# Supplementary material for: Genome-wide association studies unveil major genetic loci driving insecticide resistance in Anopheles funestus in four eco-geographical settings across Cameroon
Source: BMC Genomics. 2024 Dec 18;25:1202. doi: 10.1186/s12864-024-11148-7 (PMC11654272; doi:10.1186/s12864-024-11148-7)
Supplement: Supplementary file 2 — Supplementary Material 2 [file 12864_2024_11148_MOESM2_ESM.xlsx]

## Sheet: Table S1
Table S1. Alignment statistics of An. funestus PoolSeq whole genome sequencing data across Cameroon.
Population	R1	R2	R1/R2	Reads_aligned (%)	Aligned_in_pairs (%)	Singleton (%)
Gougounou	83137312	83137312	166274624	150855981 (90.72)	150071920 (99.48)	8888493 (5.89)
Tibati	99994012	99994012	199988024	165431336 (82.72)	164408428 (99.38)	9669338 (5.84)
Elende	120404075	120404075	240808150	150375023 (62.44)	149333372 (99.30)	9538011 (6.34)
Njombe	94296389	94296389	188592778	54879747 (29.09)	54122270 (98.61)	4051737 (7.38)
Mibellon 2014	49123742	49123742	98247484	68688589 (69.91)	68299058 (99.43)	3486215 (5.07)
Fang	50735564	50735564	101471128	95241509 (93.86)	94699034 (99.43)	4776171 (5.01)
Fumoz	48165079	48165079	96330158	89425575 (92.83)	88957934 (99.47)	3824133 (4.27)

## Sheet: Table S2
Table S2. Coverage statistics of An. funestus PoolSeq whole genome sequencing data across Cameroon.
Sample_ID	Chrs	coverage	meandepth	meanbaseq	meanmapq
Gougounou	2_3_X	98.9241	79.6932	35.4333	47.8333
Tibati	2_3_X	98.9865	90.2139	35.0667	47.4667
Elende	2_3_X	98.9084	81.7049	35.3	47.3
Njombe	2_3_X	98.3149	25.6959	35.6	45.2
Mibellon 2014	2_3_X	98.6483	35.1792	36.8666	46.6483
Fang	2_3_X	98.5072	47.372	36.5666	45.7837
Fumoz	2_3_X	98.3642	44.632	36.5666	45.7885
