# Supplementary material for: Genome-wide association studies unveil major genetic loci driving insecticide resistance in Anopheles funestus in four eco-geographical settings across Cameroon
Source: BMC Genomics. 2024 Dec 18;25:1202. doi: 10.1186/s12864-024-11148-7 (PMC11654272; doi:10.1186/s12864-024-11148-7)
Supplement: Supplementary file 3 — Supplementary Material 3 [file 12864_2024_11148_MOESM3_ESM.xlsx]

## Sheet: Table S3
Table S3. Missense variants associated to major selective sweeps in An. funestus population across Cameroon.
chrom	start	REF	ALT	Effect	Impact	dna	protein	GeneID	Tibati.FREQ	Gounougou.FREQ	Elende.FREQ	Njombe.FREQ	Fang.FREQ	Fumoz.FREQ	Tibati.DP	Gounougou.DP	Elende.DP	Njombe.DP	Fang.DP	Fumoz.DP	Tibati.PVAL	Gounougou.PVAL	Elende.PVAL	Njombe.PVAL	Fang.PVAL	Fumoz.PVAL	Tibati.GT	Gounougou.GT	Elende.GT	Njombe.GT	Fang.GT	Fumoz.GT
AfunF3_2	8642105	A	T	missense_variant	MODERATE	2479T>A	Ser827Thr	AFUN021913	0.95	0.5667	0.9412	NA	0.6	0.0222	20	30	17	NA	5	45	1.52e-10	3.09e-07	7.71e-09	NA	0.0833	0.5	2024-01-01	0/1	2024-01-01	./.	0/0	0/0
AfunF3_2	8537288	G	A	missense_variant	MODERATE	218C>T	Thr73Met	AFUN015787	0.625	0.6786	0.6452	NA	0	0	40	28	31	NA	16	41	8.83e-11	1.63e-08	7.17e-09	NA	1	1	0/1	0/1	0/1	./.	0/0	0/0
AfunF3_3	8527740	G	A	missense_variant	MODERATE	272G>A	Ser91Asn	AFUN007458	0.2308	0.1316	0.3158	NA	0	NA	26	38	19	NA	13	NA	0.0111	0.0272	0.00983	NA	1	NA	0/1	0/1	0/1	./.	0/0	./.
AfunF3_3	8527751	G	A	missense_variant	MODERATE	283G>A	Val95Met	AFUN007458	0.1923	0.1111	0.1176	NA	0	NA	26	36	17	NA	10	NA	0.0253	0.0573	0.242	NA	1	NA	0/1	0/0	0/0	./.	0/0	./.
AfunF3_3	8527758	A	G	missense_variant	MODERATE	290A>G	Lys97Arg	AFUN007458	0.1538	0	0	NA	0	NA	26	35	16	NA	10	NA	0.0552	1	1	NA	1	NA	0/0	0/0	0/0	./.	0/0	./.
AfunF3_3	8527826	A	G	missense_variant	MODERATE	358A>G	Ser120Gly	AFUN007458	0.05	0.28	0	NA	0.3333	NA	20	25	11	NA	6	NA	0.5	0.00481	1	NA	0.227	NA	0/0	0/1	0/0	./.	0/0	./.
AfunF3_3	8518662	G	A	missense_variant	MODERATE	23G>A	Gly8Asp	AFUN018933	0	0	0.3333	NA	0	NA	6	6	15	NA	5	NA	1	1	0.0211	NA	1	NA	0/0	0/0	0/1	./.	0/0	./.
AfunF3_3	8381949	A	C	missense_variant	MODERATE	1537T>G	Leu513Val	AFUN007457	0	0	0.3333	NA	0	NA	19	16	15	NA	6	NA	1	1	0.0211	NA	1	NA	0/0	0/0	0/1	./.	0/0	./.
AfunF3_3	8512636	G	A	missense_variant	MODERATE	1531G>A	Val511Ile	AFUN018801	0	0	0	NA	0	0.28	30	29	27	NA	14	25	1	1	1	NA	1	0.00481	0/0	0/0	0/0	./.	0/0	0/1
AfunF3_3	8527811	C	T	missense_variant	MODERATE	343C>T	Pro115Ser	AFUN007458	0	0	0.2857	NA	0	NA	19	26	14	NA	6	NA	1	1	0.0489	NA	1	NA	0/0	0/0	0/1	./.	0/0	./.
AfunF3_3	8917698	A	G	missense_variant	MODERATE	115A>G	Thr39Ala	AFUN018825	0	0	0.1333	NA	0	0.4444	18	22	15	NA	9	9	1	1	0.241	NA	1	0.0412	0/0	0/0	0/0	./.	0/0	0/1
AfunF3_X	8341091	G	C	missense_variant	MODERATE	1361G>C	Gly454Ala	AFUN007549	0.3874	0.4182	0.4022	0.8947	0.0476	0.4333	111	55	92	38	63	30	7.08e-16	6.4e-09	7.59e-14	1.62e-17	0.122	2.15e-05	0/1	0/1	0/1	2024-01-01	0/0	0/1
AfunF3_2	8545877	C	G	missense_variant	MODERATE	273G>C	Glu91Asp	AFUN015792	0.9596	0.9107	0.9868	0.8125	0	0	99	56	76	16	39	29	2.92e-53	1.52e-26	2.09e-43	1.61e-06	1	1	2024-01-01	2024-01-01	2024-01-01	2024-01-01	0/0	0/0
AfunF3_X	8383916	C	T	missense_variant	MODERATE	1556G>A	Gly519Asp	AFUN007545	0.1951	0.1829	0.1186	0.7692	0	0	82	82	59	26	42	49	6.79e-06	1.47e-05	0.00647	1.83e-09	1	1	0/1	0/1	0/1	2024-01-01	0/0	0/0
AfunF3_X	8382085	G	A	missense_variant	MODERATE	1784C>T	Thr595Met	AFUN007545	0.1222	0.0964	0.0789	0.6818	0	0	90	83	76	22	40	30	0.000353	0.00327	0.0141	7.42e-07	1	1	0/1	0/1	0/1	0/1	0/0	0/0
AfunF3_2	8583327	A	G	missense_variant	MODERATE	689T>C	Ile230Thr	AFUN008362	0.0933	0.1765	0.0263	0.6667	0.375	0.1071	75	34	76	6	8	28	0.00671	0.0121	0.248	0.0303	0.1	0.118	0/1	0/1	0/0	0/1	0/0	0/0
AfunF3_2	8567652	C	G	missense_variant	MODERATE	1285G>C	Glu429Gln	AFUN015801	0	0.209	0	0.6667	0	0	70	67	67	9	32	34	1	2.86e-05	1	0.00452	1	1	0/0	0/1	0/0	0/1	0/0	0/0
AfunF3_3	8829359	G	A	missense_variant	MODERATE	3137C>T	Pro1046Leu	AFUN021501	0.0808	0.0938	0.3824	0.6471	0	0	99	64	68	17	28	24	0.00337	0.0138	7.66e-10	4.33e-05	1	1	0/1	0/1	0/1	0/1	0/0	0/0
AfunF3_X	8458826	T	C	missense_variant	MODERATE	541A>G	Thr181Ala	AFUN007541	0.1463	0.1111	0.0759	0.6429	0	0	82	45	79	14	33	34	0.000158	0.0278	0.0141	0.00029	1	1	0/1	0/1	0/1	0/1	0/0	0/0
AfunF3_3	8828593	G	C	missense_variant	MODERATE	3903C>G	Asp1301Glu	AFUN021501	0.03	0.0189	0.0385	0.6429	0	0	100	53	78	14	34	27	0.123	0.5	0.123	0.00029	1	1	0/0	0/0	0/0	0/1	0/0	0/0
AfunF3_2	8693202	G	A	missense_variant	MODERATE	953G>A	Gly318Glu	AFUN020834	0.0448	0.0256	0	0.625	0.0698	0.2174	67	39	84	8	43	23	0.122	0.5	1	0.0128	0.121	0.0245	0/0	0/0	0/0	0/1	0/0	0/1
AfunF3_3	8689114	A	T	missense_variant	MODERATE	3431A>T	Asp1144Val	AFUN020717	0.0253	0	0.2268	0.625	0	0	79	94	97	32	38	42	0.248	1	6.23e-08	1.15e-08	1	1	0/0	0/0	0/1	0/1	0/0	0/0
AfunF3_X	8383920	T	C	missense_variant	MODERATE	1552A>G	Lys518Glu	AFUN007545	0.1566	0.1235	0.1333	0.6154	0	0	83	81	60	26	42	52	7.34e-05	0.000727	0.00305	5.13e-07	1	1	0/1	0/1	0/1	0/1	0/0	0/0
AfunF3_X	8383921	G	C	missense_variant	MODERATE	1551C>G	Ile517Met	AFUN007545	0.122	0.038	0.0333	0.6154	0	0	82	79	60	26	41	52	0.00073	0.123	0.248	5.13e-07	1	1	0/1	0/0	0/0	0/1	0/0	0/0
AfunF3_2	8563547	T	C	missense_variant	MODERATE	883A>G	Lys295Glu	AFUN019365	0.3065	0.2093	0.1846	0.6	0	0	62	43	65	5	24	42	3.74e-07	0.00123	0.00014	0.0833	1	1	0/1	0/1	0/1	0/0	0/0	0/0
AfunF3_3	8353466	A	T	missense_variant	MODERATE	1635T>A	Asn545Lys	AFUN007452	0.3026	0.4058	0.1803	0.6	0	0	76	69	61	10	45	45	1.67e-08	1.17e-10	0.000298	0.00542	1	1	0/1	0/1	0/1	0/1	0/0	0/0
AfunF3_2	8566825	A	G	missense_variant	MODERATE	50T>C	Ile17Thr	AFUN015802	0	0.2687	0	0.6	0	0	68	67	61	15	30	44	1	1.02e-06	1	0.00035	1	1	0/0	0/1	0/0	0/1	0/0	0/0
AfunF3_3	8689122	T	A	missense_variant	MODERATE	3439T>A	Cys1147Ser	AFUN020717	0.0244	0	0.2234	0.5714	0	0	82	92	94	28	37	40	0.248	1	1.34e-07	7.3e-07	1	1	0/0	0/0	0/1	0/1	0/0	0/0
AfunF3_X	8014682	C	G	missense_variant	MODERATE	1064C>G	Ala355Gly	AFUN021789	0.2022	0.1538	0.1098	0.5625	0.0385	0	89	39	82	16	26	31	1.45e-06	0.0127	0.00155	0.000408	0.5	1	0/1	0/1	0/1	0/1	0/0	0/0
AfunF3_2	8604293	C	A	missense_variant	MODERATE	3607G>T	Ala1203Ser	AFUN021912	0	0.1455	0	0.5625	0	0	94	55	72	16	45	33	1	0.00297	1	0.000408	1	1	0/0	0/1	0/0	0/1	0/0	0/0
AfunF3_2	8612057	T	C	missense_variant	MODERATE	1139A>G	Asn380Ser	AFUN021911	0.8649	0.6301	1	0.5556	0.0278	0	74	73	80	27	36	37	1.18e-31	3.26e-19	1.09e-47	2.01e-06	0.5	1	2024-01-01	0/1	2024-01-01	0/1	0/0	0/0
AfunF3_X	8220406	A	T	missense_variant	MODERATE	1694A>T	Gln565Leu	AFUN007564	0.1566	0.0714	0.0952	0.5556	0	0	83	56	63	18	40	29	7.29e-05	0.0591	0.0138	0.000172	1	1	0/1	0/0	0/1	0/1	0/0	0/0
AfunF3_2	8693445	C	T	missense_variant	MODERATE	1196C>T	Pro399Leu	AFUN020834	0	0	0.0112	0.5556	0	0	70	50	89	9	35	38	1	1	0.5	0.0147	1	1	0/0	0/0	0/0	0/1	0/0	0/0
AfunF3_X	8249972	T	A	missense_variant	MODERATE	684A>T	Lys228Asn	AFUN021785	0	0	0.013	0.5556	0	0	78	49	77	18	35	36	1	1	0.5	0.000172	1	1	0/0	0/0	0/0	0/1	0/0	0/0
AfunF3_X	8072760	A	G	missense_variant	MODERATE	286A>G	Thr96Ala	AFUN021787	0	0	0	0.55	0	0	92	77	81	20	38	44	1	1	1	7.27e-05	1	1	0/0	0/0	0/0	0/1	0/0	0/0
AfunF3_3	8353260	C	T	missense_variant	MODERATE	1762G>A	Gly588Ser	AFUN007452	0.0714	0.0149	0.4429	0.5333	0	0.1176	70	67	70	15	35	51	0.029	0.5	5.8e-12	0.0011	1	0.0134	0/1	0/0	0/1	0/1	0/0	0/1
AfunF3_3	8900123	T	A	missense_variant	MODERATE	183T>A	Asp61Glu	AFUN004882	0.0104	0	0.0215	0.5312	0	0	96	84	93	32	34	23	0.5	1	0.249	4.1e-07	1	1	0/0	0/0	0/0	0/1	0/0	0/0
AfunF3_2	8736686	C	T	missense_variant	MODERATE	623G>A	Arg208Gln	AFUN008377	0.027	0	0	0.5263	0.1538	0	37	28	30	19	26	38	0.5	1	1	0.000195	0.0552	1	0/0	0/0	0/0	0/1	0/0	0/0
AfunF3_3	8689332	C	A	missense_variant	MODERATE	3649C>A	His1217Asn	AFUN020717	0	0.0366	0.0465	0.5263	0	0	77	82	86	19	49	50	1	0.123	0.0603	0.000195	1	1	0/0	0/0	0/0	0/1	0/0	0/0
AfunF3_X	8208069	C	G	missense_variant	MODERATE	1145C>G	Thr382Ser	AFUN007566	0.05	0.0119	0.0805	0.52	0	0	80	84	87	25	46	48	0.0601	0.5	0.00689	1.47e-05	1	1	0/0	0/0	0/1	0/1	0/0	0/0
AfunF3_2	8563541	C	T	missense_variant	MODERATE	889G>A	Glu297Lys	AFUN019365	0.2969	0.1842	0.1515	0.5	0	0	64	38	66	6	24	41	3.97e-07	0.00577	0.000676	0.0909	1	1	0/1	0/1	0/1	0/0	0/0	0/0
AfunF3_X	8080159	A	G	missense_variant	MODERATE	4537A>G	Ile1513Val	AFUN021786	0.1932	0.125	0.0241	0.5	0	0	88	64	83	14	44	35	3.21e-06	0.0031	0.248	0.0029	1	1	0/1	0/1	0/0	0/1	0/0	0/0
AfunF3_X	8121604	T	G	missense_variant	MODERATE	255T>G	Asp85Glu	AFUN007571	0.1558	0.1321	0.1528	0.5	0	0	77	53	72	16	40	41	0.000154	0.00633	0.000323	0.00122	1	1	0/1	0/1	0/1	0/1	0/0	0/0
AfunF3_2	8733255	T	C	missense_variant	MODERATE	1934A>G	Gln645Arg	AFUN008377	0.12	0.0182	0.0164	0.5	0	0	75	55	61	10	31	25	0.00151	0.5	0.5	0.0163	1	1	0/1	0/0	0/0	0/1	0/0	0/0
AfunF3_2	8733256	G	T	missense_variant	MODERATE	1933C>A	Gln645Lys	AFUN008377	0.12	0.0182	0.0164	0.5	0	0.04	75	55	61	10	31	25	0.00151	0.5	0.5	0.0163	1	0.5	0/1	0/0	0/0	0/1	0/0	0/0
AfunF3_X	8259949	A	T	missense_variant	MODERATE	1616A>T	His539Leu	AFUN007557	0.1067	0.0685	0.1385	0.5	0	0	75	73	65	16	30	43	0.00321	0.0291	0.00145	0.00122	1	1	0/1	0/1	0/1	0/1	0/0	0/0
AfunF3_3	8377549	G	C	missense_variant	MODERATE	173G>C	Gly58Ala	AFUN007455	0.0588	0	0.075	0.5	0	0	34	24	40	8	14	16	0.246	1	0.12	0.0385	1	1	0/0	0/0	0/0	0/1	0/0	0/0
AfunF3_2	8693201	G	A	missense_variant	MODERATE	952G>A	Gly318Arg	AFUN020834	0.0441	0.1026	0	0.5	0.0698	0.2273	68	39	84	8	43	22	0.122	0.0577	1	0.0385	0.121	0.0242	0/0	0/0	0/0	0/1	0/0	0/1
AfunF3_X	8073943	G	T	missense_variant	MODERATE	1405G>T	Asp469Tyr	AFUN021787	0.011	0	0	0.5	0	0	91	85	92	18	42	39	0.5	1	1	0.000516	1	1	0/0	0/0	0/0	0/1	0/0	0/0
AfunF3_3	8689282	T	C	missense_variant	MODERATE	3599T>C	Val1200Ala	AFUN020717	0	0.0429	0.087	0.5	0	0	84	70	92	14	44	36	1	0.122	0.00333	0.0029	1	1	0/0	0/0	0/1	0/1	0/0	0/0
AfunF3_3	8828285	G	A	missense_variant	MODERATE	4211C>T	Thr1404Met	AFUN021501	0	0.0217	0.0476	0.5	0	0.4722	101	46	63	20	42	36	1	0.5	0.122	0.000218	1	6.34e-07	0/0	0/0	0/0	0/1	0/0	0/1
AfunF3_3	8688373	G	A	missense_variant	MODERATE	2690G>A	Gly897Glu	AFUN020717	0	0	0.061	0.5	0	0	94	85	82	20	49	43	1	1	0.0294	0.000218	1	1	0/0	0/0	0/1	0/1	0/0	0/0
AfunF3_3	8002947	C	T	missense_variant	MODERATE	4819C>T	Pro1607Ser	AFUN007633	0.1648	0.0652	0.1791	0.4737	0.0571	0.4571	91	46	67	19	35	35	1.57e-05	0.121	0.000142	0.000567	0.246	1.64e-06	0/1	0/0	0/1	0/1	0/0	0/1
AfunF3_2	8736702	T	C,A	missense_variant	MODERATE	607A>T	Thr203Ser	AFUN008377	0.122	0.1875	0.2812	0.4737	0.1333	0	41	32	32	19	30	40	0.0275	0.0121	0.00102	0.000463	0.0562	1	0/1	0/1	0/1	0/2	0/0	0/0
AfunF3_2	8736702	T	C,A	missense_variant	MODERATE	607A>G	Thr203Ala	AFUN008377	0.122	0.1875	0.2812	0.4737	0.1333	0	41	32	32	19	30	40	0.0275	0.0121	0.00102	0.000463	0.0562	1	0/1	0/1	0/1	0/2	0/0	0/0
AfunF3_X	8121476	T	A	missense_variant	MODERATE	127T>A	Ser43Thr	AFUN007571	0.0833	0.0702	0.0571	0.4706	0	0	72	57	70	17	47	28	0.014	0.0592	0.0598	0.00134	1	1	0/1	0/0	0/0	0/1	0/0	0/0
AfunF3_3	8688553	G	A	missense_variant	MODERATE	2870G>A	Ser957Asn	AFUN020717	0	0.0147	0.0253	0.4706	0	0	77	68	79	17	49	45	1	0.5	0.248	0.00134	1	1	0/0	0/0	0/0	0/1	0/0	0/0
AfunF3_X	8219580	G	A	missense_variant	MODERATE	868G>A	Gly290Arg	AFUN007564	0	0	0	0.4706	0	0	80	61	72	17	34	24	1	1	1	0.00134	1	1	0/0	0/0	0/0	0/1	0/0	0/0
AfunF3_3	8353495	T	C	missense_variant	MODERATE	1606A>G	Thr536Ala	AFUN007452	0.0625	0.1029	0.15	0.4667	0	0	80	68	60	15	38	39	0.0293	0.00664	0.00141	0.00316	1	1	0/1	0/1	0/1	0/1	0/0	0/0
AfunF3_2	8736621	C	G	missense_variant	MODERATE	688G>C	Val230Leu	AFUN008377	0.0426	0	0	0.4667	0	0	47	31	33	15	38	32	0.247	1	1	0.00316	1	1	0/0	0/0	0/0	0/1	0/0	0/0
AfunF3_3	8831063	T	C	missense_variant	MODERATE	1532A>G	Glu511Gly	AFUN021501	0.0106	0	0.0154	0.4667	0	0	94	77	65	15	45	40	0.5	1	0.5	0.00316	1	1	0/0	0/0	0/0	0/1	0/0	0/0
AfunF3_2	8225405	C	G	missense_variant	MODERATE	789C>G	Asp263Glu	AFUN008335	0	0	0	0.4667	0	0	85	39	72	15	37	25	1	1	1	0.00316	1	1	0/0	0/0	0/0	0/1	0/0	0/0
AfunF3_X	8274709	G	T	missense_variant	MODERATE	777C>A	His259Gln	AFUN007552	0.1026	0.1026	0.1061	0.4615	0	0	78	39	66	13	34	30	0.00323	0.0574	0.00661	0.00745	1	1	0/1	0/0	0/1	0/1	0/0	0/0
AfunF3_X	8014016	C	G	missense_variant	MODERATE	398C>G	Ala133Gly	AFUN021789	0.0787	0	0.029	0.4615	0.0488	0.7105	89	25	69	13	41	38	0.00691	1	0.248	0.00745	0.247	4.23e-12	0/1	0/0	0/0	0/1	0/0	0/1
AfunF3_2	8735102	G	A	missense_variant	MODERATE	1064C>T	Ser355Phe	AFUN008377	0.0278	0.0625	0	0.4615	0	0	36	32	27	13	24	17	0.5	0.246	1	0.00745	1	1	0/0	0/0	0/0	0/1	0/0	0/0
AfunF3_2	8211512	C	A	missense_variant	MODERATE	547C>A	His183Asn	AFUN008334	0.0125	0.1846	0.0978	0.4545	0	0	80	65	92	11	33	30	0.5	0.000138	0.00159	0.0175	1	1	0/0	0/1	0/1	0/1	0/0	0/0
AfunF3_3	8509628	C	T	missense_variant	MODERATE	883G>A	Ala295Thr	AFUN018621	0.5238	0.2727	0.3438	0.4444	0	0	21	11	32	9	13	16	8.24e-05	0.107	0.000174	0.0412	1	1	0/1	0/0	0/1	0/1	0/0	0/0
AfunF3_X	8601047	C	A	missense_variant	MODERATE	934G>T	Ala312Ser	AFUN007782	0.0116	0	0.0141	0.4444	0	0	86	71	71	9	30	32	0.5	1	0.5	0.0412	1	1	0/0	0/0	0/0	0/1	0/0	0/0
AfunF3_2	8604430	G	A	missense_variant	MODERATE	3470C>T	Pro1157Leu	AFUN021912	0	0.1091	0	0.4444	0	0	83	55	63	18	30	23	1	0.0135	1	0.00145	1	1	0/0	0/1	0/0	0/1	0/0	0/0
AfunF3_3	8527622	G	T	missense_variant	MODERATE	154G>T	Ala52Ser	AFUN007458	0	0	0	0.4444	0	0	25	34	20	9	5	5	1	1	1	0.0412	1	1	0/0	0/0	0/0	0/1	0/0	0/0
AfunF3_2	8357670	G	T	missense_variant	MODERATE	143C>A	Thr48Asn	AFUN021906	0.6613	0.5634	0.8289	0.44	0	0	62	71	76	25	55	48	1.61e-17	3.69e-16	3.81e-30	0.000119	1	1	0/1	0/1	2024-01-01	0/1	0/0	0/0
AfunF3_3	8715381	A	G	missense_variant	MODERATE	583A>G	Ile195Val	AFUN004866	0.037	0.0364	0.1029	0.4375	0	0	81	55	68	16	38	30	0.123	0.248	0.00664	0.0034	1	1	0/0	0/0	0/1	0/1	0/0	0/0
AfunF3_3	8829713	A	G	missense_variant	MODERATE	2783T>C	Ile928Thr	AFUN021501	0.0227	0	0.0145	0.4348	0	0	88	77	69	23	47	35	0.249	1	0.5	0.000281	1	1	0/0	0/0	0/0	0/1	0/0	0/0
AfunF3_3	8516813	T	C	missense_variant	MODERATE	410A>G	His137Arg	AFUN018860	0.0256	0	0.1351	0.4286	0	0	39	14	37	7	15	15	0.5	1	0.0271	0.0962	1	1	0/0	0/0	0/1	0/0	0/0	0/0
AfunF3_3	8955844	T	A	missense_variant	MODERATE	1073T>A	Leu358Gln	AFUN015908	0.0241	0	0.0548	0.4211	0	0	83	60	73	19	41	34	0.248	1	0.0599	0.00155	1	1	0/0	0/0	0/0	0/1	0/0	0/0
AfunF3_X	8076275	A	G	missense_variant	MODERATE	728A>G	Asp243Gly	AFUN021786	0.2021	0.1935	0.1034	0.4167	0	0.2857	94	62	58	12	41	42	6.69e-07	0.000136	0.0136	0.0186	1	9.79e-05	0/1	0/1	0/1	0/1	0/0	0/1
AfunF3_X	8595463	C	G	missense_variant	MODERATE	2838G>C	Arg946Ser	AFUN007782	0.0494	0.0196	0.0317	0.4167	0.0455	0	81	51	63	12	22	33	0.0602	0.5	0.248	0.0186	0.5	1	0/0	0/0	0/0	0/1	0/0	0/0
AfunF3_2	8357734	A	C	missense_variant	MODERATE	79T>G	Ser27Ala	AFUN021906	0.7778	0.6714	0.8462	0.4	0	0	63	70	65	25	48	31	1.39e-22	3.98e-20	8.72e-27	0.000318	1	1	2024-01-01	0/1	2024-01-01	0/1	0/0	0/0
AfunF3_X	8385838	A	G	missense_variant	MODERATE	373A>G	Ile125Val	AFUN007546	0.1571	0.0513	0.1765	0.4	0	0	70	39	68	10	27	33	0.000319	0.247	0.000144	0.0433	1	1	0/1	0/0	0/1	0/1	0/0	0/0
AfunF3_X	8121655	G	C	missense_variant	MODERATE	306G>C	Glu102Asp	AFUN007571	0.0115	0.0588	0.0154	0.4	0	0	87	68	65	20	45	44	0.5	0.0597	0.5	0.00155	1	1	0/0	0/0	0/0	0/1	0/0	0/0
AfunF3_3	8872435	G	A	missense_variant	MODERATE	591G>A	Met197Ile	AFUN021503	0	0.0312	0.0267	0.4	0	0	99	64	75	15	49	32	1	0.248	0.248	0.00843	1	1	0/0	0/0	0/0	0/1	0/0	0/0
AfunF3_2	8604457	T	A	missense_variant	MODERATE	3443A>T	Gln1148Leu	AFUN021912	0	0	0.0167	0.4	0	0	80	59	60	15	38	28	1	1	0.5	0.00843	1	1	0/0	0/0	0/0	0/1	0/0	0/0
AfunF3_2	8193711	T	G	missense_variant	MODERATE	773A>C	Glu258Ala	AFUN016030	0	0	0	0.4	0	0	87	58	105	15	25	28	1	1	1	0.00843	1	1	0/0	0/0	0/0	0/1	0/0	0/0
AfunF3_3	8780553	A	T	missense_variant	MODERATE	18A>T	Glu6Asp	AFUN004871	0.1098	0.1124	0.2222	0.3913	0	0	82	89	72	23	40	45	0.00155	0.000748	5.98e-06	0.000742	1	1	0/1	0/1	0/1	0/1	0/0	0/0
AfunF3_3	8957975	G	T	missense_variant	MODERATE	603G>T	Gln201His	AFUN015907	0.0192	0.0095	0.1231	0.3913	0	0	104	105	65	23	42	47	0.249	0.5	0.0031	0.000742	1	1	0/0	0/0	0/1	0/1	0/0	0/0
AfunF3_3	8867168	G	A	missense_variant	MODERATE	1264G>A	Gly422Ser	AFUN020441	0	0	0	0.3913	0	0	94	64	84	23	30	29	1	1	1	0.000742	1	1	0/0	0/0	0/0	0/1	0/0	0/0
AfunF3_3	8867168	G	A	missense_variant	MODERATE	802G>A	Gly268Ser	AFUN020441	0	0	0	0.3913	0	0	94	64	84	23	30	29	1	1	1	0.000742	1	1	0/0	0/0	0/0	0/1	0/0	0/0
AfunF3_X	8214760	G	C	missense_variant	MODERATE	1511C>G	Ser504Cys	AFUN007565	0	0	0	0.3913	0	0	86	68	83	23	45	37	1	1	1	0.000742	1	1	0/0	0/0	0/0	0/1	0/0	0/0
AfunF3_3	8826076	C	G	missense_variant	MODERATE	1187G>C	Ser396Thr	AFUN021502	0.1667	0.2754	0.2857	0.3889	0.0263	0.3824	102	69	70	18	38	34	3.69e-06	4.53e-07	1.96e-07	0.00381	0.5	2.96e-05	0/1	0/1	0/1	0/1	0/0	0/1
AfunF3_2	8193700	T	C	missense_variant	MODERATE	784A>G	Met262Val	AFUN016030	0.012	0.0179	0	0.3889	0	0	83	56	105	18	24	29	0.5	0.5	1	0.00381	1	1	0/0	0/0	0/0	0/1	0/0	0/0
AfunF3_3	8687145	G	A	missense_variant	MODERATE	1462G>A	Ala488Thr	AFUN020717	0.0108	0	0.0619	0.3889	0.0196	0	93	69	97	18	51	59	0.5	1	0.0144	0.00381	0.5	1	0/0	0/0	0/1	0/1	0/0	0/0
AfunF3_X	8008325	C	A	missense_variant	MODERATE	476C>A	Ser159Tyr	AFUN021788	0.3636	0.6364	0.2931	0.3846	0.1071	0	66	44	58	13	28	24	4.59e-09	5.7e-12	1.93e-06	0.0196	0.118	1	0/1	0/1	0/1	0/1	0/0	0/0
AfunF3_X	8207991	G	A	missense_variant	MODERATE	1067G>A	Ser356Asn	AFUN007566	0.0423	0.0132	0.061	0.3846	0	0	71	76	82	26	46	36	0.122	0.5	0.0294	0.000336	1	1	0/0	0/0	0/1	0/1	0/0	0/0
AfunF3_2	8878597	G	A	missense_variant	MODERATE	115G>A	Gly39Ser	AFUN008378	0.0235	0	0	0.3846	0	0	85	59	72	13	21	31	0.249	1	1	0.0196	1	1	0/0	0/0	0/0	0/1	0/0	0/0
AfunF3_X	8212667	C	G	missense_variant	MODERATE	5285C>G	Ala1762Gly	AFUN007566	0.0101	0	0	0.3846	0	0	99	72	88	26	39	41	0.5	1	1	0.000336	1	1	0/0	0/0	0/0	0/1	0/0	0/0
AfunF3_X	8215355	G	C	missense_variant	MODERATE	1060C>G	Gln354Glu	AFUN007565	0.0143	0	0.0127	0.381	0	0	70	75	79	21	28	42	0.5	1	0.5	0.00172	1	1	0/0	0/0	0/0	0/1	0/0	0/0
AfunF3_X	8130360	G	C	missense_variant	MODERATE	2398G>C	Val800Leu	AFUN007571	0	0	0	0.381	0	0	79	93	75	21	44	37	1	1	1	0.00172	1	1	0/0	0/0	0/0	0/1	0/0	0/0
AfunF3_3	8867446	T	A	missense_variant	MODERATE	1542T>A	Asp514Glu	AFUN020441	0.2556	0.2982	0.3857	0.375	0	0.186	90	57	70	16	32	43	2.38e-08	1.88e-06	3.29e-10	0.00884	1	0.00273	0/1	0/1	0/1	0/1	0/0	0/1
AfunF3_3	8867446	T	A	missense_variant	MODERATE	1080T>A	Asp360Glu	AFUN020441	0.2556	0.2982	0.3857	0.375	0	0.186	90	57	70	16	32	43	2.38e-08	1.88e-06	3.29e-10	0.00884	1	0.00273	0/1	0/1	0/1	0/1	0/0	0/1
AfunF3_3	8002638	A	T	missense_variant	MODERATE	4510A>T	Thr1504Ser	AFUN007633	0.1111	0.2264	0.1351	0.375	0	0.3182	99	53	74	16	40	44	0.000364	0.000118	0.000702	0.00884	1	1.79e-05	0/1	0/1	0/1	0/1	0/0	0/1
AfunF3_2	8766242	G	A	missense_variant	MODERATE	505C>T	Leu169Phe	AFUN008377	0.0778	0.3077	0.0877	0.375	0	0.32	90	78	57	16	38	25	0.00692	7.34e-09	0.0285	0.00884	1	0.00201	0/1	0/1	0/1	0/1	0/0	0/1
AfunF3_3	8688592	T	G	missense_variant	MODERATE	2909T>G	Leu970Arg	AFUN020717	0	0	0.0139	0.375	0	0.02	76	72	72	16	51	50	1	1	0.5	0.00884	1	0.5	0/0	0/0	0/0	0/1	0/0	0/0
AfunF3_2	8640010	G	C	missense_variant	MODERATE	4370C>G	Ala1457Gly	AFUN021913	0	0	0	0.375	0	0.0345	90	45	72	16	40	29	1	1	1	0.00884	1	0.5	0/0	0/0	0/0	0/1	0/0	0/0
AfunF3_2	8640010	G	C	missense_variant	MODERATE	300G>C	Gln100His	AFUN014894	0	0	0	0.375	0	0.0345	90	45	72	16	40	29	1	1	1	0.00884	1	0.5	0/0	0/0	0/0	0/1	0/0	0/0
AfunF3_X	8031046	C	G	missense_variant	MODERATE	121G>C	Val41Leu	AFUN007582	0.1196	0.092	0.0128	0.3684	0	0	92	87	78	19	41	36	0.000356	0.0033	0.5	0.00399	1	1	0/1	0/1	0/0	0/1	0/0	0/0
AfunF3_2	8583481	A	T	missense_variant	MODERATE	535T>A	Ser179Thr	AFUN008362	0.0139	0.1081	0.0185	0.3571	0	0	72	37	54	14	34	47	0.5	0.0574	0.5	0.0204	1	1	0/0	0/0	0/0	0/1	0/0	0/0
AfunF3_X	8066247	G	T	missense_variant	MODERATE	819G>T	Glu273Asp	AFUN020793	0.0102	0.0286	0	0.3571	0	0	98	35	79	14	39	32	0.5	0.5	1	0.0204	1	1	0/0	0/0	0/0	0/1	0/0	0/0
AfunF3_2	8225304	T	A	missense_variant	MODERATE	688T>A	Ser230Thr	AFUN008335	0	0.0789	0	0.3571	0	0	80	38	53	14	17	23	1	0.12	1	0.0204	1	1	0/0	0/0	0/0	0/1	0/0	0/0
AfunF3_3	8870885	T	C	missense_variant	MODERATE	709A>G	Ile237Val	AFUN004878	0.125	0.1642	0.2386	0.3529	0	0	96	67	88	17	43	33	0.000169	0.000313	1.23e-07	0.0092	1	1	0/1	0/1	0/1	0/1	0/0	0/0
AfunF3_X	8212359	C	G,T	missense_variant	MODERATE	4977C>G	His1659Gln	AFUN007566	0.0588	0	0.0625	0.3529	0	0	102	64	80	17	36	31	0.0144	1	0.0293	0.0092	1	1	0/1	0/0	0/2	0/1	0/0	0/0
AfunF3_X	8212464	T	G	missense_variant	MODERATE	5082T>G	His1694Gln	AFUN007566	0.022	0.0182	0.0619	0.3529	0	0	91	55	97	17	34	38	0.249	0.5	0.0144	0.0092	1	1	0/0	0/0	0/1	0/1	0/0	0/0
AfunF3_3	8691900	T	G	missense_variant	MODERATE	1096A>C	Lys366Gln	AFUN016425	0.0179	0.0308	0.3929	0.3529	0	0	112	65	84	17	33	45	0.249	0.248	2.28e-12	0.0092	1	1	0/0	0/0	0/1	0/1	0/0	0/0
AfunF3_3	8125203	C	G	missense_variant	MODERATE	244C>G	Pro82Ala	AFUN007446	0.0125	0	0.3243	0.3529	0	0	80	54	74	17	29	33	0.5	1	6.41e-09	0.0092	1	1	0/0	0/0	0/1	0/1	0/0	0/0
AfunF3_3	8826554	G	C	missense_variant	MODERATE	709C>G	Gln237Glu	AFUN021502	0.0312	0.0127	0.0341	0.35	0	0	96	79	88	20	42	24	0.123	0.5	0.123	0.00416	1	1	0/0	0/0	0/0	0/1	0/0	0/0
AfunF3_2	8265791	C	A	missense_variant	MODERATE	185G>T	Ser62Ile	AFUN008342	0.1354	0.1594	0.0758	0.3478	0	0	96	69	66	23	28	38	7.9e-05	0.000317	0.0289	0.00188	1	1	0/1	0/1	0/1	0/1	0/0	0/0
AfunF3_3	8832354	C	A	missense_variant	MODERATE	241G>T	Ala81Ser	AFUN021501	0.0127	0.0253	0.0899	0.3478	0	0	79	79	89	23	29	35	0.5	0.248	0.00331	0.00188	1	1	0/0	0/0	0/1	0/1	0/0	0/0
AfunF3_2	8264845	G	T	missense_variant	MODERATE	1608G>T	Glu536Asp	AFUN021899	0	0.0822	0	0.3478	0	0	88	73	74	23	35	44	1	0.014	1	0.00188	1	1	0/0	0/1	0/0	0/1	0/0	0/0
AfunF3_2	8357758	T	G	missense_variant	MODERATE	55A>C	Met19Leu	AFUN021906	0.7714	0.6438	0.8485	0.3333	0	0.5385	70	73	66	24	45	26	1.03e-24	8.8e-20	2.53e-27	0.00195	1	5.46e-06	2024-01-01	0/1	2024-01-01	0/1	0/0	0/1
AfunF3_3	8035805	C	A	missense_variant	MODERATE	288C>A	His96Gln	AFUN007435	0.5	0.5789	0.5	0.3333	0.375	0	90	61	75	12	44	35	1.64e-05	4.33e-05	0.0029	0.5	0.1	1	0/1	0/1	0/1	0/0	0/0	0/0
AfunF3_X	8206534	C	G	missense_variant	MODERATE	157C>G	Pro53Ala	AFUN007566	0.1625	0.1311	0.127	0.3333	0	0	80	61	63	21	35	40	7.19e-05	0.00306	0.00308	0.00431	1	1	0/1	0/1	0/1	0/1	0/0	0/0
AfunF3_X	8093721	G	A	missense_variant	MODERATE	133C>T	Leu45Phe	AFUN014802	0.0341	0.029	0	0.3333	0	0	88	69	84	18	42	34	0.123	0.248	1	0.00953	1	1	0/0	0/0	0/0	0/1	0/0	0/0
AfunF3_X	8093721	G	A	missense_variant	MODERATE	133C>T	Leu45Phe	AFUN014802	0.0341	0.029	0	0.3333	0	0	88	69	84	18	42	34	0.123	0.248	1	0.00953	1	1	0/0	0/0	0/0	0/1	0/0	0/0
AfunF3_2	8193229	C	G	missense_variant	MODERATE	1255G>C	Val419Leu	AFUN016030	0.0333	0.0625	0.0147	0.3333	0.0256	0	90	48	68	12	39	31	0.123	0.121	0.5	0.0466	0.5	1	0/0	0/0	0/0	0/1	0/0	0/0
AfunF3_3	8831453	G	A	missense_variant	MODERATE	1142C>T	Thr381Met	AFUN021501	0.0222	0.0267	0	0.3333	0	0	90	75	78	15	54	34	0.249	0.248	1	0.0211	1	1	0/0	0/0	0/0	0/1	0/0	0/0
AfunF3_2	8766375	T	G	missense_variant	MODERATE	372A>C	Lys124Asn	AFUN008377	0.0132	0.0256	0.0484	0.3333	0.0541	0	76	78	62	18	37	28	0.5	0.248	0.122	0.00953	0.247	1	0/0	0/0	0/0	0/1	0/0	0/0
AfunF3_2	8766375	T	G	missense_variant	MODERATE	29T>G	Phe10Cys	AFUN014895	0.0132	0.0256	0.0484	0.3333	0.0541	0	76	78	62	18	37	28	0.5	0.248	0.122	0.00953	0.247	1	0/0	0/0	0/0	0/1	0/0	0/0
AfunF3_3	8517050	C	G	missense_variant	MODERATE	173G>C	Gly58Ala	AFUN018860	0	0	0.2353	0.3333	0	0	46	14	34	12	15	22	1	1	0.00246	0.0466	1	1	0/0	0/0	0/1	0/1	0/0	0/0
AfunF3_2	8583534	C	A	missense_variant	MODERATE	482G>T	Gly161Val	AFUN008362	0	0.102	0	0.3333	0.0145	0	62	49	66	15	69	47	1	0.0281	1	0.0211	0.5	1	0/0	0/1	0/0	0/1	0/0	0/0
AfunF3_2	8604084	A	T	missense_variant	MODERATE	3816T>A	Asp1272Glu	AFUN021912	0	0	0	0.3333	0	0	107	56	75	27	35	42	1	1	1	0.000881	1	1	0/0	0/0	0/0	0/1	0/0	0/0
AfunF3_2	8643941	G	A	missense_variant	MODERATE	643C>T	Pro215Ser	AFUN021913	0	0	0	0.3333	0	0	93	63	87	12	47	39	1	1	1	0.0466	1	1	0/0	0/0	0/0	0/1	0/0	0/0
AfunF3_2	8878777	T	A	missense_variant	MODERATE	295T>A	Ser99Thr	AFUN008378	0	0	0	0.3333	0	0	95	63	71	15	31	30	1	1	1	0.0211	1	1	0/0	0/0	0/0	0/1	0/0	0/0
AfunF3_2	8628843	G	A	missense_variant	MODERATE	1347G>A	Met449Ile	AFUN008365	0.0098	0	0	0.3182	0	0	102	55	87	22	39	36	0.5	1	1	0.00445	1	1	0/0	0/0	0/0	0/1	0/0	0/0
AfunF3_2	8193486	G	A	missense_variant	MODERATE	998C>T	Thr333Ile	AFUN016030	0	0.05	0	0.3182	0	0	86	60	77	22	38	30	1	0.122	1	0.00445	1	1	0/0	0/0	0/0	0/1	0/0	0/0
AfunF3_3	8853793	C	G	missense_variant	MODERATE	91C>G	Pro31Ala	AFUN020441	0.029	0	0.1111	0.3158	0	0	69	54	63	19	37	39	0.248	1	0.00655	0.00983	1	1	0/0	0/0	0/1	0/1	0/0	0/0
AfunF3_2	8604034	T	G	missense_variant	MODERATE	3866A>C	Gln1289Pro	AFUN021912	0.0103	0.0159	0	0.3158	0	0.0278	97	63	88	19	47	36	0.5	0.5	1	0.00983	1	0.5	0/0	0/0	0/0	0/1	0/0	0/0
AfunF3_2	8718343	G	A	missense_variant	MODERATE	2905G>A	Asp969Asn	AFUN008375	0	0	0.029	0.3158	0	0.0312	83	63	69	19	47	32	1	1	0.248	0.00983	1	0.5	0/0	0/0	0/0	0/1	0/0	0/0
AfunF3_3	8960526	A	C	missense_variant	MODERATE	854A>C	Glu285Ala	AFUN015909	0.0952	0.1471	0.1667	0.3125	0	0.6667	63	68	84	16	50	33	0.0138	0.000684	3.36e-05	0.0217	1	1.06e-09	0/1	0/1	0/1	0/1	0/0	0/1
AfunF3_3	8960525	G	A	missense_variant	MODERATE	853G>A	Glu285Lys	AFUN015909	0.0806	0.1449	0.1667	0.3125	0	0.6667	62	69	84	16	50	33	0.0287	0.000688	3.38e-05	0.0217	1	1.06e-09	0/1	0/1	0/1	0/1	0/0	0/1
AfunF3_3	8652240	C	T	missense_variant	MODERATE	1754C>T	Thr585Met	AFUN004857	0.0805	0.0566	0.2373	0.3125	0	0	87	53	59	16	38	31	0.00689	0.121	2.55e-05	0.0217	1	1	0/1	0/0	0/1	0/1	0/0	0/0
AfunF3_2	8272253	C	T	missense_variant	MODERATE	197G>A	Gly66Glu	AFUN008344	0	0.0328	0	0.3125	0	0	79	61	73	16	28	27	1	0.248	1	0.0217	1	1	0/0	0/0	0/0	0/1	0/0	0/0
AfunF3_2	8766211	A	G	missense_variant	MODERATE	536T>C	Val179Ala	AFUN008377	0.0361	0.0811	0.0196	0.3077	0	0	83	74	51	13	36	25	0.123	0.0141	0.5	0.0478	1	1	0/0	0/1	0/0	0/1	0/0	0/0
AfunF3_3	8036814	G	T	missense_variant	MODERATE	1160G>T	Cys387Phe	AFUN007435	0.012	0	0.1486	0.3077	0	0	83	61	74	13	42	36	0.5	1	0.000327	0.0478	1	1	0/0	0/0	0/1	0/1	0/0	0/0
AfunF3_2	8224931	G	C	missense_variant	MODERATE	315G>C	Gln105His	AFUN008335	0	0.0577	0	0.3077	0	0	91	52	66	13	38	29	1	0.121	1	0.0478	1	1	0/0	0/0	0/0	0/1	0/0	0/0
AfunF3_3	8652327	C	T	missense_variant	MODERATE	1841C>T	Ala614Val	AFUN004857	0	0	0.0145	0.3077	0	0	83	49	69	13	31	39	1	1	0.5	0.0478	1	1	0/0	0/0	0/0	0/1	0/0	0/0
AfunF3_3	8652434	G	C	missense_variant	MODERATE	1948G>C	Val650Leu	AFUN004857	0	0	0.0462	0.3077	0	0	93	44	65	13	46	31	1	1	0.122	0.0478	1	1	0/0	0/0	0/0	0/1	0/0	0/0
AfunF3_X	8102033	G	A	missense_variant	MODERATE	1378G>A	Val460Ile	AFUN007572	0	0	0	0.3077	0	0	85	52	76	13	49	36	1	1	1	0.0478	1	1	0/0	0/0	0/0	0/1	0/0	0/0
AfunF3_2	8766340	G	A	missense_variant	MODERATE	407C>T	Ala136Val	AFUN008377	0.011	0.1067	0.0299	0.3043	0.075	0.0312	91	75	67	23	40	32	0.5	0.0032	0.248	0.00458	0.12	0.5	0/0	0/1	0/0	0/1	0/0	0/0
AfunF3_3	8690448	C	G	missense_variant	MODERATE	4765C>G	Pro1589Ala	AFUN020717	0.0116	0.0303	0.3095	0.303	0	0	86	99	84	33	49	62	0.5	0.123	1.5e-09	0.000439	1	1	0/0	0/0	0/1	0/1	0/0	0/0
AfunF3_X	8071047	A	G,T	missense_variant	MODERATE	627T>A	Asn209Lys	AFUN007577	0.1111	0.1343	0.0635	0.3	0	0	81	67	63	30	42	46	0.0015	0.00142	0.0595	0.00094	1	1	0/2	0/2	0/0	0/1	0/0	0/0
AfunF3_3	8371495	C	T	missense_variant	MODERATE	434G>A	Arg145Gln	AFUN021772	0.0455	0	0.2234	0.3	0	0	88	78	94	30	49	49	0.0603	1	1.36e-07	0.000968	1	1	0/0	0/0	0/1	0/1	0/0	0/0
AfunF3_2	8605961	G	C	missense_variant	MODERATE	2014C>G	Arg672Gly	AFUN021912	0.0097	0	0.0114	0.3	0	0	103	64	88	20	52	34	0.5	1	0.5	0.0101	1	1	0/0	0/0	0/0	0/1	0/0	0/0
AfunF3_2	8247460	G	A	missense_variant	MODERATE	1597G>A	Gly533Ser	AFUN008339	0	0.0308	0	0.3	0	0	76	65	83	20	40	41	1	0.248	1	0.0101	1	1	0/0	0/0	0/0	0/1	0/0	0/0
AfunF3_2	8718526	G	A	missense_variant	MODERATE	3088G>A	Ala1030Thr	AFUN008375	0	0	0.0152	0.2963	0	0	91	66	66	27	49	29	1	1	0.5	0.0018	1	1	0/0	0/0	0/0	0/1	0/0	0/0
AfunF3_X	8386094	T	C	missense_variant	MODERATE	368A>G	Asp123Gly	AFUN007545	0.2105	0.3043	0.1618	0.2941	0	0	76	46	68	17	30	38	6.32e-06	1.9e-05	0.000313	0.0222	1	1	0/1	0/1	0/1	0/1	0/0	0/0
AfunF3_3	8000887	G	C	missense_variant	MODERATE	2759G>C	Ser920Thr	AFUN007633	0.1818	0.2121	0.3263	0.2941	0	0	77	33	95	17	28	28	3.16e-05	0.00542	2.48e-11	0.0222	1	1	0/1	0/1	0/1	0/1	0/0	0/0
AfunF3_2	8259535	A	G	missense_variant	MODERATE	160A>G	Ser54Gly	AFUN021898	0.0549	0.1231	0	0.2941	0	0	91	65	98	34	26	34	0.0295	0.00311	1	0.000439	1	1	0/1	0/1	0/0	0/1	0/0	0/0
AfunF3_3	8036689	C	G	missense_variant	MODERATE	1094C>G	Thr365Arg	AFUN007435	0.0122	0	0.4253	0.2941	0	0	82	64	87	17	52	48	0.5	1	5.41e-14	0.0222	1	1	0/0	0/0	0/1	0/1	0/0	0/0
AfunF3_3	8036834	A	G	missense_variant	MODERATE	1180A>G	Asn394Asp	AFUN007435	0.0116	0	0.2162	0.2941	0	0	86	60	74	17	48	40	0.5	1	6.07e-06	0.0222	1	1	0/0	0/0	0/1	0/1	0/0	0/0
AfunF3_3	8740940	C	G	missense_variant	MODERATE	2200C>G	Pro734Ala	AFUN004868	0.0109	0	0.04	0.2941	0	0	92	64	75	17	42	45	0.5	1	0.122	0.0222	1	1	0/0	0/0	0/0	0/1	0/0	0/0
AfunF3_2	8717122	G	A	missense_variant	MODERATE	1684G>A	Asp562Asn	AFUN008375	0.0099	0.0137	0	0.2941	0	0	101	73	84	17	40	38	0.5	0.5	1	0.0222	1	1	0/0	0/0	0/0	0/1	0/0	0/0
AfunF3_3	8344481	C	T	missense_variant	MODERATE	572G>A	Arg191Gln	AFUN021766	0.0988	0	0.2133	0.2857	0	0	81	65	75	21	51	35	0.00326	1	6.24e-06	0.0103	1	1	0/1	0/0	0/1	0/1	0/0	0/0
AfunF3_X	8386078	A	G	missense_variant	MODERATE	503A>G	His168Arg	AFUN007546	0.0779	0.087	0.0588	0.2857	0	0	77	46	68	14	30	40	0.0141	0.0584	0.0597	0.0489	1	1	0/1	0/0	0/0	0/1	0/0	0/0
AfunF3_2	8272130	G	C	missense_variant	MODERATE	320C>G	Thr107Ser	AFUN008344	0.0476	0.0909	0.0164	0.2857	0	0.0286	84	44	61	14	34	35	0.0603	0.0582	0.5	0.0489	1	0.5	0/0	0/0	0/0	0/1	0/0	0/0
AfunF3_3	8290679	G	C	missense_variant	MODERATE	1018C>G	Pro340Ala	AFUN020148	0.0247	0	0.2273	0.2857	0	0	81	32	66	14	36	28	0.248	1	9.39e-06	0.0451	1	1	0/0	0/0	0/1	0/1	0/0	0/0
AfunF3_X	8075308	A	G	missense_variant	MODERATE	23A>G	Asn8Ser	AFUN021786	0.0095	0.0125	0.0106	0.2857	0	0.0294	105	80	94	28	39	34	0.5	0.5	0.5	0.00219	1	0.5	0/0	0/0	0/0	0/1	0/0	0/0
AfunF3_3	8959572	C	G	missense_variant	MODERATE	29C>G	Ala10Gly	AFUN015909	0.0089	0.0112	0	0.2857	0	0	112	89	81	21	49	43	0.5	0.5	1	0.0103	1	1	0/0	0/0	0/0	0/1	0/0	0/0
AfunF3_2	8255989	G	T	missense_variant	MODERATE	994G>T	Ala332Ser	AFUN021900	0	0.0455	0	0.2857	0	0	75	66	67	14	46	37	1	0.122	1	0.0489	1	1	0/0	0/0	0/0	0/1	0/0	0/0
AfunF3_2	8193508	C	G	missense_variant	MODERATE	976G>C	Ala326Pro	AFUN016030	0	0.0345	0	0.2857	0	0	82	58	77	21	37	40	1	0.248	1	0.0103	1	1	0/0	0/0	0/0	0/1	0/0	0/0
AfunF3_2	8632953	G	A	missense_variant	MODERATE	61C>T	Pro21Ser	AFUN008367	0	0.0185	0	0.2857	0	0	88	54	85	14	43	28	1	0.5	1	0.0489	1	1	0/0	0/0	0/0	0/1	0/0	0/0
AfunF3_2	8736314	T	G	missense_variant	MODERATE	916A>C	Lys306Gln	AFUN008377	0	0	0	0.2857	0	0	20	26	12	14	23	29	1	1	1	0.0489	1	1	0/0	0/0	0/0	0/1	0/0	0/0
AfunF3_3	8686302	A	T	missense_variant	MODERATE	619A>T	Ile207Leu	AFUN020717	0	0	0.0375	0.2857	0	0	76	76	80	21	37	50	1	1	0.123	0.0103	1	1	0/0	0/0	0/0	0/1	0/0	0/0
AfunF3_2	8907497	A	T	missense_variant	MODERATE	1531T>A	Ser511Thr	AFUN020866	0.0092	0.0244	0.0886	0.28	0	0	109	82	79	25	36	45	0.5	0.248	0.0068	0.00481	1	1	0/0	0/0	0/1	0/1	0/0	0/0
AfunF3_3	8651634	C	T	missense_variant	MODERATE	1148C>T	Ala383Val	AFUN004857	0	0	0.0132	0.28	0	0	92	55	76	25	46	47	1	1	0.5	0.00481	1	1	0/0	0/0	0/0	0/1	0/0	0/0
AfunF3_3	8093694	G	A	missense_variant	MODERATE	1942G>A	Ala648Thr	AFUN007440	0	0	0	0.28	0	0	92	66	101	25	44	42	1	1	1	0.00481	1	1	0/0	0/0	0/0	0/1	0/0	0/0
AfunF3_2	8613561	C	G	missense_variant	MODERATE	38G>C	Cys13Ser	AFUN021911	0	0	0	0.28	0	0	52	50	49	25	57	39	1	1	1	0.00481	1	1	0/0	0/0	0/0	0/1	0/0	0/0
AfunF3_3	8188847	G	A,C	missense_variant	MODERATE	2041C>G	Leu681Val	AFUN020148	0.0625	0.0294	0.039	0.2778	0	0	80	34	77	18	28	25	0.0293	0.5	0.123	0.0227	1	1	0/2	0/0	0/0	0/1	0/0	0/0
AfunF3_3	8188847	G	A,C	missense_variant	MODERATE	1219C>G	Leu407Val	AFUN020148	0.0625	0.0294	0.039	0.2778	0	0	80	34	77	18	28	25	0.0293	0.5	0.123	0.0227	1	1	0/2	0/0	0/0	0/1	0/0	0/0
AfunF3_3	8826224	C	T	missense_variant	MODERATE	1039G>A	Asp347Asn	AFUN021502	0.036	0	0.0899	0.2778	0	0.0312	111	62	89	18	55	32	0.0608	1	0.00331	0.0227	1	0.5	0/0	0/0	0/1	0/1	0/0	0/0
AfunF3_3	8575982	C	T	missense_variant	MODERATE	1043C>T	Ala348Val	AFUN009001	0	0	0	0.2778	0	0	88	62	84	18	31	39	1	1	1	0.0227	1	1	0/0	0/0	0/0	0/1	0/0	0/0
AfunF3_3	8950600	G	A	missense_variant	MODERATE	718C>T	Arg240Cys	AFUN004884	0	0	0.0119	0.2778	0	0	87	49	84	18	27	28	1	1	0.5	0.0227	1	1	0/0	0/0	0/0	0/1	0/0	0/0
AfunF3_2	8211099	G	A	missense_variant	MODERATE	134G>A	Arg45His	AFUN008334	0.2857	0.5195	0.1975	0.2727	0	0	77	77	81	22	35	46	4.03e-08	8.68e-16	6.72e-06	0.0106	1	1	0/1	0/1	0/1	0/1	0/0	0/0
AfunF3_X	8104537	A	T	missense_variant	MODERATE	3337A>T	Asn1113Tyr	AFUN007572	0.1548	0.1486	0.2088	0.2727	0	0	84	74	91	22	49	23	7.39e-05	0.000327	6.69e-07	0.0106	1	1	0/1	0/1	0/1	0/1	0/0	0/0
AfunF3_X	8104538	A	C	missense_variant	MODERATE	3338A>C	Asn1113Thr	AFUN007572	0.1429	0.1486	0.1978	0.2727	0	0	84	74	91	22	50	22	0.000159	0.000327	1.5e-06	0.0106	1	1	0/1	0/1	0/1	0/1	0/0	0/0
AfunF3_3	8351080	G	C	missense_variant	MODERATE	2367G>C	Gln789His	AFUN007451	0.0132	0.0208	0.0899	0.2727	0	0	76	48	89	11	39	27	0.5	0.5	0.00331	0.105	1	1	0/0	0/0	0/1	0/0	0/0	0/0
AfunF3_2	8154622	G	A	missense_variant	MODERATE	1381C>T	Pro461Ser	AFUN008327	0	0.0222	0	0.2727	0	0	75	45	73	22	30	33	1	0.5	1	0.0106	1	1	0/0	0/0	0/0	0/1	0/0	0/0
AfunF3_2	8211132	A	G	missense_variant	MODERATE	167A>G	Gln56Arg	AFUN008334	0	0.0282	0.0128	0.2727	0	0	80	71	78	22	41	38	1	0.248	0.5	0.0103	1	1	0/0	0/0	0/0	0/1	0/0	0/0
AfunF3_3	8371576	C	T	missense_variant	MODERATE	353G>A	Ser118Asn	AFUN021772	0.2838	0.32	0.2159	0.2692	0.0444	0	74	75	88	26	45	44	9.12e-08	6.41e-09	6.42e-07	0.00492	0.247	1	0/1	0/1	0/1	0/1	0/0	0/0
AfunF3_2	8907500	C	T	missense_variant	MODERATE	1528G>A	Gly510Ser	AFUN020866	0.0091	0.0238	0.0854	0.2692	0	0	110	84	82	26	38	43	0.5	0.249	0.00684	0.00492	1	1	0/0	0/0	0/1	0/1	0/0	0/0
AfunF3_3	8693745	G	A	missense_variant	MODERATE	13C>T	Pro5Ser	AFUN016425	0.35	0.35	0.0462	0.2667	0	0	60	60	65	15	35	52	5.69e-08	5.69e-08	0.122	0.0498	1	1	0/1	0/1	0/0	0/1	0/0	0/0
AfunF3_3	8711356	G	T,C	missense_variant	MODERATE	1550C>G	Thr517Ser	AFUN016427	0.0543	0.0833	0.0385	0.2667	0	0	92	48	78	15	28	31	0.0295	0.0583	0.122	0.0498	1	1	0/2	0/0	0/0	0/2	0/0	0/0
AfunF3_3	8711356	G	T,C	missense_variant	MODERATE	1550C>A	Thr517Asn	AFUN016427	0.0543	0.0833	0.0385	0.2667	0	0	92	48	78	15	28	31	0.0295	0.0583	0.122	0.0498	1	1	0/2	0/0	0/0	0/2	0/0	0/0
AfunF3_2	8639985	C	T	missense_variant	MODERATE	275C>T	Ala92Val	AFUN014894	0.0312	0	0	0.2667	0	0	96	48	67	15	43	30	0.123	1	1	0.0498	1	1	0/0	0/0	0/0	0/1	0/0	0/0
AfunF3_3	8781201	A	C	missense_variant	MODERATE	666A>C	Glu222Asp	AFUN004871	0.011	0.0172	0.0933	0.2667	0	0	91	58	75	15	52	41	0.5	0.5	0.00675	0.0498	1	1	0/0	0/0	0/1	0/1	0/0	0/0
AfunF3_3	8867618	G	A	missense_variant	MODERATE	1714G>A	Gly572Ser	AFUN020441	0	0	0.0282	0.2667	0	0	94	50	71	15	46	42	1	1	0.248	0.0498	1	1	0/0	0/0	0/0	0/1	0/0	0/0
AfunF3_3	8867618	G	A	missense_variant	MODERATE	1252G>A	Gly418Ser	AFUN020441	0	0	0.0282	0.2667	0	0	94	50	71	15	46	42	1	1	0.248	0.0498	1	1	0/0	0/0	0/0	0/1	0/0	0/0
AfunF3_3	8604421	C	G	missense_variant	MODERATE	202G>C	Glu68Gln	AFUN008995	0.0857	0.0357	0.3944	0.2632	0.0303	0	70	56	71	19	33	33	0.014	0.248	1.33e-10	0.0232	0.5	1	0/1	0/0	0/1	0/1	0/0	0/0
AfunF3_X	8030976	G	A	missense_variant	MODERATE	191C>T	Ala64Val	AFUN007582	0.0787	0.1282	0.012	0.2632	0	0	89	78	83	19	47	44	0.00691	0.000718	0.5	0.0232	1	1	0/1	0/1	0/0	0/1	0/0	0/0
AfunF3_2	8536115	G	T	missense_variant	MODERATE	1391C>A	Pro464His	AFUN015787	0	0.0556	0	0.2632	0	0	45	36	33	19	46	30	1	0.246	1	0.0232	1	1	0/0	0/0	0/0	0/1	0/0	0/0
AfunF3_3	8687911	C	T	missense_variant	MODERATE	2228C>T	Thr743Ile	AFUN020717	0.0435	0.0429	0.2151	0.2593	0	0	69	70	93	27	48	45	0.122	0.122	3.04e-07	0.00501	1	1	0/0	0/0	0/1	0/1	0/0	0/0
AfunF3_2	8611412	A	T	missense_variant	MODERATE	1708T>A	Leu570Met	AFUN021911	0.0106	0.023	0.04	0.2593	0	0	94	87	75	27	49	40	0.5	0.249	0.122	0.00492	1	1	0/0	0/0	0/0	0/1	0/0	0/0
AfunF3_2	8535489	A	G	missense_variant	MODERATE	8T>C	Val3Ala	AFUN015785	0.9691	0.6351	0.9694	0.25	0.0833	0	97	74	98	20	24	27	1.13e-52	6.84e-20	3.38e-54	0.0236	0.245	1	2024-01-01	0/1	2024-01-01	0/1	0/0	0/0
AfunF3_2	8700800	C	A	missense_variant	MODERATE	814C>A	Leu272Ile	AFUN008373	0.7922	0.6275	0.7966	0.25	0	0	77	51	59	8	26	37	2.6e-28	1.59e-13	5.26e-22	0.233	1	1	2024-01-01	0/1	2024-01-01	0/0	0/0	0/0
AfunF3_2	8173388	G	T	missense_variant	MODERATE	2446C>A	Pro816Thr	AFUN016030	0.1139	0.2143	0.0602	0.25	0	0	79	56	83	12	24	31	0.00154	0.000126	0.0294	0.109	1	1	0/1	0/1	0/1	0/0	0/0	0/0
AfunF3_3	8955738	G	C	missense_variant	MODERATE	967G>C	Asp323His	AFUN015908	0.1071	0	0.1781	0.25	0	0	84	64	73	20	36	43	0.00156	1	6.8e-05	0.0236	1	1	0/1	0/0	0/1	0/1	0/0	0/0
AfunF3_3	8026005	G	C	missense_variant	MODERATE	2487G>C	Glu829Asp	AFUN007433	0.0947	0.0556	0.0805	0.25	0	0	95	54	87	20	38	32	0.0016	0.122	0.00689	0.0236	1	1	0/1	0/0	0/1	0/1	0/0	0/0
AfunF3_X	8084363	T	A	missense_variant	MODERATE	2345T>A	Leu782His	AFUN007575	0.0941	0.0811	0.125	0.25	0	0	85	37	80	16	37	34	0.00327	0.12	0.000724	0.0506	1	1	0/1	0/0	0/1	0/0	0/0	0/0
AfunF3_2	8194210	A	T	missense_variant	MODERATE	274T>A	Ser92Thr	AFUN016030	0.0761	0.0533	0	0.25	0	0.5122	92	75	91	20	41	41	0.00694	0.06	1	0.0236	1	1.47e-08	0/1	0/0	0/0	0/1	0/0	0/1
AfunF3_X	8211649	G	C	missense_variant	MODERATE	4267G>C	Val1423Leu	AFUN007566	0.0676	0.0238	0.0303	0.25	0	0	74	42	66	16	32	35	0.0291	0.5	0.248	0.0506	1	1	0/1	0/0	0/0	0/0	0/0	0/0
AfunF3_3	8687279	G	C	missense_variant	MODERATE	1596G>C	Glu532Asp	AFUN020717	0.0571	0.2656	0.3774	0.25	0	0.0333	70	64	106	20	38	30	0.0598	2.24e-06	9.5e-15	0.0236	1	0.5	0/0	0/1	0/1	0/1	0/0	0/0
AfunF3_3	8688661	G	A	missense_variant	MODERATE	2978G>A	Ser993Asn	AFUN020717	0.0119	0	0.0263	0.25	0.0244	0	84	64	76	28	41	44	0.5	1	0.248	0.00511	0.5	1	0/0	0/0	0/0	0/1	0/0	0/0
AfunF3_3	8829939	C	T	missense_variant	MODERATE	2557G>A	Val853Ile	AFUN021501	0.0116	0.0822	0.131	0.25	0	0.4915	86	73	84	20	47	59	0.5	0.014	0.000344	0.0236	1	1.84e-11	0/0	0/1	0/1	0/1	0/0	0/1
AfunF3_2	8345819	G	A	missense_variant	MODERATE	91G>A	Ala31Thr	AFUN021904	0.0114	0.08	0.0125	0.25	0	0	88	75	80	16	36	27	0.5	0.0141	0.5	0.0506	1	1	0/0	0/1	0/0	0/0	0/0	0/0
AfunF3_3	8831618	G	A	missense_variant	MODERATE	977C>T	Ala326Val	AFUN021501	0.011	0	0.0125	0.25	0	0	91	84	80	20	39	36	0.5	1	0.5	0.0236	1	1	0/0	0/0	0/0	0/1	0/0	0/0
AfunF3_3	8603865	T	G	missense_variant	MODERATE	758A>C	Gln253Pro	AFUN008995	0.0106	0	0.0909	0.25	0	0.0323	94	37	77	16	49	31	0.5	1	0.00678	0.0506	1	0.5	0/0	0/0	0/1	0/0	0/0	0/0
AfunF3_3	8350200	C	G	missense_variant	MODERATE	1487C>G	Thr496Ser	AFUN007451	0	0.0189	0.0588	0.25	0	0	88	53	68	8	39	38	1	0.5	0.0597	0.233	1	1	0/0	0/0	0/0	0/0	0/0	0/0
AfunF3_2	8635929	G	A	missense_variant	MODERATE	263C>T	Ala88Val	AFUN021914	0	0.1392	0	0.25	0	0	91	79	80	24	40	33	1	0.000336	1	0.011	1	1	0/0	0/1	0/0	0/1	0/0	0/0
AfunF3_2	8568395	T	G	missense_variant	MODERATE	615A>C	Glu205Asp	AFUN015801	0	0	0.0143	0.25	0	0	96	67	70	16	43	32	1	1	0.5	0.0498	1	1	0/0	0/0	0/0	0/1	0/0	0/0
AfunF3_2	8631660	C	T	missense_variant	MODERATE	110G>A	Gly37Asp	AFUN008366	0	0.0127	0	0.25	0.069	0	81	79	84	28	29	37	1	0.5	1	0.00511	0.246	1	0/0	0/0	0/0	0/1	0/0	0/0
AfunF3_X	8020011	C	A	missense_variant	MODERATE	364G>T	Val122Leu	AFUN007585	0	0	0	0.25	0	0	104	80	73	24	42	40	1	1	1	0.011	1	1	0/0	0/0	0/0	0/1	0/0	0/0
AfunF3_3	8371609	C	T	missense_variant	MODERATE	320G>A	Ser107Asn	AFUN021772	0.026	0	0.2073	0.24	0	0	77	71	82	25	44	33	0.248	1	3.03e-06	0.0111	1	1	0/0	0/0	0/1	0/1	0/0	0/0
AfunF3_X	8073317	G	C	missense_variant	MODERATE	779G>C	Gly260Ala	AFUN021787	0.1325	0.0513	0.037	0.2381	0.0476	0.2222	83	78	54	21	42	45	0.000343	0.0601	0.248	0.0239	0.247	0.000558	0/1	0/0	0/0	0/1	0/0	0/1
AfunF3_X	8219786	G	C	missense_variant	MODERATE	1074G>C	Glu358Asp	AFUN007564	0.1098	0.0784	0.0566	0.2381	0	0	82	51	106	21	25	27	0.00155	0.0588	0.0145	0.0239	1	1	0/1	0/0	0/1	0/1	0/0	0/0
AfunF3_X	8386132	C	A	missense_variant	MODERATE	557C>A	Thr186Asn	AFUN007546	0.0519	0	0.0156	0.2381	0	0	77	40	64	21	29	34	0.0601	1	0.5	0.0239	1	1	0/0	0/0	0/0	0/1	0/0	0/0
AfunF3_2	8247703	A	T	missense_variant	MODERATE	1840A>T	Thr614Ser	AFUN008339	0.0118	0	0	0.2381	0	0	85	52	88	21	43	30	0.5	1	1	0.0239	1	1	0/0	0/0	0/0	0/1	0/0	0/0
AfunF3_X	8212432	C	G	missense_variant	MODERATE	5050C>G	Pro1684Ala	AFUN007566	0.0978	0.0154	0.0532	0.2353	0	0	92	65	94	17	34	34	0.00159	0.5	0.0296	0.0513	1	1	0/1	0/0	0/1	0/0	0/0	0/0
AfunF3_3	8042367	A	G	missense_variant	MODERATE	499A>G	Arg167Gly	AFUN007436	0.039	0.0179	0.0984	0.2353	0.0556	0	77	56	61	17	36	26	0.123	0.5	0.0137	0.0513	0.246	1	0/0	0/0	0/1	0/0	0/0	0/0
AfunF3_3	8042367	A	G	missense_variant	MODERATE	520A>G	Arg174Gly	AFUN007436	0.039	0.0179	0.0984	0.2353	0.0556	0	77	56	61	17	36	26	0.123	0.5	0.0137	0.0513	0.246	1	0/0	0/0	0/1	0/0	0/0	0/0
AfunF3_3	8692177	C	G	missense_variant	MODERATE	819G>C	Leu273Phe	AFUN016425	0.1341	0.0833	0.1558	0.2308	0	0	82	48	77	13	33	35	0.000333	0.0586	0.000154	0.11	1	1	0/1	0/0	0/1	0/0	0/0	0/0
AfunF3_3	8867795	G	A	missense_variant	MODERATE	1891G>A	Gly631Ser	AFUN020441	0.1149	0.1129	0	0.2308	0	0	87	62	83	13	38	41	0.000743	0.00653	1	0.11	1	1	0/1	0/1	0/0	0/0	0/0	0/0
AfunF3_3	8867795	G	A	missense_variant	MODERATE	1429G>A	Gly477Ser	AFUN020441	0.1149	0.1129	0	0.2308	0	0	87	62	83	13	38	41	0.000743	0.00653	1	0.11	1	1	0/1	0/1	0/0	0/0	0/0	0/0
AfunF3_X	8211638	T	G	missense_variant	MODERATE	4256T>G	Leu1419Arg	AFUN007566	0.0685	0.025	0.0435	0.2308	0	0	73	40	69	13	32	37	0.0291	0.5	0.122	0.11	1	1	0/1	0/0	0/0	0/0	0/0	0/0
AfunF3_3	8652285	T	C	missense_variant	MODERATE	1799T>C	Leu600Ser	AFUN004857	0.0345	0	0.1014	0.2308	0	0	87	53	69	13	36	30	0.123	1	0.00666	0.11	1	1	0/0	0/0	0/1	0/0	0/0	0/0
AfunF3_2	8238353	T	C	missense_variant	MODERATE	5396T>C	Met1799Thr	AFUN008335	0	0.058	0	0.2308	0	0	84	69	81	26	46	48	1	0.0598	1	0.0111	1	1	0/0	0/0	0/0	0/1	0/0	0/0
AfunF3_X	8020002	A	C	missense_variant	MODERATE	373T>G	Leu125Val	AFUN007585	0.1429	0.2346	0.1333	0.2273	0	0	105	81	75	22	39	38	1.78e-05	5.77e-07	0.000709	0.0242	1	1	0/1	0/1	0/1	0/1	0/0	0/0
AfunF3_3	8073522	G	A	missense_variant	MODERATE	1730C>T	Ala577Val	AFUN007438	0.0366	0.0645	0.1957	0.2273	0	0	82	62	92	22	36	31	0.123	0.0595	1.52e-06	0.0242	1	1	0/0	0/0	0/1	0/1	0/0	0/0
AfunF3_3	8826383	T	A	missense_variant	MODERATE	880A>T	Thr294Ser	AFUN021502	0.0094	0	0.0123	0.2273	0.0208	0	106	67	81	22	48	37	0.5	1	0.5	0.0242	0.5	1	0/0	0/0	0/0	0/1	0/0	0/0
AfunF3_3	8366678	C	T	missense_variant	MODERATE	181G>A	Val61Ile	AFUN021767	0	0	0.0633	0.2273	0	0	98	88	79	22	42	48	1	1	0.0293	0.0242	1	1	0/0	0/0	0/1	0/1	0/0	0/0
AfunF3_2	8194026	T	C	missense_variant	MODERATE	458A>G	Lys153Arg	AFUN016030	0.2353	0.1333	0.0198	0.2222	0	0	85	60	101	18	38	31	2.64e-07	0.00305	0.249	0.0519	1	1	0/1	0/1	0/0	0/0	0/0	0/0
AfunF3_3	8511695	C	T	missense_variant	MODERATE	590C>T	Ala197Val	AFUN018801	0.1579	0.0938	0.4	0.2222	0	0.5	38	32	55	9	16	20	0.0126	0.119	1.71e-08	0.233	1	0.000218	0/1	0/0	0/1	0/0	0/0	0/1
AfunF3_3	8520647	G	A	missense_variant	MODERATE	149G>A	Ser50Asn	AFUN021773	0.1136	0.0488	0	0.2222	0	0	44	41	26	9	22	16	0.0277	0.247	1	0.235	1	1	0/1	0/0	0/0	0/0	0/0	0/0
AfunF3_2	8192740	A	G	missense_variant	MODERATE	1744T>C	Ser582Pro	AFUN016030	0.1039	0.0426	0.4507	0.2222	0	0	77	47	71	9	32	35	0.00323	0.247	2.46e-12	0.235	1	1	0/1	0/0	0/1	0/0	0/0	0/0
AfunF3_X	8080444	G	A	missense_variant	MODERATE	4822G>A	Val1608Ile	AFUN021786	0.0575	0.0676	0.0972	0.2222	0	0	87	74	72	18	36	42	0.0295	0.0291	0.00671	0.0519	1	1	0/1	0/1	0/1	0/0	0/0	0/0
AfunF3_3	8354679	A	C	missense_variant	MODERATE	487T>G	Tyr163Asp	AFUN007452	0.0513	0.0351	0.1127	0.2222	0	0	78	57	71	18	44	38	0.0601	0.248	0.00317	0.0519	1	1	0/0	0/0	0/1	0/0	0/0	0/0
AfunF3_X	8018237	C	T	missense_variant	MODERATE	1664G>A	Ser555Asn	AFUN007585	0.0309	0.087	0.0156	0.2222	0.0909	0.2105	97	46	64	9	33	38	0.123	0.0583	0.5	0.235	0.119	0.00259	0/0	0/0	0/0	0/0	0/0	0/1
AfunF3_3	8826075	G	T	missense_variant	MODERATE	1188C>A	Ser396Arg	AFUN021502	0	0.1014	0.2609	0.2222	0.027	0.3824	102	69	69	18	37	34	1	0.00666	1.07e-06	0.0519	0.5	2.96e-05	0/0	0/1	0/1	0/0	0/0	0/1
AfunF3_2	8263344	G	A	missense_variant	MODERATE	265G>A	Val89Met	AFUN021899	0	0	0.0145	0.2222	0	0	87	71	69	27	30	26	1	1	0.5	0.0115	1	1	0/0	0/0	0/0	0/1	0/0	0/0
AfunF3_3	8367985	T	A	missense_variant	MODERATE	1090A>T	Ile364Phe	AFUN021770	0	0	0.0238	0.2222	0	0	91	80	84	27	45	37	1	1	0.249	0.0115	1	1	0/0	0/0	0/0	0/1	0/0	0/0
AfunF3_3	8872922	C	A	missense_variant	MODERATE	1078C>A	Gln360Lys	AFUN021503	0.2625	0.2308	0.1609	0.2174	0	0	80	78	87	23	30	32	1.05e-07	1.26e-06	3.46e-05	0.0245	1	1	0/1	0/1	0/1	0/1	0/0	0/0
AfunF3_3	8344968	T	C,A	missense_variant	MODERATE	85A>T	Thr29Ser	AFUN021766	0.0349	0.0485	0.0227	0.2174	0	0	86	103	88	23	39	39	0.123	0.0297	0.249	0.0245	1	1	0/0	0/1	0/0	0/2	0/0	0/0
AfunF3_3	8344968	T	C,A	missense_variant	MODERATE	85A>G	Thr29Ala	AFUN021766	0.0349	0.0485	0.0227	0.2174	0	0	86	103	88	23	39	39	0.123	0.0297	0.249	0.0245	1	1	0/0	0/1	0/0	0/2	0/0	0/0
AfunF3_3	8385251	A	G	missense_variant	MODERATE	160T>C	Tyr54His	AFUN018587	0.0312	0	0	0.2154	0	0.0053	160	86	138	65	57	187	0.0303	1	1	2.79e-05	1	0.5	0/1	0/0	0/0	0/1	0/0	0/0
AfunF3_2	8535394	G	A	missense_variant	MODERATE	103C>T	Pro35Ser	AFUN015785	0.9438	0.6806	0.9792	0.2143	0	0	89	72	96	14	44	34	4.86e-46	4.41e-21	1.32e-53	0.111	1	1	2024-01-01	0/1	2024-01-01	0/0	0/0	0/0
AfunF3_2	8561535	T	C	missense_variant	MODERATE	506A>G	His169Arg	AFUN020895	0.7881	0.5952	0.7863	0.2143	0	0	118	84	117	14	61	34	9.26e-43	2.08e-20	3.04e-42	0.111	1	1	2024-01-01	0/1	2024-01-01	0/0	0/0	0/0
AfunF3_3	8002416	C	A	missense_variant	MODERATE	4288C>A	Leu1430Ile	AFUN007633	0.3152	0.46	0.2794	0.2143	0.0556	0.5833	92	50	68	14	36	36	1.17e-10	4.35e-09	4.2e-07	0.111	0.246	7.21e-09	0/1	0/1	0/1	0/0	0/0	0/1
AfunF3_2	8207388	T	C	missense_variant	MODERATE	1177A>G	Met393Val	AFUN008332	0.058	0.0377	0.0116	0.2143	0	0	69	53	86	14	36	26	0.0597	0.248	0.5	0.111	1	1	0/0	0/0	0/0	0/0	0/0	0/0
AfunF3_3	8711730	T	C	missense_variant	MODERATE	1176A>G	Ile392Met	AFUN016427	0.0274	0	0.1143	0.2143	0	0	73	51	70	14	36	37	0.248	1	0.00316	0.111	1	1	0/0	0/0	0/1	0/0	0/0	0/0
AfunF3_X	8018136	C	G	missense_variant	MODERATE	1765G>C	Glu589Gln	AFUN007585	0.0204	0	0	0.2143	0	0	98	63	53	14	53	32	0.249	1	1	0.111	1	1	0/0	0/0	0/0	0/0	0/0	0/0
AfunF3_3	8689016	G	T	missense_variant	MODERATE	3333G>T	Glu1111Asp	AFUN020717	0.0128	0	0.2174	0.2143	0	0	78	93	92	28	43	48	0.5	1	2.91e-07	0.0115	1	1	0/0	0/0	0/1	0/1	0/0	0/0
AfunF3_3	8036737	A	T	missense_variant	MODERATE	1142A>T	Tyr381Phe	AFUN007435	0	0	0.4118	0.2143	0.0227	0	99	50	85	14	44	46	1	1	3.43e-13	0.111	0.5	1	0/0	0/0	0/1	0/0	0/0	0/0
AfunF3_2	8606705	C	G	missense_variant	MODERATE	1270G>C	Ala424Pro	AFUN021912	0	0.1667	0.0122	0.2143	0	0.0256	89	72	82	14	48	39	1	0.000148	0.5	0.111	1	0.5	0/0	0/1	0/0	0/0	0/0	0/0
AfunF3_2	8346206	T	G,A	missense_variant	MODERATE	399T>A	Asp133Glu	AFUN021904	0.0947	0.0959	0.012	0.2105	0	0.6667	95	73	83	19	38	27	0.00157	0.00664	0.5	0.0519	1	4.84e-08	0/1	0/2	0/0	0/0	0/0	0/2
AfunF3_2	8346206	T	G,A	missense_variant	MODERATE	399T>G	Asp133Glu	AFUN021904	0.0947	0.0959	0.012	0.2105	0	0.6667	95	73	83	19	38	27	0.00157	0.00664	0.5	0.0519	1	4.84e-08	0/1	0/2	0/0	0/0	0/0	0/2
AfunF3_2	8319892	A	T	missense_variant	MODERATE	1768T>A	Ser590Thr	AFUN008346	0.061	0	0	0.2105	0	0	82	48	65	19	42	33	0.0294	1	1	0.0525	1	1	0/1	0/0	0/0	0/0	0/0	0/0
AfunF3_3	8827027	A	T	missense_variant	MODERATE	298T>A	Leu100Ile	AFUN021502	0.0316	0.0128	0.0421	0.2105	0	0.6286	95	78	95	19	43	35	0.123	0.5	0.0605	0.0525	1	1.72e-09	0/0	0/0	0/0	0/0	0/0	0/1
AfunF3_3	8354778	T	C	missense_variant	MODERATE	388A>G	Asn130Asp	AFUN007452	0.0127	0	0.2135	0.2105	0	0	79	50	89	19	43	30	0.5	1	6.51e-07	0.0525	1	1	0/0	0/0	0/1	0/0	0/0	0/0
AfunF3_2	8632883	G	C	missense_variant	MODERATE	131C>G	Pro44Arg	AFUN008367	0.0122	0.1733	0	0.2105	0	0	82	75	81	19	44	31	0.5	6.92e-05	1	0.0525	1	1	0/0	0/1	0/0	0/0	0/0	0/0
AfunF3_2	8642633	C	A	missense_variant	MODERATE	1951G>T	Val651Leu	AFUN021913	0	0.0728	0	0.2105	0.022	0	225	151	201	38	91	36	1	0.000404	1	0.00259	0.249	1	0/0	0/1	0/0	0/1	0/0	0/0
AfunF3_X	8074355	G	A	missense_variant	MODERATE	1817G>A	Ser606Asn	AFUN021787	0.0225	0	0	0.2083	0	0	89	80	75	24	49	37	0.249	1	1	0.0248	1	1	0/0	0/0	0/0	0/1	0/0	0/0
AfunF3_2	8262334	A	G	missense_variant	MODERATE	643A>G	Thr215Ala	AFUN021897	0.0222	0.0588	0.0128	0.2083	0	0.0238	90	68	78	24	51	42	0.249	0.0597	0.5	0.0248	1	0.5	0/0	0/0	0/0	0/1	0/0	0/0
AfunF3_3	8385235	G	C,T	missense_variant	MODERATE	176C>G	Pro59Arg	AFUN018587	0.0142	0	0	0.2075	0	0	141	62	120	53	47	179	0.249	1	1	0.000271	1	1	0/0	0/0	0/0	0/2	0/0	0/0
AfunF3_3	8385235	G	C,T	missense_variant	MODERATE	176C>A	Pro59Gln	AFUN018587	0.0142	0	0	0.2075	0	0	141	62	120	53	47	179	0.249	1	1	0.000271	1	1	0/0	0/0	0/0	0/2	0/0	0/0
AfunF3_3	8364135	G	C	missense_variant	MODERATE	968C>G	Ala323Gly	AFUN021768	0.1429	0.0732	0.1159	0.2069	0	0	98	82	69	29	45	37	3.71e-05	0.0142	0.00315	0.0117	1	1	0/1	0/1	0/1	0/1	0/0	0/0
AfunF3_3	8364300	G	A	missense_variant	MODERATE	803C>T	Thr268Ile	AFUN021768	0.0112	0.0235	0.1237	0.2069	0	0	89	85	97	29	50	42	0.5	0.249	0.00017	0.0117	1	1	0/0	0/0	0/1	0/1	0/0	0/0
AfunF3_2	8700837	C	T	missense_variant	MODERATE	851C>T	Ala284Val	AFUN008373	0.8391	0.6042	0.7538	0.2	0	0	87	48	65	5	36	40	7.8e-36	3.75e-12	2.25e-22	0.5	1	1	2024-01-01	0/1	2024-01-01	0/0	0/0	0/0
AfunF3_2	8637578	T	G	missense_variant	MODERATE	5995A>C	Asn1999His	AFUN021913	0.8333	0.6724	0.9437	0.2	0	0	72	58	71	15	21	28	7.63e-29	8.27e-17	3.26e-36	0.112	1	1	2024-01-01	0/1	2024-01-01	0/0	0/0	0/0
AfunF3_X	8211292	G	A	missense_variant	MODERATE	3910G>A	Val1304Ile	AFUN007566	0.2692	0.283	0.194	0.2	0	0	78	53	67	20	50	26	1.01e-07	9.64e-06	6.42e-05	0.053	1	1	0/1	0/1	0/1	0/0	0/0	0/0
AfunF3_X	8254560	T	A	missense_variant	MODERATE	1795A>T	Ile599Leu	AFUN021784	0.2022	0.1957	0.2687	0.2	0	0	89	46	67	15	45	47	1.47e-06	0.00127	1.02e-06	0.112	1	1	0/1	0/1	0/1	0/0	0/0	0/0
AfunF3_3	8382898	G	A	missense_variant	MODERATE	590C>T	Ala197Val	AFUN007457	0.075	0	0.4583	0.2	0	0.3	40	20	24	5	13	10	0.12	1	0.00011	0.5	1	0.105	0/0	0/0	0/1	0/0	0/0	0/0
AfunF3_X	8210533	G	A	missense_variant	MODERATE	3151G>A	Ala1051Thr	AFUN007566	0.0652	0.0328	0	0.2	0	0	92	61	83	15	39	35	0.0144	0.248	1	0.112	1	1	0/1	0/0	0/0	0/0	0/0	0/0
AfunF3_X	8018150	G	A	missense_variant	MODERATE	1751C>T	Thr584Met	AFUN007585	0.0566	0.0508	0.0714	0.2	0	0	106	59	56	15	48	32	0.0145	0.122	0.0591	0.112	1	1	0/1	0/0	0/0	0/0	0/0	0/0
AfunF3_2	8641309	T	C	missense_variant	MODERATE	3275A>G	Glu1092Gly	AFUN021913	0.0533	0.1475	0	0.2	0	0	75	61	69	20	36	43	0.06	0.00142	1	0.053	1	1	0/0	0/1	0/0	0/0	0/0	0/0
AfunF3_3	8688705	C	T	missense_variant	MODERATE	3022C>T	Leu1008Phe	AFUN020717	0.0217	0.0135	0.0282	0.2	0.0233	0	92	74	71	25	43	46	0.249	0.5	0.248	0.0251	0.5	1	0/0	0/0	0/0	0/1	0/0	0/0
AfunF3_3	8690599	G	A	missense_variant	MODERATE	4916G>A	Arg1639His	AFUN020717	0.0105	0.0395	0.0632	0.2	0	0	95	76	95	15	36	25	0.5	0.123	0.0144	0.112	1	1	0/0	0/0	0/1	0/0	0/0	0/0
AfunF3_3	8689465	C	T	missense_variant	MODERATE	3782C>T	Ala1261Val	AFUN020717	0	0	0.1071	0.2	0	0	74	77	84	15	37	38	1	1	0.00156	0.112	1	1	0/0	0/0	0/1	0/0	0/0	0/0
AfunF3_3	8385271	T	C	missense_variant	MODERATE	140A>G	His47Arg	AFUN018587	0	0	0.006	0.1944	0	0	166	120	168	72	79	178	1	1	0.5	3.04e-05	1	1	0/0	0/0	0/0	0/1	0/0	0/0
AfunF3_X	8211311	G	A	missense_variant	MODERATE	3929G>A	Ser1310Asn	AFUN007566	0.0779	0.0192	0.0923	0.1905	0	0	77	52	65	21	48	31	0.0141	0.5	0.0139	0.0535	1	1	0/1	0/0	0/1	0/0	0/0	0/0
AfunF3_3	8685731	C	A	missense_variant	MODERATE	48C>A	Asp16Glu	AFUN020717	0.0227	0.0941	0.0976	0.1905	0	0.0233	88	85	82	21	31	43	0.249	0.00329	0.00326	0.0535	1	0.5	0/0	0/1	0/1	0/0	0/0	0/0
AfunF3_3	8705469	T	A	missense_variant	MODERATE	69A>T	Lys23Asn	AFUN016428	0.0125	0.0137	0.1905	0.1905	0	0	80	73	63	21	41	45	0.5	0.5	0.000137	0.0535	1	1	0/0	0/0	0/1	0/0	0/0	0/0
AfunF3_3	8711486	A	G	missense_variant	MODERATE	1420T>C	Phe474Leu	AFUN016427	0.011	0.0204	0.0127	0.1905	0	0	91	49	79	21	34	43	0.5	0.5	0.5	0.0535	1	1	0/0	0/0	0/0	0/0	0/0	0/0
AfunF3_3	8918762	T	G	missense_variant	MODERATE	798T>G	Asp266Glu	AFUN018825	0.1087	0.0571	0.0444	0.1875	0	0	46	35	45	16	10	15	0.0279	0.246	0.247	0.113	1	1	0/1	0/0	0/0	0/0	0/0	0/0
AfunF3_3	8189108	T	G	missense_variant	MODERATE	1780A>C	Lys594Gln	AFUN020148	0.0676	0.0345	0.0597	0.1875	0	0	74	29	67	16	24	17	0.0291	0.5	0.0596	0.113	1	1	0/1	0/0	0/0	0/0	0/0	0/0
AfunF3_3	8189108	T	G	missense_variant	MODERATE	958A>C	Lys320Gln	AFUN020148	0.0676	0.0345	0.0597	0.1875	0	0	74	29	67	16	24	17	0.0291	0.5	0.0596	0.113	1	1	0/1	0/0	0/0	0/0	0/0	0/0
AfunF3_3	8353272	C	G	missense_variant	MODERATE	1750G>C	Ala584Pro	AFUN007452	0.0649	0.058	0.2778	0.1875	0.0811	0.6809	77	69	72	16	37	47	0.0292	0.0598	2.06e-07	0.113	0.12	5.72e-14	0/1	0/0	0/1	0/0	0/0	0/1
AfunF3_3	8866569	A	G	missense_variant	MODERATE	665A>G	Asn222Ser	AFUN020441	0.0506	0.1129	0.0132	0.1875	0	0	79	62	76	16	51	44	0.0601	0.00651	0.5	0.113	1	1	0/0	0/1	0/0	0/0	0/0	0/0
AfunF3_3	8866569	A	G	missense_variant	MODERATE	203A>G	Asn68Ser	AFUN020441	0.0506	0.1129	0.0132	0.1875	0	0	79	62	76	16	51	44	0.0601	0.00651	0.5	0.113	1	1	0/0	0/1	0/0	0/0	0/0	0/0
AfunF3_X	8211182	G	A	missense_variant	MODERATE	3800G>A	Arg1267Gln	AFUN007566	0.0455	0.0196	0.0455	0.1875	0	0	88	51	88	16	43	30	0.0604	0.5	0.0604	0.113	1	1	0/0	0/0	0/0	0/0	0/0	0/0
AfunF3_3	8347834	A	T	missense_variant	MODERATE	86A>T	Asn29Ile	AFUN007451	0.0112	0	0.0345	0.1875	0	0	89	84	87	32	51	34	0.5	1	0.123	0.0121	1	1	0/0	0/0	0/0	0/1	0/0	0/0
AfunF3_3	8025307	A	G	missense_variant	MODERATE	1789A>G	Thr597Ala	AFUN007433	0	0.0566	0.1127	0.1875	0	0	82	53	71	16	41	34	1	0.121	0.00316	0.113	1	1	0/0	0/0	0/1	0/0	0/0	0/0
AfunF3_2	8208128	G	A	missense_variant	MODERATE	437C>T	Thr146Met	AFUN008332	0	0	0	0.1875	0	0	85	68	76	32	48	43	1	1	1	0.0121	1	1	0/0	0/0	0/0	0/1	0/0	0/0
AfunF3_3	8957901	A	G	missense_variant	MODERATE	529A>G	Thr177Ala	AFUN015907	0	0	0.1486	0.1852	0	0	79	96	74	27	45	44	1	1	0.000327	0.0255	1	1	0/0	0/0	0/1	0/1	0/0	0/0
AfunF3_X	8259568	G	C	missense_variant	MODERATE	1235G>C	Cys412Ser	AFUN007557	0.1852	0.1579	0.1099	0.1818	0	0	81	38	91	11	39	37	1.5e-05	0.0126	0.000752	0.238	1	1	0/1	0/1	0/1	0/0	0/0	0/0
AfunF3_3	8692107	C	G	missense_variant	MODERATE	889G>C	Ala297Pro	AFUN016425	0.1646	0.1176	0.1163	0.1818	0	0	79	51	86	11	34	41	7.14e-05	0.0134	0.000738	0.238	1	1	0/1	0/1	0/1	0/0	0/0	0/0
AfunF3_2	8173003	C	T,A	missense_variant	MODERATE	2831G>T	Ser944Ile	AFUN016030	0.0667	0.2157	0.0526	0.1818	0	0	75	51	76	11	36	33	0.029	0.000267	0.06	0.238	1	1	0/2	0/1	0/0	0/0	0/0	0/0
AfunF3_2	8173003	C	T,A	missense_variant	MODERATE	2831G>A	Ser944Asn	AFUN016030	0.0667	0.2157	0.0526	0.1818	0	0	75	51	76	11	36	33	0.029	0.000267	0.06	0.238	1	1	0/2	0/1	0/0	0/0	0/0	0/0
AfunF3_X	8094180	G	T	missense_variant	MODERATE	2268G>T	Met756Ile	AFUN007573	0.0575	0.0333	0.029	0.1818	0	0	87	60	69	11	50	23	0.0295	0.248	0.248	0.238	1	1	0/1	0/0	0/0	0/0	0/0	0/0
AfunF3_3	8498045	G	A	missense_variant	MODERATE	155G>A	Ser52Asn	AFUN018963	0.0448	0	0.1222	0.1818	0	0	67	79	90	22	40	39	0.122	1	0.000353	0.0539	1	1	0/0	0/0	0/1	0/0	0/0	0/0
AfunF3_3	8461334	A	G	missense_variant	MODERATE	160T>C	Tyr54His	AFUN018644	0.0359	0	0.0061	0.1818	0	0	167	74	163	55	88	182	0.0149	1	0.5	0.000624	1	1	0/1	0/0	0/0	0/1	0/0	0/0
AfunF3_3	8042695	C	T	missense_variant	MODERATE	761C>T	Ala254Val	AFUN007436	0	0	0.1585	0.1818	0	0	87	53	82	11	34	24	1	1	7.29e-05	0.237	1	1	0/0	0/0	0/1	0/0	0/0	0/0
AfunF3_3	8042695	C	T	missense_variant	MODERATE	782C>T	Ala261Val	AFUN007436	0	0	0.1585	0.1818	0	0	87	53	82	11	34	24	1	1	7.29e-05	0.237	1	1	0/0	0/0	0/1	0/0	0/0	0/0
AfunF3_3	8872187	C	G	missense_variant	MODERATE	343C>G	Leu115Val	AFUN021503	0	0	0.0714	0.1818	0	0	75	68	70	11	53	32	1	1	0.029	0.238	1	1	0/0	0/0	0/1	0/0	0/0	0/0
AfunF3_3	8498478	G	A	missense_variant	MODERATE	373G>A	Val125Ile	AFUN018963	0	0	0.075	0.1818	0	0	83	95	80	22	39	25	1	1	0.0142	0.0539	1	1	0/0	0/0	0/1	0/0	0/0	0/0
AfunF3_2	8194072	G	T	missense_variant	MODERATE	412C>A	Pro138Thr	AFUN016030	0.2386	0.2381	0.6122	0.1765	0	0.5143	88	63	98	17	38	35	1.19e-07	1.17e-05	1.05e-24	0.113	1	1.96e-07	0/1	0/1	0/1	0/0	0/0	0/1
AfunF3_2	8207646	C	T	missense_variant	MODERATE	919G>A	Ala307Thr	AFUN008332	0.0361	0.0169	0	0.1765	0	0	83	59	76	17	50	40	0.123	0.5	1	0.114	1	1	0/0	0/0	0/0	0/0	0/0	0/0
AfunF3_X	8384576	A	G	missense_variant	MODERATE	1343T>C	Leu448Pro	AFUN007545	0.0294	0.0299	0.0345	0.1765	0	0	68	67	58	17	32	18	0.248	0.248	0.248	0.114	1	1	0/0	0/0	0/0	0/0	0/0	0/0
AfunF3_3	8868586	A	C	missense_variant	MODERATE	2482A>C	Thr828Pro	AFUN020441	0.0267	0	0.1795	0.1765	0	0	75	61	78	17	35	32	0.248	1	3.22e-05	0.114	1	1	0/0	0/0	0/1	0/0	0/0	0/0
AfunF3_3	8868586	A	C	missense_variant	MODERATE	2020A>C	Thr674Pro	AFUN020441	0.0267	0	0.1795	0.1765	0	0	75	61	78	17	35	32	0.248	1	3.22e-05	0.114	1	1	0/0	0/0	0/1	0/0	0/0	0/0
AfunF3_3	8869270	A	G	missense_variant	MODERATE	3166A>G	Thr1056Ala	AFUN020441	0	0	0.1282	0.1765	0	0	83	52	78	17	38	35	1	1	0.000718	0.114	1	1	0/0	0/0	0/1	0/0	0/0	0/0
AfunF3_3	8869270	A	G	missense_variant	MODERATE	2704A>G	Thr902Ala	AFUN020441	0	0	0.1282	0.1765	0	0	83	52	78	17	38	35	1	1	0.000718	0.114	1	1	0/0	0/0	0/1	0/0	0/0	0/0
AfunF3_2	8155361	A	T	missense_variant	MODERATE	712T>A	Leu238Met	AFUN008327	0.1379	0.1489	0	0.1739	0	0	87	47	74	23	40	29	0.000163	0.00614	1	0.0543	1	1	0/1	0/1	0/0	0/0	0/0	0/0
AfunF3_3	8344892	T	C	missense_variant	MODERATE	161A>G	Asn54Ser	AFUN021766	0.0779	0.0694	0.012	0.1739	0	0	77	72	83	23	52	45	0.0141	0.0291	0.5	0.0543	1	1	0/1	0/1	0/0	0/0	0/0	0/0
AfunF3_3	8687965	T	C	missense_variant	MODERATE	2282T>C	Phe761Ser	AFUN020717	0.0385	0	0.1935	0.1739	0	0	78	86	93	23	54	47	0.123	1	1.52e-06	0.0543	1	1	0/0	0/0	0/1	0/0	0/0	0/0
AfunF3_X	8020004	C	A	missense_variant	MODERATE	371G>T	Gly124Val	AFUN007585	0.0093	0.0127	0	0.1739	0	0	107	79	75	23	40	38	0.5	0.5	1	0.0543	1	1	0/0	0/0	0/0	0/0	0/0	0/0
AfunF3_3	8033107	C	T	missense_variant	MODERATE	16G>A	Ala6Thr	AFUN007434	0.0116	0.025	0	0.1724	0	0	86	80	89	29	38	49	0.5	0.248	1	0.0259	1	1	0/0	0/0	0/0	0/1	0/0	0/0
AfunF3_2	8197728	C	T	missense_variant	MODERATE	567G>A	Met189Ile	AFUN008330	0.0111	0.0778	0	0.1724	0	0	90	90	70	29	48	41	0.5	0.00692	1	0.0259	1	1	0/0	0/1	0/0	0/1	0/0	0/0
AfunF3_2	8733609	C	T	missense_variant	MODERATE	1654G>A	Asp552Asn	AFUN008377	0.6341	0.5	0.8333	0.1667	0	0	41	18	30	6	27	27	3.83e-11	0.000516	2.75e-12	0.5	1	1	0/1	0/1	2024-01-01	0/0	0/0	0/0
AfunF3_X	8384530	C	T	missense_variant	MODERATE	110C>T	Ala37Val	AFUN007546	0.2558	0.087	0.3077	0.1667	0	0	62	67	59	19	33	18	0.000199	0.0582	8.44e-05	0.114	1	1	0/1	0/0	0/1	0/0	0/0	0/0
AfunF3_X	8386098	C	T	missense_variant	MODERATE	364G>A	Asp122Asn	AFUN007545	0.1948	0.0833	0.0882	0.1667	0	0	77	48	68	18	29	37	1.39e-05	0.0584	0.0139	0.114	1	1	0/1	0/0	0/1	0/0	0/0	0/0
AfunF3_X	8386098	C	T	missense_variant	MODERATE	523C>T	Pro175Ser	AFUN007546	0.1948	0.0833	0.0882	0.1667	0	0	77	48	68	18	29	37	1.39e-05	0.0584	0.0139	0.114	1	1	0/1	0/0	0/1	0/0	0/0	0/0
AfunF3_3	8957923	C	A	missense_variant	MODERATE	551C>A	Ser184Tyr	AFUN015907	0.191	0.0673	0.0822	0.1667	0	0	89	104	73	24	46	43	3.14e-06	0.00704	0.014	0.0546	1	1	0/1	0/1	0/1	0/0	0/0	0/0
AfunF3_X	8031120	G	A	missense_variant	MODERATE	47C>T	Thr16Ile	AFUN007582	0.1852	0.1687	0.2154	0.1667	0	0	81	83	65	12	35	41	1.48e-05	3.36e-05	2.79e-05	0.239	1	1	0/1	0/1	0/1	0/0	0/0	0/0
AfunF3_2	8734642	C	G	missense_variant	MODERATE	1462G>C	Val488Leu	AFUN008377	0.1389	0.0714	0.2642	0.1667	0	0	36	42	53	12	15	26	0.0269	0.12	2.22e-05	0.239	1	1	0/1	0/0	0/1	0/0	0/0	0/0
AfunF3_X	8014633	A	G	missense_variant	MODERATE	1015A>G	Ser339Gly	AFUN021789	0.1071	0.0857	0.1471	0.1667	0.0286	0.7188	84	35	68	12	35	32	0.00156	0.12	0.000684	0.239	0.5	1.91e-10	0/1	0/0	0/1	0/0	0/0	0/1
AfunF3_3	8955990	G	A	missense_variant	MODERATE	1219G>A	Val407Ile	AFUN015908	0.0968	0.1311	0.274	0.1667	0	0	93	61	73	12	38	44	0.00159	0.00306	2.11e-07	0.239	1	1	0/1	0/1	0/1	0/0	0/0	0/0
AfunF3_3	8939584	G	A	missense_variant	MODERATE	190G>A	Val64Ile	AFUN004883	0.0286	0	0.1053	0.1667	0	0	70	46	76	18	5	21	0.248	1	0.00322	0.114	1	1	0/0	0/0	0/1	0/0	0/0	0/0
AfunF3_3	8686178	A	T	missense_variant	MODERATE	495A>T	Leu165Phe	AFUN020717	0.0253	0	0.1887	0.1667	0	0	79	87	106	18	53	56	0.248	1	3.55e-07	0.114	1	1	0/0	0/0	0/1	0/0	0/0	0/0
AfunF3_X	8384585	G	A	missense_variant	MODERATE	1334C>T	Pro445Leu	AFUN007545	0.0149	0.0149	0	0.1667	0	0	67	67	61	18	30	20	0.5	0.5	1	0.114	1	1	0/0	0/0	0/0	0/0	0/0	0/0
AfunF3_3	8370267	C	T	missense_variant	MODERATE	1415G>A	Ser472Asn	AFUN021772	0.0119	0	0	0.1667	0	0	84	79	78	36	40	46	0.5	1	1	0.0124	1	1	0/0	0/0	0/0	0/1	0/0	0/0
AfunF3_X	8066162	A	G	missense_variant	MODERATE	734A>G	Asn245Ser	AFUN020793	0.0112	0.102	0.0139	0.1667	0	0	89	49	72	12	45	35	0.5	0.0281	0.5	0.239	1	1	0/0	0/1	0/0	0/0	0/0	0/0
AfunF3_2	8700944	A	G	missense_variant	MODERATE	958A>G	Ser320Gly	AFUN008373	0.0108	0.025	0	0.1667	0	0.1714	93	40	63	12	45	35	0.5	0.5	1	0.239	1	0.0124	0/0	0/0	0/0	0/0	0/0	0/1
AfunF3_3	8686504	A	G	missense_variant	MODERATE	821A>G	Asn274Ser	AFUN020717	0.0105	0.01	0.0435	0.1667	0	0	95	100	69	30	48	43	0.5	0.5	0.122	0.0261	1	1	0/0	0/0	0/0	0/1	0/0	0/0
AfunF3_3	8686891	G	A	missense_variant	MODERATE	1208G>A	Arg403Lys	AFUN020717	0.01	0.013	0.0141	0.1613	0	0	100	77	71	31	39	45	0.5	0.5	0.5	0.0263	1	1	0/0	0/0	0/0	0/1	0/0	0/0
AfunF3_2	8229062	G	A	missense_variant	MODERATE	3670G>A	Ala1224Thr	AFUN008335	0	0	0	0.1613	0.0278	0	89	48	96	31	36	39	1	1	1	0.0263	0.5	1	0/0	0/0	0/0	0/1	0/0	0/0
AfunF3_3	8413746	A	G	missense_variant	MODERATE	160T>C	Tyr54His	AFUN018754	0.093	0.0094	0.0119	0.16	0	0	172	106	168	75	59	213	1.06e-05	0.5	0.249	0.000152	1	1	0/1	0/0	0/0	0/1	0/0	0/0
AfunF3_2	8207857	A	T	missense_variant	MODERATE	708T>A	Asp236Glu	AFUN008332	0.0115	0.0282	0	0.16	0	0	87	71	96	25	44	47	0.5	0.248	1	0.0549	1	1	0/0	0/0	0/0	0/0	0/0	0/0
AfunF3_2	8641354	C	T	missense_variant	MODERATE	3230G>A	Ser1077Asn	AFUN021913	0.7945	0.5091	0.881	0.1579	0	0	73	55	84	19	38	35	5.4e-27	3.49e-11	3.93e-37	0.115	1	1	2024-01-01	0/1	2024-01-01	0/0	0/0	0/0
AfunF3_2	8209324	T	C	missense_variant	MODERATE	22A>G	Thr8Ala	AFUN008332	0.1277	0.058	0.0357	0.1579	0	0	94	69	84	19	39	31	0.000168	0.0598	0.123	0.115	1	1	0/1	0/0	0/0	0/0	0/0	0/0
AfunF3_3	8603425	C	A	missense_variant	MODERATE	1198G>T	Ala400Ser	AFUN008995	0.0649	0.02	0.05	0.1579	0	0	77	50	100	19	34	29	0.0292	0.5	0.0297	0.115	1	1	0/1	0/0	0/1	0/0	0/0	0/0
AfunF3_3	8960696	A	G	missense_variant	MODERATE	1024A>G	Asn342Asp	AFUN015909	0.0595	0.0704	0.0685	0.1579	0	0.5676	84	71	73	19	32	37	0.0294	0.0291	0.0291	0.115	1	8.5e-09	0/1	0/1	0/1	0/0	0/0	0/1
AfunF3_3	8960837	G	A	missense_variant	MODERATE	1165G>A	Val389Ile	AFUN015909	0.043	0.04	0.0328	0.1579	0	0	93	75	61	19	41	29	0.0605	0.122	0.248	0.115	1	1	0/0	0/0	0/0	0/0	0/0	0/0
AfunF3_3	8042356	G	A	missense_variant	MODERATE	488G>A	Cys163Tyr	AFUN007436	0.0385	0	0.0882	0.1579	0	0	78	60	68	19	36	35	0.123	1	0.0139	0.115	1	1	0/0	0/0	0/1	0/0	0/0	0/0
AfunF3_3	8042356	G	A	missense_variant	MODERATE	509G>A	Cys170Tyr	AFUN007436	0.0385	0	0.0882	0.1579	0	0	78	60	68	19	36	35	0.123	1	0.0139	0.115	1	1	0/0	0/0	0/1	0/0	0/0	0/0
AfunF3_3	8574996	T	G	missense_variant	MODERATE	157T>G	Ser53Ala	AFUN009001	0.0303	0.06	0.4286	0.1579	0	0.6316	66	50	63	19	29	19	0.248	0.121	1.95e-10	0.115	1	1.86e-05	0/0	0/0	0/1	0/0	0/0	0/1
AfunF3_3	8617449	C	T	missense_variant	MODERATE	515C>T	Ala172Val	AFUN008994	0.0118	0.0227	0.1159	0.1579	0	0	85	44	71	19	32	24	0.5	0.5	0.00308	0.115	1	1	0/0	0/0	0/1	0/0	0/0	0/0
AfunF3_3	8695144	A	T	missense_variant	MODERATE	1320T>A	Asp440Glu	AFUN016426	0.0091	0.0317	0.1688	0.1579	0	0	110	63	77	19	30	38	0.5	0.248	7.03e-05	0.115	1	1	0/0	0/0	0/1	0/0	0/0	0/0
AfunF3_X	8094753	G	T	missense_variant	MODERATE	2841G>T	Gln947His	AFUN007573	0	0	0.0118	0.1579	0.0233	0	90	78	85	19	43	33	1	1	0.5	0.114	0.5	1	0/0	0/0	0/0	0/0	0/0	0/0
AfunF3_2	8631382	C	G	missense_variant	MODERATE	388G>C	Ala130Pro	AFUN008366	0	0.0357	0.0115	0.1579	0	0.3571	78	56	87	19	46	28	1	0.248	0.5	0.114	1	0.000369	0/0	0/0	0/0	0/0	0/0	0/1
AfunF3_3	8509154	A	T	missense_variant	MODERATE	1225T>A	Ser409Thr	AFUN018621	0.1765	0.1389	0	0.1538	0	0.3333	51	36	52	13	26	36	0.00132	0.0269	1	0.24	1	8.15e-05	0/1	0/1	0/0	0/0	0/0	0/1
AfunF3_X	8121559	T	A	missense_variant	MODERATE	210T>A	Asp70Glu	AFUN007571	0.1548	0.1111	0.1385	0.1538	0.0233	0	84	54	65	13	43	32	7.39e-05	0.0135	0.00145	0.24	0.5	1	0/1	0/1	0/1	0/0	0/0	0/0
AfunF3_3	8689948	A	C	missense_variant	MODERATE	4265A>C	Asn1422Thr	AFUN020717	0.1047	0.1923	0.1026	0.1538	0	0	86	52	78	13	43	30	0.00157	0.000606	0.00323	0.24	1	1	0/1	0/1	0/1	0/0	0/0	0/0
AfunF3_3	8515741	C	A	missense_variant	MODERATE	1348G>T	Ala450Ser	AFUN018860	0.0714	0	0.0526	0.1538	0	0.64	42	29	38	13	21	25	0.12	1	0.247	0.24	1	4.15e-07	0/0	0/0	0/0	0/0	0/0	0/1
AfunF3_3	8604222	A	G	missense_variant	MODERATE	401T>C	Leu134Ser	AFUN008995	0.0118	0	0.0658	0.1538	0	0	85	51	76	13	46	28	0.5	1	0.0292	0.24	1	1	0/0	0/0	0/1	0/0	0/0	0/0
AfunF3_2	8610794	G	C	missense_variant	MODERATE	2192C>G	Ala731Gly	AFUN021911	0.0805	0.013	0	0.1515	0	0	87	77	91	33	51	43	0.00689	0.5	1	0.0266	1	1	0/1	0/0	0/0	0/1	0/0	0/0
AfunF3_2	8631511	T	C	missense_variant	MODERATE	259A>G	Ser87Gly	AFUN008366	0.8684	0.5823	0.9231	0.15	0	0	76	79	65	20	28	31	9.6e-33	1.1e-18	1.27e-31	0.115	1	1	2024-01-01	0/1	2024-01-01	0/0	0/0	0/0
AfunF3_3	8344378	T	A	missense_variant	MODERATE	675A>T	Glu225Asp	AFUN021766	0.0282	0.0159	0.0606	0.15	0	0.1935	71	63	66	20	37	31	0.248	0.5	0.0596	0.115	1	0.012	0/0	0/0	0/0	0/0	0/0	0/1
AfunF3_3	8705461	T	A	missense_variant	MODERATE	77A>T	Glu26Val	AFUN016428	0.023	0.0429	0.1897	0.15	0.025	0	87	70	58	20	40	48	0.249	0.122	0.00029	0.115	0.5	1	0/0	0/0	0/1	0/0	0/0	0/0
AfunF3_3	8780884	G	A	missense_variant	MODERATE	349G>A	Val117Ile	AFUN004871	0.0114	0	0.3478	0.15	0.0233	0	88	62	69	20	43	36	0.5	1	5.26e-09	0.115	0.5	1	0/0	0/0	0/1	0/0	0/0	0/0
AfunF3_3	8959737	G	A	missense_variant	MODERATE	130G>A	Val44Ile	AFUN015909	0	0	0.0633	0.15	0	0.0256	70	77	79	20	40	39	1	1	0.0293	0.115	1	0.5	0/0	0/0	0/1	0/0	0/0	0/0
AfunF3_X	8212939	A	T	missense_variant	MODERATE	5557A>T	Thr1853Ser	AFUN007566	0.0341	0.0263	0.0732	0.1481	0	0	88	114	82	27	51	45	0.123	0.123	0.0142	0.0555	1	1	0/0	0/0	0/1	0/0	0/0	0/0
AfunF3_2	8606548	G	A	missense_variant	MODERATE	1427C>T	Ala476Val	AFUN021912	0.5843	0.4286	0.9694	0.1429	0	0	89	56	98	14	48	36	4.56e-21	2.54e-09	2.92e-53	0.241	1	1	0/1	0/1	2024-01-01	0/0	0/0	0/0
AfunF3_2	8208158	T	C	missense_variant	MODERATE	407A>G	Asn136Ser	AFUN008332	0.1467	0.2609	0.0946	0.1429	0	0	75	69	74	35	42	48	0.000329	1.04e-06	0.00673	0.0268	1	1	0/1	0/1	0/1	0/1	0/0	0/0
AfunF3_X	8018187	T	G	missense_variant	MODERATE	1714A>C	Lys572Gln	AFUN007585	0.134	0.0877	0.0755	0.1429	0.0263	0.4865	97	57	53	14	38	37	7.94e-05	0.0285	0.0589	0.241	0.5	2.43e-07	0/1	0/1	0/0	0/0	0/0	0/1
AfunF3_3	8786145	G	T	missense_variant	MODERATE	2386C>A	Leu796Ile	AFUN004872	0.1233	0	0	0.1429	0	0	73	46	76	7	44	33	0.0015	1	1	0.5	1	1	0/1	0/0	0/0	0/0	0/0	0/0
AfunF3_3	8685762	C	T	missense_variant	MODERATE	79C>T	His27Tyr	AFUN020717	0.086	0.0714	0.0375	0.1429	0	0.0182	93	84	80	21	27	55	0.00334	0.0142	0.123	0.116	1	0.5	0/1	0/1	0/0	0/0	0/0	0/0
AfunF3_2	8211080	C	G	missense_variant	MODERATE	115C>G	Gln39Glu	AFUN008334	0.0353	0	0.0706	0.1429	0	0	85	85	85	28	42	41	0.123	1	0.0143	0.0557	1	1	0/0	0/0	0/1	0/0	0/0	0/0
AfunF3_3	8344827	G	A	missense_variant	MODERATE	226C>T	Pro76Ser	AFUN021766	0.0326	0.0698	0.0099	0.1429	0.0192	0	92	86	101	21	52	43	0.123	0.0143	0.5	0.116	0.5	1	0/0	0/1	0/0	0/0	0/0	0/0
AfunF3_X	8385678	C	T,G	missense_variant	MODERATE	784G>C	Val262Leu	AFUN007545	0.0274	0.1321	0.0952	0.1429	0	0	73	53	65	14	31	31	0.248	0.00627	0.0138	0.241	1	1	0/0	0/1	0/2	0/0	0/0	0/0
AfunF3_X	8385678	C	T,G	missense_variant	MODERATE	784G>A	Val262Ile	AFUN007545	0.0274	0.1321	0.0952	0.1429	0	0	73	53	65	14	31	31	0.248	0.00627	0.0138	0.241	1	1	0/0	0/1	0/2	0/0	0/0	0/0
AfunF3_X	8269851	A	T	missense_variant	MODERATE	542T>A	Leu181His	AFUN007554	0.0247	0.1277	0.0533	0.1429	0	0	81	47	75	14	26	35	0.248	0.0132	0.06	0.241	1	1	0/0	0/1	0/0	0/0	0/0	0/0
AfunF3_3	8717509	C	T	missense_variant	MODERATE	2024C>T	Ser675Leu	AFUN004866	0.022	0.0909	0.0435	0.1429	0	0	91	55	69	14	47	19	0.249	0.0284	0.122	0.241	1	1	0/0	0/1	0/0	0/0	0/0	0/0
AfunF3_X	8093445	A	G	missense_variant	MODERATE	409T>C	Cys137Arg	AFUN014802	0.0114	0.0172	0	0.1429	0	0	88	58	80	14	36	37	0.5	0.5	1	0.241	1	1	0/0	0/0	0/0	0/0	0/0	0/0
AfunF3_X	8093445	A	G	missense_variant	MODERATE	409T>C	Cys137Arg	AFUN014802	0.0114	0.0172	0	0.1429	0	0	88	58	80	14	36	37	0.5	0.5	1	0.241	1	1	0/0	0/0	0/0	0/0	0/0	0/0
AfunF3_3	8364170	C	G	missense_variant	MODERATE	933G>C	Glu311Asp	AFUN021768	0.0104	0.0108	0.0833	0.1429	0	0	96	93	72	28	45	38	0.5	0.5	0.014	0.0557	1	1	0/0	0/0	0/1	0/0	0/0	0/0
AfunF3_X	8095099	G	A	missense_variant	MODERATE	3187G>A	Gly1063Ser	AFUN007573	0.0102	0	0.0154	0.1429	0	0	98	62	65	21	30	37	0.5	1	0.5	0.116	1	1	0/0	0/0	0/0	0/0	0/0	0/0
AfunF3_X	8094964	G	A	missense_variant	MODERATE	3052G>A	Gly1018Ser	AFUN007573	0	0	0.0127	0.1429	0	0	107	86	79	21	36	48	1	1	0.5	0.116	1	1	0/0	0/0	0/0	0/0	0/0	0/0
AfunF3_3	8374491	G	T	missense_variant	MODERATE	1504C>A	His502Asn	AFUN021771	0	0	0.0857	0.1429	0.0227	0	80	52	70	14	44	33	1	1	0.014	0.241	0.5	1	0/0	0/0	0/1	0/0	0/0	0/0
AfunF3_3	8681955	C	G	missense_variant	MODERATE	2377C>G	Pro793Ala	AFUN004861	0	0.04	0.0946	0.1429	0	0	74	50	74	14	30	40	1	0.247	0.00673	0.241	1	1	0/0	0/0	0/1	0/0	0/0	0/0
AfunF3_3	8384885	T	C	missense_variant	MODERATE	292A>G	Ser98Gly	AFUN018587	0.0044	0.0106	0.006	0.1383	0.0083	0.005	228	189	168	94	122	202	0.5	0.249	0.5	7.82e-05	0.5	0.5	0/0	0/0	0/0	0/1	0/0	0/0
AfunF3_3	8033106	G	A	missense_variant	MODERATE	17C>T	Ala6Val	AFUN007434	0.0581	0.0385	0.2584	0.1379	0	0	86	78	89	29	38	50	0.0294	0.123	2.33e-08	0.056	1	1	0/1	0/0	0/1	0/0	0/0	0/0
AfunF3_X	8210867	C	T	missense_variant	MODERATE	3485C>T	Thr1162Ile	AFUN007566	0.0741	0.06	0.027	0.1364	0	0	81	50	74	22	42	40	0.0142	0.121	0.248	0.116	1	1	0/1	0/0	0/0	0/0	0/0	0/0
AfunF3_3	8344805	G	A	missense_variant	MODERATE	248C>T	Ser83Leu	AFUN021766	0	0.0116	0.134	0.1364	0	0	96	86	97	22	48	38	1	0.5	7.86e-05	0.116	1	1	0/0	0/0	0/1	0/0	0/0	0/0
AfunF3_2	8155832	C	T	missense_variant	MODERATE	241G>A	Asp81Asn	AFUN008327	0	0.0845	0	0.1351	0	0	77	71	96	37	47	30	1	0.014	1	0.0271	1	1	0/0	0/1	0/0	0/1	0/0	0/0
AfunF3_2	8643739	G	C	missense_variant	MODERATE	845C>G	Thr282Arg	AFUN021913	0.8316	0.6	0.9467	0.1333	0	0	95	60	75	15	45	25	8.99e-38	6.64e-15	3.13e-39	0.241	1	1	2024-01-01	0/1	2024-01-01	0/0	0/0	0/0
AfunF3_2	8643739	G	C	missense_variant	MODERATE	140G>C	Arg47Pro	AFUN014894	0.8316	0.6	0.9467	0.1333	0	0	95	60	75	15	45	25	8.99e-38	6.64e-15	3.13e-39	0.241	1	1	2024-01-01	0/1	2024-01-01	0/0	0/0	0/0
AfunF3_2	8539514	G	C	missense_variant	MODERATE	1376C>G	Ser459Cys	AFUN015793	0.3475	0.1569	0.3091	0.1333	0	0	141	102	110	15	44	32	1.11e-17	8.07e-06	2.83e-12	0.241	1	1	0/1	0/1	0/1	0/0	0/0	0/0
AfunF3_2	8225435	C	G	missense_variant	MODERATE	819C>G	His273Gln	AFUN008335	0.1011	0.1765	0	0.1333	0	0	89	34	71	15	36	25	0.00158	0.0123	1	0.241	1	1	0/1	0/1	0/0	0/0	0/0	0/0
AfunF3_2	8928789	C	T	missense_variant	MODERATE	229G>A	Gly77Ser	AFUN020866	0.087	0.069	0.0364	0.1333	0	0	69	29	55	15	45	30	0.014	0.246	0.248	0.241	1	1	0/1	0/0	0/0	0/0	0/0	0/0
AfunF3_3	8083265	C	A	missense_variant	MODERATE	393G>T	Lys131Asn	AFUN007439	0.0533	0.0769	0.029	0.1333	0	0	75	65	69	15	36	42	0.06	0.0289	0.248	0.241	1	1	0/0	0/1	0/0	0/0	0/0	0/0
AfunF3_3	8954962	G	A	missense_variant	MODERATE	262G>A	Ala88Thr	AFUN015908	0.0123	0	0.0746	0.1333	0	0	81	55	67	15	33	32	0.5	1	0.0289	0.241	1	1	0/0	0/0	0/1	0/0	0/0	0/0
AfunF3_3	8036715	A	G	missense_variant	MODERATE	1120A>G	Met374Val	AFUN007435	0	0.0159	0.3778	0.1333	0	0	92	63	90	15	49	49	1	0.5	1.16e-12	0.241	1	1	0/0	0/0	0/1	0/0	0/0	0/0
AfunF3_3	8036716	T	A	missense_variant	MODERATE	1121T>A	Met374Lys	AFUN007435	0	0	0.3933	0.1333	0	0	92	62	89	15	50	49	1	1	4.42e-13	0.241	1	1	0/0	0/0	0/1	0/0	0/0	0/0
AfunF3_3	8960531	C	G	missense_variant	MODERATE	859C>G	His287Asp	AFUN015909	0	0	0.0723	0.1333	0	0	65	77	83	15	50	33	1	1	0.0142	0.241	1	1	0/0	0/0	0/1	0/0	0/0	0/0
AfunF3_3	8510365	C	G	missense_variant	MODERATE	405G>C	Gln135His	AFUN018621	0	0	0.1449	0.1333	0	0	69	70	69	15	27	35	1	1	0.000668	0.241	1	1	0/0	0/0	0/1	0/0	0/0	0/0
AfunF3_3	8872394	G	A	missense_variant	MODERATE	550G>A	Val184Met	AFUN021503	0	0.0694	0.0253	0.1333	0	0	95	72	79	15	53	37	1	0.0291	0.248	0.241	1	1	0/0	0/1	0/0	0/0	0/0	0/0
AfunF3_3	8371519	G	A	missense_variant	MODERATE	410C>T	Thr137Ile	AFUN021772	0	0	0.1354	0.1333	0	0	79	82	96	30	49	46	1	1	7.9e-05	0.0562	1	1	0/0	0/0	0/1	0/0	0/0	0/0
AfunF3_2	8239364	G	T	missense_variant	MODERATE	241C>A	Gln81Lys	AFUN008336	0.3085	0.2133	0.6076	0.1304	0	0	94	75	79	23	29	41	1.44e-10	6.24e-06	9.32e-20	0.117	1	1	0/1	0/1	0/1	0/0	0/0	0/0
AfunF3_X	8130330	A	C	missense_variant	MODERATE	2368A>C	Thr790Pro	AFUN007571	0.0714	0.1136	0	0.1304	0	0	84	88	69	23	49	37	0.0142	0.000743	1	0.117	1	1	0/1	0/1	0/0	0/0	0/0	0/0
AfunF3_3	8344304	G	A	missense_variant	MODERATE	749C>T	Ala250Val	AFUN021766	0.0119	0.0476	0.0423	0.1304	0	0	84	63	71	23	43	43	0.5	0.122	0.122	0.116	1	1	0/0	0/0	0/0	0/0	0/0	0/0
AfunF3_3	8461318	G	C,T	missense_variant	MODERATE	176C>G	Pro59Arg	AFUN018644	0.0074	0	0	0.1304	0	0.0051	136	62	135	46	70	195	0.5	1	1	0.0131	1	0.5	0/0	0/0	0/0	0/2	0/0	0/0
AfunF3_3	8461318	G	C,T	missense_variant	MODERATE	176C>A	Pro59Gln	AFUN018644	0.0074	0	0	0.1304	0	0.0051	136	62	135	46	70	195	0.5	1	1	0.0131	1	0.5	0/0	0/0	0/0	0/2	0/0	0/0
AfunF3_2	8211129	C	T	missense_variant	MODERATE	164C>T	Ser55Phe	AFUN008334	0	0.1216	0	0.1304	0	0	80	74	80	23	39	38	1	0.0015	1	0.117	1	1	0/0	0/1	0/0	0/0	0/0	0/0
AfunF3_2	8045019	G	A	missense_variant	MODERATE	125G>A	Ser42Asn	AFUN014889	0.2048	0.1714	0.0241	0.129	0	0	83	70	83	31	37	43	3.03e-06	0.000146	0.248	0.0564	1	1	0/1	0/1	0/0	0/0	0/0	0/0
AfunF3_2	8198025	G	A	missense_variant	MODERATE	340C>T	Leu114Phe	AFUN008330	0.0103	0.0933	0	0.129	0	0	97	75	91	31	40	34	0.5	0.00675	1	0.0564	1	1	0/0	0/1	0/0	0/0	0/0	0/0
AfunF3_3	8872847	G	A	missense_variant	MODERATE	1003G>A	Ala335Thr	AFUN021503	0.0099	0	0.0588	0.129	0	0	101	84	85	31	29	45	0.5	1	0.0294	0.0564	1	1	0/0	0/0	0/1	0/0	0/0	0/0
AfunF3_2	8583586	C	T	missense_variant	MODERATE	430G>A	Val144Ile	AFUN008362	0.9254	0.5294	0.9811	0.125	0	0	68	51	53	16	59	36	9.34e-33	6.45e-11	8.61e-30	0.242	1	1	2024-01-01	0/1	2024-01-01	0/0	0/0	0/0
AfunF3_2	8640012	C	T	missense_variant	MODERATE	302C>T	Pro101Leu	AFUN014894	0.8427	0.4894	0.9189	0.125	0	0	89	47	74	16	41	29	3.01e-36	3.26e-09	1.29e-35	0.242	1	1	2024-01-01	0/1	2024-01-01	0/0	0/0	0/0
AfunF3_2	8766230	C	T	missense_variant	MODERATE	517G>A	Asp173Asn	AFUN008377	0.6333	0.4321	0.5	0.125	0.0233	0	90	81	58	16	43	25	6.35e-24	2.39e-13	1.65e-11	0.242	0.5	1	0/1	0/1	0/1	0/0	0/0	0/0
AfunF3_X	8211592	C	T	missense_variant	MODERATE	4210C>T	Pro1404Ser	AFUN007566	0.0725	0.1	0	0.125	0	0	69	40	77	16	28	41	0.029	0.0578	1	0.242	1	1	0/1	0/0	0/0	0/0	0/0	0/0
AfunF3_3	8710607	C	T	missense_variant	MODERATE	2299G>A	Val767Ile	AFUN016427	0.0714	0.0488	0.1125	0.125	0	0	84	41	80	16	38	26	0.0142	0.247	0.00154	0.242	1	1	0/1	0/0	0/1	0/0	0/0	0/0
AfunF3_2	8701328	C	T	missense_variant	MODERATE	1342C>T	Pro448Ser	AFUN008373	0.0707	0.1212	0.037	0.125	0.0172	0	99	66	81	24	58	33	0.007	0.00312	0.123	0.117	0.5	1	0/1	0/1	0/0	0/0	0/0	0/0
AfunF3_3	8344422	G	A	missense_variant	MODERATE	631C>T	His211Tyr	AFUN021766	0.0556	0	0.1343	0.125	0	0	72	57	67	16	39	27	0.0599	1	0.00147	0.242	1	1	0/0	0/0	0/1	0/0	0/0	0/0
AfunF3_2	8766390	T	C	missense_variant	MODERATE	44T>C	Leu15Pro	AFUN014895	0.0448	0.0417	0.1053	0.125	0.0588	0	67	72	57	16	34	24	0.122	0.122	0.0136	0.242	0.246	1	0/0	0/0	0/1	0/0	0/0	0/0
AfunF3_3	8687524	T	C	missense_variant	MODERATE	1841T>C	Val614Ala	AFUN020717	0.0366	0	0.0889	0.125	0	0	82	75	90	24	49	45	0.123	1	0.00332	0.117	1	1	0/0	0/0	0/1	0/0	0/0	0/0
AfunF3_3	8100330	G	T,A	missense_variant	MODERATE	226C>A	Leu76Met	AFUN007443	0.0337	0.0652	0.0698	0.125	0	0	89	46	86	16	36	27	0.123	0.121	0.0142	0.241	1	1	0/0	0/0	0/2	0/0	0/0	0/0
AfunF3_3	8979639	T	G	missense_variant	MODERATE	359A>C	Asn120Thr	AFUN015735	0.0308	0.0714	0.0816	0.125	0	0	65	43	49	8	17	19	0.248	0.12	0.0587	0.5	1	1	0/0	0/0	0/0	0/0	0/0	0/0
AfunF3_X	8020026	T	C	missense_variant	MODERATE	349A>G	Ile117Val	AFUN007585	0.0278	0.0366	0.1194	0.125	0	0	108	82	67	24	45	39	0.123	0.123	0.00313	0.117	1	1	0/0	0/0	0/1	0/0	0/0	0/0
AfunF3_3	8354654	A	G	missense_variant	MODERATE	512T>C	Leu171Pro	AFUN007452	0.0267	0	0.1667	0.125	0	0.027	75	60	66	16	42	37	0.248	1	0.000308	0.242	1	0.5	0/0	0/0	0/1	0/0	0/0	0/0
AfunF3_3	8692488	G	C	missense_variant	MODERATE	508C>G	Pro170Ala	AFUN016425	0.026	0	0.1282	0.125	0	0	77	69	78	16	34	39	0.248	1	0.000718	0.242	1	1	0/0	0/0	0/1	0/0	0/0	0/0
AfunF3_2	8255186	A	C	missense_variant	MODERATE	191A>C	Lys64Thr	AFUN021900	0.025	0.0169	0.0549	0.125	0	0	80	59	91	16	36	39	0.248	0.5	0.0295	0.242	1	1	0/0	0/0	0/1	0/0	0/0	0/0
AfunF3_3	8690319	G	A	missense_variant	MODERATE	4636G>A	Gly1546Arg	AFUN020717	0.022	0	0.2429	0.125	0	0	91	69	70	24	50	32	0.249	1	2.48e-06	0.117	1	1	0/0	0/0	0/1	0/0	0/0	0/0
AfunF3_3	8584243	A	T	missense_variant	MODERATE	92A>T	Asp31Val	AFUN009000	0.0119	0	0.1667	0.125	0	0	84	81	84	24	54	40	0.5	1	3.38e-05	0.117	1	1	0/0	0/0	0/1	0/0	0/0	0/0
AfunF3_3	8690121	A	T	missense_variant	MODERATE	4438A>T	Ile1480Leu	AFUN020717	0.26	0.2931	0.0811	0.12	0	0	100	58	74	25	50	34	2.3e-09	1.93e-06	0.0141	0.117	1	1	0/1	0/1	0/1	0/0	0/0	0/0
AfunF3_3	8689064	A	T	missense_variant	MODERATE	3381A>T	Glu1127Asp	AFUN020717	0.0405	0	0.17	0.12	0	0	74	91	100	25	45	46	0.122	1	3.63e-06	0.117	1	1	0/0	0/0	0/1	0/0	0/0	0/0
AfunF3_X	8020126	C	A	missense_variant	MODERATE	249G>T	Gln83His	AFUN007585	0.022	0	0.0312	0.12	0	0.0227	91	85	64	25	44	44	0.249	1	0.248	0.117	1	0.5	0/0	0/0	0/0	0/0	0/0	0/0
AfunF3_2	8208075	C	T	missense_variant	MODERATE	490G>A	Asp164Asn	AFUN008332	0.0123	0.0706	0	0.12	0.0208	0	81	85	78	25	48	39	0.5	0.0142	1	0.117	0.5	1	0/0	0/1	0/0	0/0	0/0	0/0
AfunF3_3	8690549	G	A	missense_variant	MODERATE	4866G>A	Met1622Ile	AFUN020717	0.0111	0.0674	0.1628	0.12	0	0	90	89	86	25	37	37	0.5	0.0143	3.44e-05	0.117	1	1	0/0	0/1	0/1	0/0	0/0	0/0
AfunF3_3	8717743	C	G	missense_variant	MODERATE	2258C>G	Thr753Ser	AFUN004866	0	0	0.0741	0.12	0	0	86	54	81	25	32	25	1	1	0.0142	0.117	1	1	0/0	0/0	0/1	0/0	0/0	0/0
AfunF3_2	8357220	A	C	missense_variant	MODERATE	529T>G	Ser177Ala	AFUN021906	0	0	0.099	0.12	0	0	90	73	101	25	42	48	1	1	0.000773	0.117	1	1	0/0	0/0	0/1	0/0	0/0	0/0
AfunF3_3	8384709	G	A	missense_variant	MODERATE	374C>T	Ala125Val	AFUN018587	0	0	0	0.1196	0.0068	0	290	224	206	92	148	241	1	1	1	0.000356	0.5	1	0/0	0/0	0/0	0/1	0/0	0/0
AfunF3_3	8461354	T	C	missense_variant	MODERATE	140A>G	His47Arg	AFUN018644	0.0052	0	0.0049	0.1186	0	0	192	101	203	59	105	201	0.5	1	0.5	0.00647	1	1	0/0	0/0	0/0	0/1	0/0	0/0
AfunF3_2	8583771	T	G	missense_variant	MODERATE	245A>C	Glu82Ala	AFUN008362	0.987	0.6154	0.9848	0.1176	0	0	77	65	66	17	35	54	5.32e-44	1.22e-16	1.78e-37	0.242	1	1	2024-01-01	0/1	2024-01-01	0/0	0/0	0/0
AfunF3_2	8643699	T	A	missense_variant	MODERATE	100T>A	Cys34Ser	AFUN014894	0.8842	0.6143	0.9659	0.1176	0	0	95	70	88	17	46	29	3.06e-42	7.86e-18	2.11e-47	0.242	1	1	2024-01-01	0/1	2024-01-01	0/0	0/0	0/0
AfunF3_3	8871452	C	T	missense_variant	MODERATE	142G>A	Asp48Asn	AFUN004878	0.2125	0.2794	0.1316	0.1176	0	0	80	68	76	17	33	42	2.83e-06	4.09e-07	0.000712	0.242	1	1	0/1	0/1	0/1	0/0	0/0	0/0
AfunF3_3	8869240	G	A	missense_variant	MODERATE	3136G>A	Ala1046Thr	AFUN020441	0.1299	0.0526	0.0235	0.1176	0	0	77	57	85	17	40	28	0.000715	0.122	0.249	0.242	1	1	0/1	0/0	0/0	0/0	0/0	0/0
AfunF3_3	8869240	G	A	missense_variant	MODERATE	2674G>A	Ala892Thr	AFUN020441	0.1299	0.0526	0.0235	0.1176	0	0	77	57	85	17	40	28	0.000715	0.122	0.249	0.242	1	1	0/1	0/0	0/0	0/0	0/0	0/0
AfunF3_2	8193598	C	T	missense_variant	MODERATE	886G>A	Glu296Lys	AFUN016030	0.0989	0	0.4706	0.1176	0	0	91	43	85	17	47	34	0.00159	1	1.9e-15	0.242	1	1	0/1	0/0	0/1	0/0	0/0	0/0
AfunF3_X	8070490	A	T	missense_variant	MODERATE	1113T>A	Asp371Glu	AFUN007577	0.0588	0.1452	0.038	0.1176	0	0	85	62	79	17	34	31	0.0294	0.00143	0.123	0.242	1	1	0/1	0/1	0/0	0/0	0/0	0/0
AfunF3_2	8272335	C	T	missense_variant	MODERATE	115G>A	Val39Met	AFUN008344	0.0469	0.1296	0	0.1176	0	0.0345	64	54	86	17	30	29	0.122	0.00635	1	0.242	1	0.5	0/0	0/1	0/0	0/0	0/0	0/0
AfunF3_X	8384548	C	T	missense_variant	MODERATE	128C>T	Ala43Val	AFUN007546	0.0299	0.125	0.0333	0.1176	0	0	67	72	60	17	32	16	0.248	0.00149	0.248	0.242	1	1	0/0	0/1	0/0	0/0	0/0	0/0
AfunF3_X	8093709	G	A	missense_variant	MODERATE	145C>T	Arg49Cys	AFUN014802	0.0227	0.1408	0.2785	0.1176	0	0	88	71	79	17	39	37	0.249	0.000695	4.36e-08	0.242	1	1	0/0	0/1	0/1	0/0	0/0	0/0
AfunF3_X	8093709	G	A	missense_variant	MODERATE	145C>T	Arg49Cys	AFUN014802	0.0227	0.1408	0.2785	0.1176	0	0	88	71	79	17	39	37	0.249	0.000695	4.36e-08	0.242	1	1	0/0	0/1	0/1	0/0	0/0	0/0
AfunF3_3	8960810	G	A	missense_variant	MODERATE	1138G>A	Ala380Thr	AFUN015909	0.0217	0.0526	0.0857	0.1176	0	0	92	76	70	17	37	29	0.249	0.06	0.014	0.242	1	1	0/0	0/0	0/1	0/0	0/0	0/0
AfunF3_3	8370261	C	G	missense_variant	MODERATE	1421G>C	Arg474Thr	AFUN021772	0.0115	0.0127	0.0769	0.1176	0	0	87	79	78	34	43	44	0.5	0.5	0.0141	0.0569	1	1	0/0	0/0	0/1	0/0	0/0	0/0
AfunF3_3	8603396	T	A	missense_variant	MODERATE	1227A>T	Glu409Asp	AFUN008995	0	0.0192	0.0638	0.1176	0	0	75	52	94	17	34	28	1	0.5	0.0144	0.242	1	1	0/0	0/0	0/1	0/0	0/0	0/0
AfunF3_3	8499169	A	G	missense_variant	MODERATE	1003A>G	Thr335Ala	AFUN018963	0	0	0.1176	0.1176	0	0	70	47	68	17	44	40	1	1	0.00314	0.242	1	1	0/0	0/0	0/1	0/0	0/0	0/0
AfunF3_2	8567974	G	A	missense_variant	MODERATE	1036C>T	Arg346Cys	AFUN015801	0.9798	0.6415	0.975	0.1111	0	0	99	53	80	18	47	37	2.22e-55	1.88e-14	3.61e-44	0.243	1	1	2024-01-01	0/1	2024-01-01	0/0	0/0	0/0
AfunF3_2	8321408	C	T	missense_variant	MODERATE	344G>A	Arg115Gln	AFUN008346	0.5376	0.4127	0.7416	0.1111	0	0	93	63	89	27	34	39	9.14e-20	5.67e-10	2.02e-29	0.118	1	1	0/1	0/1	0/1	0/0	0/0	0/0
AfunF3_2	8642566	G	A	missense_variant	MODERATE	2018C>T	Pro673Leu	AFUN021913	0.375	0.2587	0.3148	0.1111	0	0	200	143	162	36	66	29	4.13e-27	4.99e-13	4.09e-18	0.0573	1	1	0/1	0/1	0/1	0/0	0/0	0/0
AfunF3_X	8008243	T	A	missense_variant	MODERATE	394T>A	Phe132Ile	AFUN021788	0.2581	0.339	0.2099	0.1111	0.0833	0	93	59	81	18	36	30	1.08e-08	1.31e-07	2.91e-06	0.243	0.12	1	0/1	0/1	0/1	0/0	0/0	0/0
AfunF3_X	8080259	T	A	missense_variant	MODERATE	4637T>A	Leu1546Gln	AFUN021786	0.1081	0.0667	0.0339	0.1111	0	0	74	60	59	18	39	41	0.0032	0.0594	0.248	0.243	1	1	0/1	0/0	0/0	0/0	0/0	0/0
AfunF3_3	8826473	C	T	missense_variant	MODERATE	790G>A	Asp264Asn	AFUN021502	0.0808	0.0833	0.0941	0.1111	0	0	99	60	85	18	41	25	0.00337	0.0287	0.00329	0.243	1	1	0/1	0/1	0/1	0/0	0/0	0/0
AfunF3_3	8829783	A	G	missense_variant	MODERATE	2713T>C	Ser905Pro	AFUN021501	0.0667	0.0135	0.0986	0.1111	0	0	90	74	71	18	39	37	0.0143	0.5	0.00669	0.243	1	1	0/1	0/0	0/1	0/0	0/0	0/0
AfunF3_X	8093727	A	G	missense_variant	MODERATE	127T>C	Phe43Leu	AFUN014802	0.0353	0.0137	0	0.1111	0	0	85	73	83	18	43	37	0.123	0.5	1	0.243	1	1	0/0	0/0	0/0	0/0	0/0	0/0
AfunF3_X	8093727	A	G	missense_variant	MODERATE	127T>C	Phe43Leu	AFUN014802	0.0353	0.0137	0	0.1111	0	0	85	73	83	18	43	37	0.123	0.5	1	0.243	1	1	0/0	0/0	0/0	0/0	0/0	0/0
AfunF3_3	8370814	G	C	missense_variant	MODERATE	940C>G	His314Asp	AFUN021772	0.0333	0	0.0778	0.1111	0	0	90	77	90	27	51	44	0.123	1	0.00691	0.118	1	1	0/0	0/0	0/1	0/0	0/0	0/0
AfunF3_3	8710127	C	A	missense_variant	MODERATE	2779G>T	Ala927Ser	AFUN016427	0.0303	0	0.1579	0.1111	0	0	66	47	57	18	46	30	0.248	1	0.00139	0.243	1	1	0/0	0/0	0/1	0/0	0/0	0/0
AfunF3_3	8617661	G	A	missense_variant	MODERATE	727G>A	Ala243Thr	AFUN008994	0.0222	0.1094	0.0294	0.1111	0	0	90	64	68	18	39	35	0.249	0.00657	0.248	0.243	1	1	0/0	0/1	0/0	0/0	0/0	0/0
AfunF3_X	8931813	G	A	missense_variant	MODERATE	136G>A	Ala46Thr	AFUN003911	0.0139	0	0	0.1111	0	0	72	51	83	18	30	26	0.5	1	1	0.243	1	1	0/0	0/0	0/0	0/0	0/0	0/0
AfunF3_X	8014547	A	G	missense_variant	MODERATE	929A>G	Asn310Ser	AFUN021789	0.0105	0	0.0119	0.1111	0	0	95	48	84	18	48	25	0.5	1	0.5	0.243	1	1	0/0	0/0	0/0	0/0	0/0	0/0
AfunF3_3	8691291	T	C	missense_variant	MODERATE	5608T>C	Ser1870Pro	AFUN020717	0	0.0222	0.1048	0.1111	0	0.0222	91	90	105	27	56	45	1	0.249	0.000371	0.118	1	0.5	0/0	0/0	0/1	0/0	0/0	0/0
AfunF3_3	8712126	C	T	missense_variant	MODERATE	849G>A	Met283Ile	AFUN016427	0	0.0357	0.0294	0.1111	0	0.0244	80	56	68	9	35	41	1	0.248	0.248	0.5	1	0.5	0/0	0/0	0/0	0/0	0/0	0/0
AfunF3_3	8384692	A	T	missense_variant	MODERATE	391T>A	Ser131Thr	AFUN018587	0.003	0	0.0046	0.1099	0	0	329	237	218	91	157	232	0.5	1	0.5	0.000752	1	1	0/0	0/0	0/0	0/1	0/0	0/0
AfunF3_3	8363469	G	A	missense_variant	MODERATE	1493C>T	Ser498Leu	AFUN021768	0	0	0	0.1081	0	0	89	74	73	37	45	30	1	1	1	0.0574	1	1	0/0	0/0	0/0	0/0	0/0	0/0
AfunF3_3	8370454	G	T,A	missense_variant	MODERATE	1300C>T	Pro434Ser	AFUN021772	0.0693	0.0562	0.0825	0.1071	0	0	101	89	97	28	46	26	0.00702	0.0295	0.00336	0.118	1	1	0/1	0/1	0/2	0/0	0/0	0/0
AfunF3_3	8370454	G	T,A	missense_variant	MODERATE	1300C>A	Pro434Thr	AFUN021772	0.0693	0.0562	0.0825	0.1071	0	0	101	89	97	28	46	26	0.00702	0.0295	0.00336	0.118	1	1	0/1	0/1	0/2	0/0	0/0	0/0
AfunF3_3	8384620	A	G	missense_variant	MODERATE	463T>C	Ser155Pro	AFUN018587	0.016	0.0046	0.0047	0.1059	0	0	313	217	212	85	150	196	0.0307	0.5	0.5	0.00156	1	1	0/1	0/0	0/0	0/1	0/0	0/0
AfunF3_2	8571022	G	A	missense_variant	MODERATE	103C>T	His35Tyr	AFUN015714	0.9762	0.5556	0.9882	0.1053	0	0	84	54	85	19	16	36	1.59e-46	3.18e-12	9.4e-49	0.243	1	1	2024-01-01	0/1	2024-01-01	0/0	0/0	0/0
AfunF3_2	8598241	G	A	missense_variant	MODERATE	934C>T	His312Tyr	AFUN021910	0.8539	0.7455	0.9385	0.1053	0	0	89	55	65	19	34	31	4.09e-37	1.57e-18	9.09e-33	0.243	1	1	2024-01-01	0/1	2024-01-01	0/0	0/0	0/0
AfunF3_2	8206409	C	G	missense_variant	MODERATE	2007G>C	Glu669Asp	AFUN008332	0.1158	0.0435	0.5294	0.1053	0	0	95	69	68	19	35	42	0.000359	0.122	2.1e-14	0.243	1	1	0/1	0/0	0/1	0/0	0/0	0/0
AfunF3_3	8830455	C	T	missense_variant	MODERATE	2041G>A	Val681Ile	AFUN021501	0.069	0.0135	0.0423	0.1053	0	0	87	74	71	19	48	46	0.0143	0.5	0.122	0.243	1	1	0/1	0/0	0/0	0/0	0/0	0/0
AfunF3_X	8259309	T	A	missense_variant	MODERATE	976T>A	Ser326Thr	AFUN007557	0.0602	0.0645	0.0875	0.1053	0	0	83	62	80	19	36	48	0.0294	0.0595	0.00681	0.243	1	1	0/1	0/0	0/1	0/0	0/0	0/0
AfunF3_3	8823681	T	A	missense_variant	MODERATE	516A>T	Glu172Asp	AFUN004873	0.039	0.0968	0.0105	0.1053	0	0	77	62	95	19	48	37	0.122	0.0138	0.5	0.243	1	1	0/0	0/1	0/0	0/0	0/0	0/0
AfunF3_3	8715189	A	G	missense_variant	MODERATE	391A>G	Lys131Glu	AFUN004866	0.0375	0.0698	0.1111	0.1053	0	0.0263	80	43	72	19	46	38	0.123	0.121	0.00318	0.243	1	0.5	0/0	0/0	0/1	0/0	0/0	0/0
AfunF3_3	8960706	C	T	missense_variant	MODERATE	1034C>T	Ala345Val	AFUN015909	0.0345	0.0435	0.0395	0.1053	0	0	87	69	76	19	30	36	0.123	0.122	0.123	0.243	1	1	0/0	0/0	0/0	0/0	0/0	0/0
AfunF3_X	8084554	T	A	missense_variant	MODERATE	2536T>A	Phe846Ile	AFUN007575	0.022	0	0	0.1053	0	0	91	64	81	19	34	31	0.249	1	1	0.243	1	1	0/0	0/0	0/0	0/0	0/0	0/0
AfunF3_3	8602645	A	T	missense_variant	MODERATE	1978T>A	Leu660Ile	AFUN008995	0.0141	0	0.1324	0.1053	0	0	71	55	68	19	32	47	0.5	1	0.00141	0.243	1	1	0/0	0/0	0/1	0/0	0/0	0/0
AfunF3_X	8386126	T	A	missense_variant	MODERATE	551T>A	Leu184His	AFUN007546	0.0137	0.0732	0.1129	0.1053	0.0345	0	73	41	62	19	29	33	0.5	0.12	0.00651	0.243	0.5	1	0/0	0/0	0/1	0/0	0/0	0/0
AfunF3_2	8155254	G	C	missense_variant	MODERATE	819C>G	Ile273Met	AFUN008327	0.0115	0.0196	0.0455	0.1053	0	0	87	51	66	19	43	37	0.5	0.5	0.122	0.243	1	1	0/0	0/0	0/0	0/0	0/0	0/0
AfunF3_X	8084477	T	A	missense_variant	MODERATE	2459T>A	Leu820His	AFUN007575	0.009	0.0476	0.0899	0.1053	0	0	111	63	89	19	41	31	0.5	0.122	0.00331	0.243	1	1	0/0	0/0	0/1	0/0	0/0	0/0
AfunF3_3	8712569	G	T	missense_variant	MODERATE	406C>A	Leu136Ile	AFUN016427	0	0	0.0676	0.1053	0	0	93	56	74	19	42	33	1	1	0.0291	0.243	1	1	0/0	0/0	0/1	0/0	0/0	0/0
AfunF3_2	8208212	G	A	missense_variant	MODERATE	353C>T	Ala118Val	AFUN008332	0.1528	0	0	0.1026	0	0	72	66	79	39	41	45	0.000323	1	1	0.0577	1	1	0/1	0/0	0/0	0/0	0/0	0/0
AfunF3_2	8641285	T	A	missense_variant	MODERATE	3299A>T	His1100Leu	AFUN021913	0.8684	0.6154	0.9583	0.1	0	0	76	65	72	20	35	43	9.6e-33	1.22e-16	4.56e-38	0.244	1	1	2024-01-01	0/1	2024-01-01	0/0	0/0	0/0
AfunF3_X	8102380	T	A	missense_variant	MODERATE	1609T>A	Ser537Thr	AFUN007572	0.2025	0.0455	0.15	0.1	0	0	79	44	80	10	41	28	6.56e-06	0.247	0.000156	0.5	1	1	0/1	0/0	0/1	0/0	0/0	0/0
AfunF3_3	8780879	C	A	missense_variant	MODERATE	344C>A	Pro115Gln	AFUN004871	0.1724	0.2222	0.0299	0.1	0	0	87	63	67	20	42	38	1.58e-05	2.71e-05	0.248	0.244	1	1	0/1	0/1	0/0	0/0	0/0	0/0
AfunF3_X	8094188	C	G	missense_variant	MODERATE	2276C>G	Thr759Arg	AFUN007573	0.1481	0.1404	0.1719	0.1	0	0	81	57	65	10	49	24	0.000157	0.003	0.000303	0.5	1	1	0/1	0/1	0/1	0/0	0/0	0/0
AfunF3_3	8758639	C	T	missense_variant	MODERATE	5C>T	Ala2Val	AFUN004870	0.1239	0.2143	0.0297	0.1	0	0	113	70	101	20	40	34	3.98e-05	1.32e-05	0.123	0.243	1	1	0/1	0/1	0/0	0/0	0/0	0/0
AfunF3_2	8192857	C	T	missense_variant	MODERATE	1627G>A	Ala543Thr	AFUN016030	0.1158	0.0426	0.4507	0.1	0	0	95	47	71	10	36	43	0.000358	0.247	2.25e-12	0.5	1	1	0/1	0/0	0/1	0/0	0/0	0/0
AfunF3_3	8377524	G	A	missense_variant	MODERATE	148G>A	Gly50Ser	AFUN007455	0.1081	0	0.1591	0.1	0	0	37	30	44	10	15	14	0.0574	1	0.00604	0.5	1	1	0/0	0/0	0/1	0/0	0/0	0/0
AfunF3_X	8071068	G	T,A	missense_variant	MODERATE	606C>A	Phe202Leu	AFUN007577	0.0875	0.125	0.0294	0.1	0	0.2979	80	64	68	30	37	47	0.00675	0.003	0.248	0.118	1	1.96e-05	0/1	0/1	0/0	0/0	0/0	0/2
AfunF3_3	8100031	T	G	missense_variant	MODERATE	525A>C	Lys175Asn	AFUN007443	0.0641	0.0175	0.0423	0.1	0	0	78	57	71	20	39	39	0.0293	0.5	0.122	0.244	1	1	0/1	0/0	0/0	0/0	0/0	0/0
AfunF3_X	8071044	G	T	missense_variant	MODERATE	630C>A	Asn210Lys	AFUN007577	0.0602	0.0588	0.0625	0.1	0	0	83	68	64	30	41	46	0.0294	0.0597	0.0596	0.119	1	1	0/1	0/0	0/0	0/0	0/0	0/0
AfunF3_2	8717790	T	G	missense_variant	MODERATE	2352T>G	Ile784Met	AFUN008375	0.0581	0.0156	0	0.1	0	0	86	64	84	20	47	38	0.0294	0.5	1	0.243	1	1	0/1	0/0	0/0	0/0	0/0	0/0
AfunF3_X	8094604	T	A	missense_variant	MODERATE	2692T>A	Ser898Thr	AFUN007573	0.0538	0.0735	0.0411	0.1	0	0	93	68	73	20	54	36	0.0296	0.0289	0.122	0.244	1	1	0/1	0/1	0/0	0/0	0/0	0/0
AfunF3_3	8099170	T	A	missense_variant	MODERATE	1386A>T	Glu462Asp	AFUN007443	0.0125	0.0633	0.0135	0.1	0	0	80	79	74	20	50	44	0.5	0.0293	0.5	0.244	1	1	0/0	0/1	0/0	0/0	0/0	0/0
AfunF3_3	8829617	T	A	missense_variant	MODERATE	2879A>T	Lys960Met	AFUN021501	0.0096	0.0143	0.1566	0.1	0.0244	0.4375	104	70	83	30	41	32	0.5	0.5	7.34e-05	0.119	0.5	9.85e-06	0/0	0/0	0/1	0/0	0/0	0/1
AfunF3_3	8682606	A	G	missense_variant	MODERATE	3028A>G	Thr1010Ala	AFUN004861	0	0	0.1515	0.1	0	0.0312	81	50	66	10	39	32	1	1	0.000676	0.5	1	0.5	0/0	0/0	0/1	0/0	0/0	0/0
AfunF3_3	8100228	T	C	missense_variant	MODERATE	328A>G	Thr110Ala	AFUN007443	0	0	0.1029	0.1	0	0	73	47	68	20	43	35	1	1	0.00664	0.244	1	1	0/0	0/0	0/1	0/0	0/0	0/0
AfunF3_3	8354835	G	C	missense_variant	MODERATE	331C>G	Gln111Glu	AFUN007452	0	0	0.0588	0.1	0	0	89	63	85	20	46	29	1	1	0.0294	0.244	1	1	0/0	0/0	0/1	0/0	0/0	0/0
AfunF3_X	8071086	C	A	missense_variant	MODERATE	588G>T	Leu196Phe	AFUN007577	0.0482	0.0417	0.0154	0.0968	0	0	83	72	65	31	40	47	0.0602	0.122	0.5	0.119	1	1	0/0	0/0	0/0	0/0	0/0	0/0
AfunF3_3	8384869	T	C	missense_variant	MODERATE	308A>G	Asn103Ser	AFUN018587	0.0137	0.0101	0.0125	0.0964	0.0085	0.0106	219	198	160	83	118	188	0.124	0.249	0.249	0.00325	0.5	0.249	0/0	0/0	0/0	0/1	0/0	0/0
AfunF3_2	8642732	C	T	missense_variant	MODERATE	1852G>A	Asp618Asn	AFUN021913	0.0043	0.0063	0	0.0962	0.0091	0	235	158	195	52	110	32	0.5	0.5	1	0.0283	0.5	1	0/0	0/0	0/0	0/1	0/0	0/0
AfunF3_2	8716346	C	T	missense_variant	MODERATE	908C>T	Ala303Val	AFUN008375	0.7308	0.4667	0.6329	0.0952	0	0	78	46	79	21	39	31	1.86e-25	2.22e-08	7.23e-21	0.244	1	1	0/1	0/1	0/1	0/0	0/0	0/0
AfunF3_2	8265344	A	C	missense_variant	MODERATE	2039A>C	Gln680Pro	AFUN021899	0.1408	0.0549	0.0435	0.0952	0	0.0263	71	91	92	21	48	38	0.000695	0.0295	0.0605	0.244	1	0.5	0/1	0/1	0/0	0/0	0/0	0/0
AfunF3_3	8685966	C	G	missense_variant	MODERATE	283C>G	His95Asp	AFUN020717	0.0588	0.1034	0	0.0952	0	0	85	58	84	21	34	39	0.0294	0.0136	1	0.244	1	1	0/1	0/1	0/0	0/0	0/0	0/0
AfunF3_3	8344880	G	A	missense_variant	MODERATE	173C>T	Pro58Leu	AFUN021766	0.0132	0.0286	0.0617	0.0952	0	0	76	70	84	22	51	45	0.5	0.248	0.0293	0.244	1	1	0/0	0/0	0/1	0/0	0/0	0/0
AfunF3_X	8094619	G	A	missense_variant	MODERATE	2707G>A	Gly903Ser	AFUN007573	0.0108	0.0735	0	0.0952	0	0.0263	93	68	75	21	49	38	0.5	0.029	1	0.244	1	0.5	0/0	0/1	0/0	0/0	0/0	0/0
AfunF3_X	8094620	G	T	missense_variant	MODERATE	2708G>T	Gly903Val	AFUN007573	0.0105	0.0735	0.0133	0.0952	0	0	95	68	75	21	50	38	0.5	0.0289	0.5	0.244	1	1	0/0	0/1	0/0	0/0	0/0	0/0
AfunF3_3	8829520	A	T	missense_variant	MODERATE	2976T>A	Asp992Glu	AFUN021501	0.0095	0	0.0899	0.0952	0	0	105	60	89	21	46	25	0.5	1	0.00331	0.244	1	1	0/0	0/0	0/1	0/0	0/0	0/0
AfunF3_2	8155238	A	G	missense_variant	MODERATE	835T>C	Ser279Pro	AFUN008327	0	0.0351	0.3913	0.0952	0	0	89	57	69	21	47	33	1	0.248	3.1e-10	0.244	1	1	0/0	0/0	0/1	0/0	0/0	0/0
AfunF3_3	8690485	C	G	missense_variant	MODERATE	4802C>G	Thr1601Ser	AFUN020717	0.1585	0.1553	0.0805	0.0938	0	0	82	103	87	32	41	60	7.29e-05	8.12e-06	0.00689	0.119	1	1	0/1	0/1	0/1	0/0	0/0	0/0
AfunF3_3	8413766	T	C	missense_variant	MODERATE	140A>G	His47Arg	AFUN018754	0.0054	0	0.0049	0.092	0	0	184	139	204	87	75	215	0.5	1	0.5	0.0033	1	1	0/0	0/0	0/0	0/1	0/0	0/0
AfunF3_2	8604251	T	C	missense_variant	MODERATE	3649A>G	Ser1217Gly	AFUN021912	0.8835	0.614	0.9884	0.0909	0	0	103	57	86	11	49	32	1.08e-45	1.27e-14	2.39e-49	0.5	1	1	2024-01-01	0/1	2024-01-01	0/0	0/0	0/0
AfunF3_2	8640664	G	A	missense_variant	MODERATE	3920C>T	Ser1307Leu	AFUN021913	0.8391	0.5676	0.9029	0.0909	0.0208	0	87	74	103	22	48	44	3.55e-35	5.64e-17	3.52e-48	0.244	0.5	1	2024-01-01	0/1	2024-01-01	0/0	0/0	0/0
AfunF3_2	8355935	T	A	missense_variant	MODERATE	319A>T	Thr107Ser	AFUN021907	0.734	0.3382	0.8286	0.0909	0	0	94	68	70	22	41	36	1.45e-30	1.26e-08	8.83e-28	0.244	1	1	0/1	0/1	2024-01-01	0/0	0/0	0/0
AfunF3_3	8686798	A	T,C	missense_variant	MODERATE	1115A>C	Lys372Thr	AFUN020717	0.2323	0.1429	0.1389	0.0909	0	0.2128	99	70	72	33	37	47	2.81e-08	0.000692	0.000699	0.119	1	0.000573	0/1	0/1	0/1	0/0	0/0	0/2
AfunF3_3	8686798	A	T,C	missense_variant	MODERATE	1115A>T	Lys372Met	AFUN020717	0.2323	0.1429	0.1389	0.0909	0	0.2128	99	70	72	33	37	47	2.81e-08	0.000692	0.000699	0.119	1	0.000573	0/1	0/1	0/1	0/0	0/0	0/2
AfunF3_3	8100180	C	T	missense_variant	MODERATE	376G>A	Val126Ile	AFUN007443	0.0806	0.0426	0.0926	0.0909	0	0	62	47	54	11	46	31	0.0287	0.247	0.0284	0.5	1	1	0/1	0/0	0/1	0/0	0/0	0/0
AfunF3_3	8042697	G	C	missense_variant	MODERATE	763G>C	Ala255Pro	AFUN007436	0.0588	0.037	0.1975	0.0909	0	0	85	54	81	11	33	24	0.0294	0.248	6.72e-06	0.5	1	1	0/1	0/0	0/1	0/0	0/0	0/0
AfunF3_3	8042697	G	C	missense_variant	MODERATE	784G>C	Ala262Pro	AFUN007436	0.0588	0.037	0.1975	0.0909	0	0	85	54	81	11	33	24	0.0294	0.248	6.72e-06	0.5	1	1	0/1	0/0	0/1	0/0	0/0	0/0
AfunF3_3	8900817	G	A	missense_variant	MODERATE	727G>A	Val243Ile	AFUN004882	0.0455	0.225	0.0217	0.0909	0	0.0294	44	40	46	11	20	34	0.247	0.00118	0.5	0.5	1	0.5	0/0	0/1	0/0	0/0	0/0	0/0
AfunF3_3	8575309	G	C	missense_variant	MODERATE	470G>C	Gly157Ala	AFUN009001	0.0417	0	0.1127	0.0909	0	0	96	45	71	11	28	35	0.0605	1	0.00317	0.5	1	1	0/0	0/0	0/1	0/0	0/0	0/0
AfunF3_3	8617199	G	T	missense_variant	MODERATE	265G>T	Val89Leu	AFUN008994	0.0357	0.0732	0.1034	0.0909	0.0286	0	85	42	58	11	35	23	0.123	0.12	0.0136	0.5	0.5	1	0/0	0/0	0/1	0/0	0/0	0/0
AfunF3_3	8692439	T	A	missense_variant	MODERATE	557A>T	Glu186Val	AFUN016425	0.0333	0	0.1806	0.0909	0	0	60	59	72	11	31	41	0.248	1	6.74e-05	0.5	1	1	0/0	0/0	0/1	0/0	0/0	0/0
AfunF3_3	8566217	G	C	missense_variant	MODERATE	1488G>C	Glu496Asp	AFUN009003	0.025	0	0.0845	0.0909	0	0	80	45	71	11	41	32	0.248	1	0.014	0.5	1	1	0/0	0/0	0/1	0/0	0/0	0/0
AfunF3_3	8566217	G	C	missense_variant	MODERATE	1590G>C	Glu530Asp	AFUN009003	0.025	0	0.0845	0.0909	0	0	80	45	71	11	41	32	0.248	1	0.014	0.5	1	1	0/0	0/0	0/1	0/0	0/0	0/0
AfunF3_3	8566217	G	C	missense_variant	MODERATE	1488G>C	Glu496Asp	AFUN009003	0.025	0	0.0845	0.0909	0	0	80	45	71	11	41	32	0.248	1	0.014	0.5	1	1	0/0	0/0	0/1	0/0	0/0	0/0
AfunF3_3	8351192	G	A	missense_variant	MODERATE	2479G>A	Gly827Ser	AFUN007451	0.023	0	0.0633	0.0909	0	0	87	52	79	11	32	23	0.249	1	0.0293	0.5	1	1	0/0	0/0	0/1	0/0	0/0	0/0
AfunF3_X	8385816	T	A	missense_variant	MODERATE	646A>T	Asn216Tyr	AFUN007545	0.0125	0.15	0.0154	0.0909	0	0	80	40	65	11	28	32	0.5	0.0128	0.5	0.5	1	1	0/0	0/1	0/0	0/0	0/0	0/0
AfunF3_3	8354545	C	A	missense_variant	MODERATE	621G>T	Glu207Asp	AFUN007452	0	0	0.1857	0.0909	0	0	88	64	70	11	45	41	1	1	6.61e-05	0.5	1	1	0/0	0/0	0/1	0/0	0/0	0/0
AfunF3_3	8690160	G	T	missense_variant	MODERATE	4477G>T	Ala1493Ser	AFUN020717	0	0	0.1047	0.0909	0	0	91	74	86	22	57	36	1	1	0.00157	0.244	1	1	0/0	0/0	0/1	0/0	0/0	0/0
AfunF3_3	8829719	A	C	missense_variant	MODERATE	2777T>G	Ile926Ser	AFUN021501	0	0	0.0882	0.0909	0	0	91	76	68	22	46	35	1	1	0.0139	0.244	1	1	0/0	0/0	0/1	0/0	0/0	0/0
AfunF3_X	8259018	G	C	missense_variant	MODERATE	685G>C	Val229Leu	AFUN007557	0	0	0	0.0909	0	0	85	64	78	22	33	43	1	1	1	0.244	1	1	0/0	0/0	0/0	0/0	0/0	0/0
AfunF3_3	8413730	G	T	missense_variant	MODERATE	176C>A	Pro59Gln	AFUN018754	0.0077	0	0	0.0877	0	0	130	87	148	57	50	195	0.5	1	1	0.0284	1	1	0/0	0/0	0/0	0/1	0/0	0/0
AfunF3_X	8070532	G	C	missense_variant	MODERATE	1071C>G	Asp357Glu	AFUN007577	0.2405	0.1719	0.1549	0.087	0.0238	0	79	64	71	23	42	40	5.58e-07	0.000303	0.000317	0.244	0.5	1	0/1	0/1	0/1	0/0	0/0	0/0
AfunF3_2	8266947	T	C	missense_variant	MODERATE	175A>G	Ile59Val	AFUN008343	0.1011	0.0435	0.0294	0.087	0	0	89	46	68	23	33	30	0.00158	0.247	0.248	0.244	1	1	0/1	0/0	0/0	0/0	0/0	0/0
AfunF3_3	8687418	A	G	missense_variant	MODERATE	1735A>G	Ile579Val	AFUN020717	0.0725	0.127	0.1977	0.087	0.0208	0	69	63	86	23	48	43	0.029	0.00307	3.14e-06	0.244	0.5	1	0/1	0/1	0/1	0/0	0/0	0/0
AfunF3_2	8881804	A	C	missense_variant	MODERATE	1031A>C	Asn344Thr	AFUN008378	0.0667	0.0448	0.0476	0.087	0	0	75	67	63	23	36	36	0.0292	0.122	0.122	0.244	1	1	0/1	0/0	0/0	0/0	0/0	0/0
AfunF3_X	8214352	G	T	missense_variant	MODERATE	1798C>A	Leu600Ile	AFUN007565	0.0267	0.2346	0	0.087	0	0	75	81	82	23	49	51	0.248	5.77e-07	1	0.244	1	1	0/0	0/1	0/0	0/0	0/0	0/0
AfunF3_3	8367460	T	A	missense_variant	MODERATE	1540A>T	Thr514Ser	AFUN021770	0.0253	0.038	0.2771	0.087	0	0	79	79	83	23	41	34	0.248	0.123	2.03e-08	0.244	1	1	0/0	0/0	0/1	0/0	0/0	0/0
AfunF3_3	8413115	A	G	missense_variant	MODERATE	463T>C	Ser155Pro	AFUN018754	0.0077	0	0.003	0.087	0	0	391	371	332	161	199	253	0.125	1	0.5	4.54e-05	1	1	0/0	0/0	0/0	0/1	0/0	0/0
AfunF3_3	8413204	G	A	missense_variant	MODERATE	374C>T	Ala125Val	AFUN018754	0.0024	0	0.003	0.087	0	0.0037	424	402	337	184	220	267	0.5	1	0.5	1.09e-05	1	0.5	0/0	0/0	0/0	0/1	0/0	0/0
AfunF3_3	8603481	C	G	missense_variant	MODERATE	1142G>C	Gly381Ala	AFUN008995	0	0	0.0515	0.087	0	0	89	46	97	23	32	28	1	1	0.0296	0.244	1	1	0/0	0/0	0/1	0/0	0/0	0/0
AfunF3_2	8642746	T	C	missense_variant	MODERATE	1838A>G	Lys613Arg	AFUN021913	0	0	0	0.0862	0	0	234	157	200	58	106	31	1	1	1	0.0286	1	1	0/0	0/0	0/0	0/1	0/0	0/0
AfunF3_3	8385193	T	C	missense_variant	MODERATE	218A>G	His73Arg	AFUN018587	0.0165	0	0	0.0851	0	0	121	55	81	47	35	184	0.249	1	1	0.0585	1	1	0/0	0/0	0/0	0/0	0/0	0/0
AfunF3_2	8566836	C	G	missense_variant	MODERATE	39G>C	Leu13Phe	AFUN015802	1	0.6269	1	0.0833	0	0	67	67	63	12	33	44	6.67e-40	1.47e-17	1.66e-37	0.5	1	1	2024-01-01	0/1	2024-01-01	0/0	0/0	0/0
AfunF3_2	8336386	G	C	missense_variant	MODERATE	13G>C	Ala5Pro	AFUN008347	0.5556	0.4528	0.8485	0.0833	0	0	81	53	66	12	45	35	5.03e-18	2.01e-09	2.53e-27	0.5	1	1	0/1	0/1	2024-01-01	0/0	0/0	0/0
AfunF3_2	8226046	C	T	missense_variant	MODERATE	1430C>T	Ala477Val	AFUN008335	0.338	0.0851	0.7436	0.0833	0	0	71	47	78	12	34	25	5.72e-09	0.0585	3.83e-26	0.5	1	1	0/1	0/0	0/1	0/0	0/0	0/0
AfunF3_3	8690116	G	C	missense_variant	MODERATE	4433G>C	Gly1478Ala	AFUN020717	0.2626	0.2667	0.0822	0.0833	0	0	99	60	73	24	53	33	2.25e-09	4.82e-06	0.014	0.245	1	1	0/1	0/1	0/1	0/0	0/0	0/0
AfunF3_X	8121543	A	G	missense_variant	MODERATE	194A>G	Gln65Arg	AFUN007571	0.1795	0.0755	0.0143	0.0833	0	0	78	53	70	12	49	30	3.19e-05	0.0589	0.5	0.5	1	1	0/1	0/0	0/0	0/0	0/0	0/0
AfunF3_3	8832377	A	C	missense_variant	MODERATE	218T>G	Val73Gly	AFUN021501	0.1786	0.1392	0.0241	0.0833	0	0	84	79	83	24	26	37	1.54e-05	0.000336	0.248	0.244	1	1	0/1	0/1	0/0	0/0	0/0	0/0
AfunF3_3	8342142	T	G,C	missense_variant	MODERATE	400A>G	Thr134Ala	AFUN021765	0.1758	0.1087	0.1067	0.0833	0	0	91	46	75	12	39	24	7.35e-06	0.0279	0.00321	0.5	1	1	0/1	0/1	0/2	0/0	0/0	0/0
AfunF3_3	8342142	T	G,C	missense_variant	MODERATE	400A>C	Thr134Pro	AFUN021765	0.1758	0.1087	0.1067	0.0833	0	0	91	46	75	12	39	24	7.35e-06	0.0279	0.00321	0.5	1	1	0/1	0/1	0/2	0/0	0/0	0/0
AfunF3_X	8084349	A	T,G	missense_variant	MODERATE	2331A>T	Glu777Asp	AFUN007575	0.1538	0.1842	0.1928	0.0833	0.0286	0.0312	78	38	83	12	35	32	0.000155	0.00577	6.86e-06	0.5	0.5	0.5	0/2	0/2	0/2	0/0	0/0	0/0
AfunF3_3	8930098	A	T	missense_variant	MODERATE	97A>T	Thr33Ser	AFUN014515	0.1471	0.3214	0	0.0833	0	0	34	28	42	12	5	17	0.0267	0.000912	1	0.5	1	1	0/1	0/1	0/0	0/0	0/0	0/0
AfunF3_3	8866961	G	A	missense_variant	MODERATE	1057G>A	Gly353Ser	AFUN020441	0.1447	0.2333	0.2152	0.0833	0	0	76	60	79	12	45	27	0.000329	2.59e-05	2.91e-06	0.5	1	1	0/1	0/1	0/1	0/0	0/0	0/0
AfunF3_3	8866961	G	A	missense_variant	MODERATE	595G>A	Gly199Ser	AFUN020441	0.1447	0.2333	0.2152	0.0833	0	0	76	60	79	12	45	27	0.000329	2.59e-05	2.91e-06	0.5	1	1	0/1	0/1	0/1	0/0	0/0	0/0
AfunF3_X	8385975	T	C	missense_variant	MODERATE	487A>G	Thr163Ala	AFUN007545	0.0946	0.0909	0.0294	0.0833	0	0	74	44	68	12	34	28	0.00673	0.0582	0.248	0.5	1	1	0/1	0/0	0/0	0/0	0/0	0/0
AfunF3_X	8210599	G	T	missense_variant	MODERATE	3217G>T	Val1073Leu	AFUN007566	0.0633	0.0385	0	0.0833	0	0	79	52	89	24	39	44	0.0293	0.248	1	0.245	1	1	0/1	0/0	0/0	0/0	0/0	0/0
AfunF3_X	8222328	A	C	missense_variant	MODERATE	946T>G	Phe316Val	AFUN007563	0.0495	0.039	0.0149	0.0833	0	0	101	77	67	12	48	50	0.0297	0.123	0.5	0.5	1	1	0/1	0/0	0/0	0/0	0/0	0/0
AfunF3_2	8225683	T	C	missense_variant	MODERATE	1067T>C	Val356Ala	AFUN008335	0.0488	0.1277	0	0.0833	0	0	82	47	84	12	27	30	0.0602	0.0132	1	0.5	1	1	0/0	0/1	0/0	0/0	0/0	0/0
AfunF3_3	8687424	C	A	missense_variant	MODERATE	1741C>A	Leu581Ile	AFUN020717	0.0435	0.0492	0.069	0.0833	0	0	69	61	87	24	45	44	0.122	0.122	0.0143	0.245	1	1	0/0	0/0	0/1	0/0	0/0	0/0
AfunF3_3	8216164	C	G	missense_variant	MODERATE	303G>C	Gln101His	AFUN020148	0.043	0.0615	0.0706	0.0833	0	0	93	65	85	12	32	34	0.0605	0.0596	0.0142	0.5	1	1	0/0	0/0	0/1	0/0	0/0	0/0
AfunF3_3	8692438	C	G	missense_variant	MODERATE	558G>C	Glu186Asp	AFUN016425	0.0339	0	0.1831	0.0833	0	0	59	61	71	12	31	42	0.248	1	6.48e-05	0.5	1	1	0/0	0/0	0/1	0/0	0/0	0/0
AfunF3_3	8584245	G	A	missense_variant	MODERATE	94G>A	Gly32Arg	AFUN009000	0.0238	0	0.1667	0.0833	0	0	84	78	84	24	54	39	0.249	1	3.38e-05	0.245	1	1	0/0	0/0	0/1	0/0	0/0	0/0
AfunF3_X	8446983	G	C	missense_variant	MODERATE	1345G>C	Val449Leu	AFUN021782	0.0198	0.0882	0	0.0833	0	0	101	68	69	12	37	32	0.249	0.0139	1	0.5	1	1	0/0	0/1	0/0	0/0	0/0	0/0
AfunF3_X	8208113	C	T	missense_variant	MODERATE	1189C>T	Pro397Ser	AFUN007566	0.0123	0.0132	0.0556	0.0833	0	0	81	76	90	24	55	49	0.5	0.5	0.0295	0.245	1	1	0/0	0/0	0/1	0/0	0/0	0/0
AfunF3_3	8351180	A	G	missense_variant	MODERATE	2467A>G	Thr823Ala	AFUN007451	0.0119	0	0.1098	0.0833	0	0	84	52	82	12	30	26	0.5	1	0.00155	0.5	1	1	0/0	0/0	0/1	0/0	0/0	0/0
AfunF3_3	8682444	A	G	missense_variant	MODERATE	2866A>G	Met956Val	AFUN004861	0	0	0	0.0833	0	0	75	49	62	12	34	30	1	1	1	0.5	1	1	0/0	0/0	0/0	0/0	0/0	0/0
AfunF3_3	8354569	A	C	missense_variant	MODERATE	597T>G	Phe199Leu	AFUN007452	0	0	0.1081	0.0833	0	0	91	63	74	12	42	44	1	1	0.0032	0.5	1	1	0/0	0/0	0/1	0/0	0/0	0/0
AfunF3_2	8211147	A	C	missense_variant	MODERATE	182A>C	Glu61Ala	AFUN008334	0	0.0694	0	0.0833	0	0	86	72	79	24	47	41	1	0.0291	1	0.245	1	1	0/0	0/1	0/0	0/0	0/0	0/0
AfunF3_2	8642611	G	A	missense_variant	MODERATE	1973C>T	Thr658Ile	AFUN021913	0.3272	0.2715	0.3212	0.0811	0	0	217	151	193	37	85	36	4.36e-25	1.9e-14	5.94e-22	0.12	1	1	0/1	0/1	0/1	0/0	0/0	0/0
AfunF3_3	8413187	A	T	missense_variant	MODERATE	391T>A	Ser131Thr	AFUN018754	0.0024	0.0025	0	0.0809	0	0.0037	418	393	357	173	224	272	0.5	0.5	1	4.64e-05	1	0.5	0/0	0/0	0/0	0/1	0/0	0/0
AfunF3_2	8229267	C	G	missense_variant	MODERATE	3875C>G	Thr1292Arg	AFUN008335	0.301	0.25	0.759	0.08	0	0	103	68	83	25	39	51	3.25e-11	2.44e-06	1.78e-28	0.245	1	1	0/1	0/1	2024-01-01	0/0	0/0	0/0
AfunF3_3	8872595	G	A	missense_variant	MODERATE	751G>A	Asp251Asn	AFUN021503	0.102	0.08	0.1458	0.08	0	0.2258	98	75	96	25	38	31	0.000767	0.0141	3.66e-05	0.245	1	0.00527	0/1	0/1	0/1	0/0	0/0	0/1
AfunF3_2	8229248	G	A	missense_variant	MODERATE	3856G>A	Val1286Ile	AFUN008335	0.0707	0.0417	0	0.08	0	0.0208	99	72	77	25	40	48	0.007	0.122	1	0.245	1	0.5	0/1	0/0	0/0	0/0	0/0	0/0
AfunF3_3	8691384	C	A	missense_variant	MODERATE	5701C>A	Leu1901Met	AFUN020717	0.0481	0.03	0.1932	0.08	0	0.5814	104	100	88	25	45	43	0.0298	0.123	3.25e-06	0.245	1	1.98e-10	0/1	0/0	0/1	0/0	0/0	0/1
AfunF3_X	8220534	A	G	missense_variant	MODERATE	1822A>G	Asn608Asp	AFUN007564	0.044	0.0656	0.1528	0.08	0	0	91	61	72	25	54	29	0.0604	0.0593	0.000323	0.245	1	1	0/0	0/0	0/1	0/0	0/0	0/0
AfunF3_3	8968589	C	T	missense_variant	MODERATE	211C>T	Leu71Phe	AFUN014517	0.0253	0	0.0648	0.08	0	0	79	89	108	25	33	32	0.248	1	0.00707	0.245	1	1	0/0	0/0	0/1	0/0	0/0	0/0
AfunF3_3	8968589	C	T	missense_variant	MODERATE	211C>T	Leu71Phe	AFUN014517	0.0253	0	0.0648	0.08	0	0	79	89	108	25	33	32	0.248	1	0.00707	0.245	1	1	0/0	0/0	0/1	0/0	0/0	0/0
AfunF3_3	8685852	A	T	missense_variant	MODERATE	169A>T	Ile57Leu	AFUN020717	0.0215	0	0.2093	0.08	0	0	93	80	86	25	33	45	0.249	1	1.41e-06	0.245	1	1	0/0	0/0	0/1	0/0	0/0	0/0
AfunF3_3	8344689	T	A	missense_variant	MODERATE	364A>T	Thr122Ser	AFUN021766	0.0132	0.0133	0.1	0.08	0	0.2069	76	75	80	25	37	29	0.5	0.5	0.00325	0.245	1	0.0117	0/0	0/0	0/1	0/0	0/0	0/1
AfunF3_3	8344276	T	A	missense_variant	MODERATE	777A>T	Glu259Asp	AFUN021766	0.012	0.0152	0.1111	0.08	0	0	83	66	72	25	53	49	0.5	0.5	0.00318	0.245	1	1	0/0	0/0	0/1	0/0	0/0	0/0
AfunF3_2	8606179	G	A	missense_variant	MODERATE	1796C>T	Ala599Val	AFUN021912	0.9011	0.7037	0.9701	0.0769	0.0526	0.5172	91	54	67	13	38	29	5.25e-42	9.98e-17	1.57e-36	0.5	0.247	2.61e-06	2024-01-01	0/1	2024-01-01	0/0	0/0	0/1
AfunF3_3	8002014	G	T	missense_variant	MODERATE	3886G>T	Ala1296Ser	AFUN007633	0.3182	0.0714	0.0441	0.0769	0	0	88	42	68	13	39	34	2.88e-10	0.12	0.122	0.5	1	1	0/1	0/0	0/0	0/0	0/0	0/0
AfunF3_X	8121546	C	A	missense_variant	MODERATE	197C>A	Ala66Glu	AFUN007571	0.1235	0.0377	0	0.0769	0	0	81	53	68	13	50	31	0.000727	0.248	1	0.5	1	1	0/1	0/0	0/0	0/0	0/0	0/0
AfunF3_2	8734752	A	T	missense_variant	MODERATE	1352T>A	Leu451Gln	AFUN008377	0.1224	0.0377	0.2449	0.0769	0	0	49	53	49	13	25	30	0.0133	0.248	0.000114	0.5	1	1	0/1	0/0	0/1	0/0	0/0	0/0
AfunF3_X	8093472	A	T	missense_variant	MODERATE	382T>A	Cys128Ser	AFUN014802	0.1163	0.0727	0.1111	0.0769	0	0	86	55	72	13	38	33	0.00074	0.0591	0.00316	0.5	1	1	0/1	0/0	0/1	0/0	0/0	0/0
AfunF3_X	8093472	A	T	missense_variant	MODERATE	382T>A	Cys128Ser	AFUN014802	0.1163	0.0727	0.1111	0.0769	0	0	86	55	72	13	38	33	0.00074	0.0591	0.00316	0.5	1	1	0/1	0/0	0/1	0/0	0/0	0/0
AfunF3_X	8384714	G	C	missense_variant	MODERATE	1205C>G	Ala402Gly	AFUN007545	0.0822	0.102	0.1	0.0769	0	0	73	49	60	13	27	30	0.014	0.0281	0.0137	0.5	1	1	0/1	0/1	0/1	0/0	0/0	0/0
AfunF3_X	8094212	T	C	missense_variant	MODERATE	2300T>C	Val767Ala	AFUN007573	0.069	0	0	0.0769	0	0	87	66	73	13	45	25	0.0143	1	1	0.5	1	1	0/1	0/0	0/0	0/0	0/0	0/0
AfunF3_X	8385766	T	C	missense_variant	MODERATE	301T>C	Trp101Arg	AFUN007546	0.0633	0.0952	0.0735	0.0769	0	0	79	42	68	13	27	27	0.0293	0.058	0.0289	0.5	1	1	0/1	0/0	0/1	0/0	0/0	0/0
AfunF3_X	8084984	C	T	missense_variant	MODERATE	2890C>T	Pro964Ser	AFUN007575	0.0619	0.1011	0.1625	0.0769	0.08	0.6154	97	89	80	26	50	39	0.0144	0.00158	7.19e-05	0.245	0.0587	3.18e-10	0/1	0/1	0/1	0/0	0/0	0/1
AfunF3_X	8071059	G	T	missense_variant	MODERATE	615C>A	Phe205Leu	AFUN007577	0.0526	0.0492	0.0303	0.0769	0	0	76	61	66	26	37	44	0.06	0.122	0.248	0.245	1	1	0/0	0/0	0/0	0/0	0/0	0/0
AfunF3_3	8866975	A	T	missense_variant	MODERATE	1071A>T	Glu357Asp	AFUN020441	0.05	0	0.4268	0.0769	0	0	80	60	82	13	46	26	0.0601	1	2.78e-13	0.5	1	1	0/0	0/0	0/1	0/0	0/0	0/0
AfunF3_3	8866975	A	T	missense_variant	MODERATE	609A>T	Glu203Asp	AFUN020441	0.05	0	0.4268	0.0769	0	0	80	60	82	13	46	26	0.0601	1	2.78e-13	0.5	1	1	0/0	0/0	0/1	0/0	0/0	0/0
AfunF3_X	8018731	C	A	missense_variant	MODERATE	1170G>T	Leu390Phe	AFUN007585	0.05	0.0938	0.0494	0.0769	0.0244	0	100	64	81	26	41	53	0.0297	0.0138	0.0602	0.245	0.5	1	0/1	0/1	0/0	0/0	0/0	0/0
AfunF3_X	8212649	T	C	missense_variant	MODERATE	5267T>C	Leu1756Pro	AFUN007566	0.0495	0.0725	0.0759	0.0769	0	0	101	69	79	26	36	36	0.0297	0.029	0.0142	0.245	1	1	0/1	0/1	0/1	0/0	0/0	0/0
AfunF3_X	8078036	A	G	missense_variant	MODERATE	2414A>G	Lys805Arg	AFUN021786	0.0449	0	0.1099	0.0769	0	0	89	54	91	13	40	35	0.0604	1	0.00075	0.5	1	1	0/0	0/0	0/1	0/0	0/0	0/0
AfunF3_3	8001475	G	C	missense_variant	MODERATE	3347G>C	Gly1116Ala	AFUN007633	0.04	0	0.1594	0.0769	0	0	100	45	69	13	44	25	0.0606	1	0.000317	0.5	1	1	0/0	0/0	0/1	0/0	0/0	0/0
AfunF3_3	8600152	C	T	missense_variant	MODERATE	974C>T	Ala325Val	AFUN008996	0.0326	0.0244	0.0532	0.0769	0	0	92	82	94	26	41	33	0.123	0.248	0.0295	0.245	1	1	0/0	0/0	0/1	0/0	0/0	0/0
AfunF3_3	8651579	T	A	missense_variant	MODERATE	1093T>A	Ser365Thr	AFUN004857	0.011	0.0139	0.1047	0.0769	0	0	91	72	86	26	40	49	0.5	0.5	0.00157	0.245	1	1	0/0	0/0	0/1	0/0	0/0	0/0
AfunF3_3	8036727	A	T	missense_variant	MODERATE	1132A>T	Ser378Cys	AFUN007435	0.0101	0	0.4157	0.0769	0	0	99	57	89	13	44	48	0.5	1	6.23e-14	0.5	1	1	0/0	0/0	0/1	0/0	0/0	0/0
AfunF3_3	8704300	G	T	missense_variant	MODERATE	524C>A	Thr175Asn	AFUN016428	0.0095	0	0.0899	0.0769	0	0	105	64	89	13	27	36	0.5	1	0.00331	0.5	1	1	0/0	0/0	0/1	0/0	0/0	0/0
AfunF3_3	8704300	G	T	missense_variant	MODERATE	353C>A	Thr118Asn	AFUN016428	0.0095	0	0.0899	0.0769	0	0	105	64	89	13	27	36	0.5	1	0.00331	0.5	1	1	0/0	0/0	0/1	0/0	0/0	0/0
AfunF3_3	8689857	G	C	missense_variant	MODERATE	4174G>C	Val1392Leu	AFUN020717	0	0	0.0633	0.0769	0	0	78	55	79	13	42	35	1	1	0.0293	0.5	1	1	0/0	0/0	0/1	0/0	0/0	0/0
AfunF3_3	8781211	C	T	missense_variant	MODERATE	676C>T	Pro226Ser	AFUN004871	0	0	0.0946	0.0769	0	0	88	61	74	13	52	39	1	1	0.00673	0.5	1	1	0/0	0/0	0/1	0/0	0/0	0/0
AfunF3_X	8076241	G	A	missense_variant	MODERATE	694G>A	Val232Ile	AFUN021786	0	0	0.0152	0.0769	0	0.2727	96	66	66	13	40	44	1	1	0.5	0.5	1	0.000103	0/0	0/0	0/0	0/0	0/0	0/1
AfunF3_3	8461271	T	G	missense_variant	MODERATE	223A>C	Thr75Pro	AFUN018644	0.0472	0.0385	0.0309	0.075	0	0.006	106	52	97	40	37	168	0.0298	0.248	0.123	0.12	1	0.5	0/1	0/0	0/0	0/0	0/0	0/0
AfunF3_3	8385849	A	C	missense_variant	MODERATE	434T>G	Phe145Cys	AFUN018774	0.0024	0.0138	0.0093	0.0748	0.0064	0	418	289	428	147	156	240	0.5	0.0618	0.0621	0.000402	0.5	1	0/0	0/0	0/0	0/1	0/0	0/0
AfunF3_3	8385627	T	C	missense_variant	MODERATE	655A>G	Thr219Ala	AFUN018774	0.0029	0	0.0058	0.0735	0.0058	0	345	238	344	136	172	207	0.5	1	0.25	0.000822	0.5	1	0/0	0/0	0/0	0/1	0/0	0/0
AfunF3_2	8642681	T	C	missense_variant	MODERATE	1903A>G	Ser635Gly	AFUN021913	0.0224	0.0128	0	0.0732	0	0	223	156	213	41	110	28	0.0306	0.249	1	0.12	1	1	0/1	0/0	0/0	0/0	0/0	0/0
AfunF3_3	8413380	T	C	missense_variant	MODERATE	292A>G	Ser98Gly	AFUN018754	0.0035	0	0.0034	0.0721	0	0	288	246	293	111	140	226	0.5	1	0.5	0.00343	1	1	0/0	0/0	0/0	0/1	0/0	0/0
AfunF3_2	8558473	C	G	missense_variant	MODERATE	40G>C	Val14Leu	AFUN015888	0.9889	0.6765	0.978	0.0714	0	0	90	68	91	28	53	33	4.37e-53	8.96e-20	1.18e-50	0.245	1	1	2024-01-01	0/1	2024-01-01	0/0	0/0	0/0
AfunF3_2	8606804	T	A	missense_variant	MODERATE	1171A>T	Thr391Ser	AFUN021912	0.8101	0.7206	0.9663	0.0714	0	0.0196	79	68	89	14	42	51	4.01e-30	1.17e-21	5.49e-48	0.5	1	0.5	2024-01-01	0/1	2024-01-01	0/0	0/0	0/0
AfunF3_2	8540672	G	A	missense_variant	MODERATE	218C>T	Thr73Met	AFUN015793	0.4154	0.2981	0.4143	0.0714	0	0	130	104	140	28	58	28	5.01e-20	3.35e-11	1.89e-21	0.245	1	1	0/1	0/1	0/1	0/0	0/0	0/0
AfunF3_2	8251234	T	A	missense_variant	MODERATE	876T>A	Asp292Glu	AFUN008340	0.3415	0.2727	0.75	0.0714	0	0	82	44	72	14	29	26	2.29e-10	0.000103	1.65e-24	0.5	1	1	0/1	0/1	2024-01-01	0/0	0/0	0/0
AfunF3_2	8262728	C	G	missense_variant	MODERATE	1037C>G	Thr346Arg	AFUN021897	0.1395	0.0152	0.043	0.0714	0	0	86	70	93	14	45	44	0.000162	0.5	0.0604	0.5	1	1	0/1	0/0	0/0	0/0	0/0	0/0
AfunF3_2	8262727	A	G	missense_variant	MODERATE	1036A>G	Thr346Ala	AFUN021897	0.1395	0.2308	0.0968	0.0714	0	0	86	69	93	14	46	43	0.000162	1.23e-05	0.00159	0.5	1	1	0/1	0/1	0/1	0/0	0/0	0/0
AfunF3_3	8100068	T	G	missense_variant	MODERATE	488A>C	Lys163Thr	AFUN007443	0.125	0.0377	0.1538	0.0714	0	0	72	53	65	14	45	36	0.0015	0.248	0.000668	0.5	1	1	0/1	0/0	0/1	0/0	0/0	0/0
AfunF3_X	8210516	A	C	missense_variant	MODERATE	3134A>C	Glu1045Ala	AFUN007566	0.125	0.1324	0.0127	0.0714	0.1053	0.8333	88	68	79	14	38	36	0.00035	0.00147	0.5	0.5	0.0575	1.19e-14	0/1	0/1	0/0	0/0	0/0	2024-01-01
AfunF3_3	8831441	A	T	missense_variant	MODERATE	1154T>A	Phe385Tyr	AFUN021501	0.1134	0.0137	0.0411	0.0714	0	0	97	73	73	14	54	37	0.000362	0.5	0.122	0.5	1	1	0/1	0/0	0/0	0/0	0/0	0/0
AfunF3_X	8018138	A	G	missense_variant	MODERATE	1763T>C	Ile588Thr	AFUN007585	0.102	0.1774	0.2308	0.0714	0	0	98	62	52	14	52	32	0.000765	0.000295	0.000119	0.5	1	1	0/1	0/1	0/1	0/0	0/0	0/0
AfunF3_2	8345802	G	A	missense_variant	MODERATE	74G>A	Gly25Asp	AFUN021904	0.0941	0.1216	0	0.0714	0	0.3704	85	74	79	14	39	27	0.00329	0.00151	1	0.5	1	0.000353	0/1	0/1	0/0	0/0	0/0	0/1
AfunF3_X	8385612	G	T	missense_variant	MODERATE	850C>A	Gln284Lys	AFUN007545	0.0833	0.1029	0.0746	0.0714	0	0	72	68	67	14	26	37	0.014	0.00663	0.0289	0.5	1	1	0/1	0/1	0/1	0/0	0/0	0/0
AfunF3_3	8944303	C	A	missense_variant	MODERATE	1439C>A	Thr480Asn	AFUN004883	0.0274	0	0.0519	0.0714	0	0	73	43	77	14	29	32	0.248	1	0.0601	0.5	1	1	0/0	0/0	0/0	0/0	0/0	0/0
AfunF3_3	8968392	C	T	missense_variant	MODERATE	14C>T	Ser5Phe	AFUN014517	0.0233	0	0.0135	0.0714	0	0	86	88	78	28	46	36	0.249	1	0.5	0.245	1	1	0/0	0/0	0/0	0/0	0/0	0/0
AfunF3_3	8968392	C	T	missense_variant	MODERATE	14C>T	Ser5Phe	AFUN014517	0.0233	0	0.0135	0.0714	0	0	86	88	78	28	46	36	0.249	1	0.5	0.245	1	1	0/0	0/0	0/0	0/0	0/0	0/0
AfunF3_3	8704304	T	G	missense_variant	MODERATE	520A>C	Ser174Arg	AFUN016428	0.0187	0.0159	0.0889	0.0714	0	0	107	63	90	14	25	35	0.249	0.5	0.00332	0.5	1	1	0/0	0/0	0/1	0/0	0/0	0/0
AfunF3_3	8704304	T	G	missense_variant	MODERATE	349A>C	Ser117Arg	AFUN016428	0.0187	0.0159	0.0889	0.0714	0	0	107	63	90	14	25	35	0.249	0.5	0.00332	0.5	1	1	0/0	0/0	0/1	0/0	0/0	0/0
AfunF3_3	8002216	C	G	missense_variant	MODERATE	4088C>G	Ser1363Trp	AFUN007633	0.0164	0	0	0.0714	0	0	61	36	62	14	41	35	0.5	1	1	0.5	1	1	0/0	0/0	0/0	0/0	0/0	0/0
AfunF3_3	8719266	C	A	missense_variant	MODERATE	3781C>A	Leu1261Ile	AFUN004866	0.0118	0.0161	0.0375	0.0714	0	0	85	62	80	14	41	51	0.5	0.5	0.123	0.5	1	1	0/0	0/0	0/0	0/0	0/0	0/0
AfunF3_3	8829619	T	A	missense_variant	MODERATE	2877A>T	Glu959Asp	AFUN021501	0.0097	0.0286	0.061	0.0714	0.0238	0	103	70	82	28	42	32	0.5	0.248	0.0294	0.245	0.5	1	0/0	0/0	0/1	0/0	0/0	0/0
AfunF3_3	8704309	C	G	missense_variant	MODERATE	515G>C	Gly172Ala	AFUN016428	0.0096	0	0.0879	0.0714	0	0	104	61	91	14	26	35	0.5	1	0.00332	0.5	1	1	0/0	0/0	0/1	0/0	0/0	0/0
AfunF3_3	8704309	C	G	missense_variant	MODERATE	344G>C	Gly115Ala	AFUN016428	0.0096	0	0.0879	0.0714	0	0	104	61	91	14	26	35	0.5	1	0.00332	0.5	1	1	0/0	0/0	0/1	0/0	0/0	0/0
AfunF3_3	8704303	C	T	missense_variant	MODERATE	521G>A	Ser174Asn	AFUN016428	0.0093	0.0159	0.0899	0.0714	0	0	108	63	89	14	26	34	0.5	0.5	0.00331	0.5	1	1	0/0	0/0	0/1	0/0	0/0	0/0
AfunF3_3	8704303	C	T	missense_variant	MODERATE	350G>A	Ser117Asn	AFUN016428	0.0093	0.0159	0.0899	0.0714	0	0	108	63	89	14	26	34	0.5	0.5	0.00331	0.5	1	1	0/0	0/0	0/1	0/0	0/0	0/0
AfunF3_3	8704302	A	T	missense_variant	MODERATE	522T>A	Ser174Arg	AFUN016428	0.0092	0	0.1222	0.0714	0	0	109	65	90	14	26	35	0.5	1	0.000352	0.5	1	1	0/0	0/0	0/1	0/0	0/0	0/0
AfunF3_3	8704302	A	T	missense_variant	MODERATE	351T>A	Ser117Arg	AFUN016428	0.0092	0	0.1222	0.0714	0	0	109	65	90	14	26	35	0.5	1	0.000352	0.5	1	1	0/0	0/0	0/1	0/0	0/0	0/0
AfunF3_3	8354489	T	C	missense_variant	MODERATE	677A>G	Gln226Arg	AFUN007452	0	0	0.1667	0.0714	0	0	99	57	72	14	45	35	1	1	0.000148	0.5	1	1	0/0	0/0	0/1	0/0	0/0	0/0
AfunF3_3	8036823	C	T	missense_variant	MODERATE	1169C>T	Ser390Leu	AFUN007435	0	0	0.2568	0.0714	0	0	83	57	74	14	44	38	1	1	5.07e-07	0.5	1	1	0/0	0/0	0/1	0/0	0/0	0/0
AfunF3_3	8867784	G	A	missense_variant	MODERATE	1880G>A	Ser627Asn	AFUN020441	0	0.0333	0	0.0714	0	0	91	60	90	14	38	39	1	0.248	1	0.5	1	1	0/0	0/0	0/0	0/0	0/0	0/0
AfunF3_3	8867784	G	A	missense_variant	MODERATE	1418G>A	Ser473Asn	AFUN020441	0	0.0333	0	0.0714	0	0	91	60	90	14	38	39	1	0.248	1	0.5	1	1	0/0	0/0	0/0	0/0	0/0	0/0
AfunF3_3	8712856	G	C	missense_variant	MODERATE	184C>G	Leu62Val	AFUN016427	0	0.0179	0	0.0714	0	0	94	56	76	14	31	36	1	0.5	1	0.5	1	1	0/0	0/0	0/0	0/0	0/0	0/0
AfunF3_2	8735109	T	A	missense_variant	MODERATE	1057A>T	Ile353Phe	AFUN008377	0	0.2059	0	0.0714	0.1818	0.3158	33	34	33	14	22	19	1	0.00555	1	0.5	0.0539	0.00983	0/0	0/1	0/0	0/0	0/0	0/1
AfunF3_3	8385205	C	T	missense_variant	MODERATE	206G>A	Ser69Asn	AFUN018587	0	0	0.0123	0.0698	0	0.0054	119	55	81	44	36	186	1	1	0.5	0.121	1	0.5	0/0	0/0	0/0	0/0	0/0	0/0
AfunF3_2	8542204	C	T	missense_variant	MODERATE	763G>A	Val255Met	AFUN008357	0.1574	0.1345	0.6782	0.069	0	0	108	119	87	29	69	39	3.86e-06	8.89e-06	3.15e-25	0.246	1	1	0/1	0/1	0/1	0/0	0/0	0/0
AfunF3_3	8960042	G	A	missense_variant	MODERATE	370G>A	Ala124Thr	AFUN015909	0	0	0.0411	0.069	0	0	79	69	73	29	46	38	1	1	0.122	0.245	1	1	0/0	0/0	0/0	0/0	0/0	0/0
AfunF3_3	8385662	A	T,G	missense_variant	MODERATE	620T>C	Met207Thr	AFUN018774	0.0059	0	0.0028	0.0676	0	0	338	283	357	148	188	215	0.25	1	0.5	0.000833	1	1	0/0	0/0	0/0	0/2	0/0	0/0
AfunF3_3	8385662	A	T,G	missense_variant	MODERATE	620T>A	Met207Lys	AFUN018774	0.0059	0	0.0028	0.0676	0	0	338	283	357	148	188	215	0.25	1	0.5	0.000833	1	1	0/0	0/0	0/0	0/2	0/0	0/0
AfunF3_2	8539518	G	T	missense_variant	MODERATE	1372C>A	Leu458Ile	AFUN015793	0.3571	0.1569	0.3211	0.0667	0	0	140	102	109	15	44	32	4e-18	8.07e-06	1.12e-12	0.5	1	1	0/1	0/1	0/1	0/0	0/0	0/0
AfunF3_3	8603293	G	T	missense_variant	MODERATE	1330C>A	His444Asn	AFUN008995	0.1364	0.3333	0.2308	0.0667	0	0	88	51	78	15	45	36	0.000163	1.54e-06	1.26e-06	0.5	1	1	0/1	0/1	0/1	0/0	0/0	0/0
AfunF3_3	8651462	G	A	missense_variant	MODERATE	976G>A	Asp326Asn	AFUN004857	0.101	0.1857	0	0.0667	0	0.2727	99	70	86	15	36	33	0.000769	6.61e-05	1	0.5	1	0.00104	0/1	0/1	0/0	0/0	0/0	0/1
AfunF3_2	8717846	C	T	missense_variant	MODERATE	2408C>T	Ala803Val	AFUN008375	0.0989	0.0185	0.0263	0.0667	0	0	91	54	76	15	46	32	0.00158	0.5	0.248	0.5	1	1	0/1	0/0	0/0	0/0	0/0	0/0
AfunF3_3	8350794	T	C	missense_variant	MODERATE	2081T>C	Val694Ala	AFUN007451	0.0833	0.082	0.0825	0.0667	0	0	84	61	97	15	39	27	0.00686	0.0287	0.00336	0.5	1	1	0/1	0/1	0/1	0/0	0/0	0/0
AfunF3_X	8386304	G	C,A	missense_variant	MODERATE	158C>T	Ala53Val	AFUN007545	0.0781	0.1017	0.039	0.0667	0	0	64	59	77	15	37	36	0.0287	0.0136	0.123	0.5	1	1	0/1	0/2	0/0	0/0	0/0	0/0
AfunF3_X	8386304	G	C,A	missense_variant	MODERATE	158C>G	Ala53Gly	AFUN007545	0.0781	0.1017	0.039	0.0667	0	0	64	59	77	15	37	36	0.0287	0.0136	0.123	0.5	1	1	0/1	0/2	0/0	0/0	0/0	0/0
AfunF3_3	8364162	T	A	missense_variant	MODERATE	941A>T	His314Leu	AFUN021768	0.0638	0.1333	0.0563	0.0667	0	0	94	90	71	30	43	38	0.0144	0.000165	0.0599	0.246	1	1	0/1	0/1	0/0	0/0	0/0	0/0
AfunF3_3	8364163	G	T	missense_variant	MODERATE	940C>A	His314Asn	AFUN021768	0.0632	0.1196	0.0571	0.0667	0	0	95	92	70	30	42	37	0.0144	0.000356	0.0598	0.246	1	1	0/1	0/1	0/0	0/0	0/0	0/0
AfunF3_X	8014270	T	A	missense_variant	MODERATE	652T>A	Ser218Thr	AFUN021789	0.0583	0.1136	0.0562	0.0667	0	0.0323	103	44	89	15	39	31	0.0145	0.0277	0.0295	0.5	1	0.5	0/1	0/1	0/1	0/0	0/0	0/0
AfunF3_3	8829188	T	A	missense_variant	MODERATE	3308A>T	Gln1103Leu	AFUN021501	0.0543	0.0435	0.0122	0.0667	0	0	92	69	82	15	39	24	0.0296	0.122	0.5	0.5	1	1	0/1	0/0	0/0	0/0	0/0	0/0
AfunF3_3	8100052	A	T	missense_variant	MODERATE	504T>A	Asn168Lys	AFUN007443	0.0526	0.0192	0.0735	0.0667	0	0	76	52	68	15	44	40	0.06	0.5	0.029	0.5	1	1	0/0	0/0	0/1	0/0	0/0	0/0
AfunF3_3	8677448	T	C	missense_variant	MODERATE	52T>C	Ser18Pro	AFUN004861	0.0521	0.0233	0.0109	0.0667	0	0	96	43	92	15	29	26	0.0296	0.5	0.5	0.5	1	1	0/1	0/0	0/0	0/0	0/0	0/0
AfunF3_2	8266447	A	T	missense_variant	MODERATE	675T>A	His225Gln	AFUN008343	0.05	0.1711	0.0122	0.0667	0	0	80	76	82	15	46	30	0.0601	6.97e-05	0.5	0.5	1	1	0/0	0/1	0/0	0/0	0/0	0/0
AfunF3_3	8042423	A	C	missense_variant	MODERATE	555A>C	Glu185Asp	AFUN007436	0.0449	0.0556	0.0152	0.0667	0	0	89	54	66	15	43	35	0.0604	0.121	0.5	0.5	1	1	0/0	0/0	0/0	0/0	0/0	0/0
AfunF3_3	8042423	A	C	missense_variant	MODERATE	576A>C	Glu192Asp	AFUN007436	0.0449	0.0556	0.0152	0.0667	0	0	89	54	66	15	43	35	0.0604	0.121	0.5	0.5	1	1	0/0	0/0	0/0	0/0	0/0	0/0
AfunF3_3	8354625	G	T	missense_variant	MODERATE	541C>A	His181Asn	AFUN007452	0.0366	0.0714	0	0.0667	0	0	82	70	71	15	37	40	0.123	0.029	1	0.5	1	1	0/0	0/1	0/0	0/0	0/0	0/0
AfunF3_3	8042471	G	C	missense_variant	MODERATE	603G>C	Gln201His	AFUN007436	0.0312	0.069	0.0685	0.0667	0	0	96	58	73	15	42	32	0.123	0.0593	0.029	0.5	1	1	0/0	0/0	0/1	0/0	0/0	0/0
AfunF3_3	8042471	G	C	missense_variant	MODERATE	624G>C	Gln208His	AFUN007436	0.0312	0.069	0.0685	0.0667	0	0	96	58	73	15	42	32	0.123	0.0593	0.029	0.5	1	1	0/0	0/0	0/1	0/0	0/0	0/0
AfunF3_3	8690712	C	A	missense_variant	MODERATE	5029C>A	Leu1677Met	AFUN020717	0.0263	0.1967	0	0.0667	0	0	76	61	78	15	35	39	0.248	0.000134	1	0.5	1	1	0/0	0/1	0/0	0/0	0/0	0/0
AfunF3_3	8000581	G	C	missense_variant	MODERATE	2453G>C	Gly818Ala	AFUN007633	0.0211	0.0189	0.049	0.0667	0	0	95	53	102	15	42	32	0.249	0.5	0.0297	0.5	1	1	0/0	0/0	0/1	0/0	0/0	0/0
AfunF3_3	8042473	A	C	missense_variant	MODERATE	605A>C	Asn202Thr	AFUN007436	0.0202	0.0333	0.0822	0.0667	0	0	99	60	73	15	42	33	0.249	0.248	0.014	0.5	1	1	0/0	0/0	0/1	0/0	0/0	0/0
AfunF3_3	8042473	A	C	missense_variant	MODERATE	626A>C	Asn209Thr	AFUN007436	0.0202	0.0333	0.0822	0.0667	0	0	99	60	73	15	42	33	0.249	0.248	0.014	0.5	1	1	0/0	0/0	0/1	0/0	0/0	0/0
AfunF3_3	8341994	A	G	missense_variant	MODERATE	548T>C	Val183Ala	AFUN021765	0.0116	0	0.087	0.0667	0	0	86	34	69	15	31	38	0.5	1	0.014	0.5	1	1	0/0	0/0	0/1	0/0	0/0	0/0
AfunF3_3	8823761	T	C	missense_variant	MODERATE	436A>G	Ile146Val	AFUN004873	0	0.0426	0.023	0.0667	0	0	84	47	87	15	33	29	1	0.247	0.249	0.5	1	1	0/0	0/0	0/0	0/0	0/0	0/0
AfunF3_3	8189148	T	G	missense_variant	MODERATE	1740A>C	Glu580Asp	AFUN020148	0	0	0.1562	0.0667	0	0	73	41	64	15	29	28	1	1	0.000668	0.5	1	1	0/0	0/0	0/1	0/0	0/0	0/0
AfunF3_3	8189148	T	G	missense_variant	MODERATE	918A>C	Glu306Asp	AFUN020148	0	0	0.1562	0.0667	0	0	73	41	64	15	29	28	1	1	0.000668	0.5	1	1	0/0	0/0	0/1	0/0	0/0	0/0
AfunF3_3	8586884	G	A	missense_variant	MODERATE	121G>A	Glu41Lys	AFUN008998	0	0	0	0.0667	0	0.5312	79	58	63	15	24	32	1	1	1	0.5	1	4.1e-07	0/0	0/0	0/0	0/0	0/0	0/1
AfunF3_3	8344046	G	C	missense_variant	MODERATE	1007C>G	Thr336Ser	AFUN021766	0	0	0	0.0667	0.0357	0.1463	82	70	81	30	28	41	1	1	1	0.246	0.5	0.0128	0/0	0/0	0/0	0/0	0/0	0/1
AfunF3_3	8686896	G	A	missense_variant	MODERATE	1213G>A	Glu405Lys	AFUN020717	0	0	0.0714	0.0645	0	0	101	73	70	31	38	46	1	1	0.029	0.246	1	1	0/0	0/0	0/1	0/0	0/0	0/0
AfunF3_2	8583757	T	C	missense_variant	MODERATE	259A>G	Thr87Ala	AFUN008362	0.9873	0.5758	0.9851	0.0625	0	0	79	66	67	16	35	52	3.45e-45	1.74e-15	4.54e-38	0.5	1	1	2024-01-01	0/1	2024-01-01	0/0	0/0	0/0
AfunF3_2	8648465	C	T	missense_variant	MODERATE	383C>T	Ser128Leu	AFUN014894	0.8125	0.4186	0.9444	0.0625	0	0	64	43	72	16	36	33	1.3e-24	3.99e-07	1.74e-37	0.5	1	1	2024-01-01	0/1	2024-01-01	0/0	0/0	0/0
AfunF3_2	8648465	C	T	missense_variant	MODERATE	383C>T	Ser128Leu	AFUN014894	0.8125	0.4186	0.9444	0.0625	0	0	64	43	72	16	36	33	1.3e-24	3.99e-07	1.74e-37	0.5	1	1	2024-01-01	0/1	2024-01-01	0/0	0/0	0/0
AfunF3_2	8717568	G	A	missense_variant	MODERATE	2130G>A	Met710Ile	AFUN008375	0.6374	0.2895	0.5952	0.0625	0	0	91	38	84	16	46	29	3.54e-24	0.00021	2.08e-20	0.5	1	1	0/1	0/1	0/1	0/0	0/0	0/0
AfunF3_2	8245976	T	C	missense_variant	MODERATE	113T>C	Leu38Pro	AFUN008339	0.4079	0.1429	0.6353	0.0625	0	0	76	49	85	16	36	27	9.73e-12	0.00621	1.6e-22	0.5	1	1	0/1	0/1	0/1	0/0	0/0	0/0
AfunF3_3	8872839	A	G	missense_variant	MODERATE	995A>G	Gln332Arg	AFUN021503	0.1064	0.0682	0.0375	0.0625	0	0	94	88	80	32	31	46	0.000759	0.0143	0.123	0.246	1	1	0/1	0/1	0/0	0/0	0/0	0/0
AfunF3_3	8100049	G	T	missense_variant	MODERATE	507C>A	Asn169Lys	AFUN007443	0.0822	0.0377	0.0299	0.0625	0	0	73	53	67	16	45	40	0.014	0.248	0.248	0.5	1	1	0/1	0/0	0/0	0/0	0/0	0/0
AfunF3_3	8188819	A	C	missense_variant	MODERATE	2069T>G	Val690Gly	AFUN020148	0.0769	0.0303	0.037	0.0625	0	0	65	33	81	16	30	24	0.0289	0.5	0.123	0.5	1	1	0/1	0/0	0/0	0/0	0/0	0/0
AfunF3_3	8188819	A	C	missense_variant	MODERATE	1247T>G	Val416Gly	AFUN020148	0.0769	0.0303	0.037	0.0625	0	0	65	33	81	16	30	24	0.0289	0.5	0.123	0.5	1	1	0/1	0/0	0/0	0/0	0/0	0/0
AfunF3_3	8868640	G	A	missense_variant	MODERATE	2536G>A	Gly846Ser	AFUN020441	0.0676	0	0.0125	0.0625	0	0.0294	74	53	80	16	32	34	0.0291	1	0.5	0.5	1	0.5	0/1	0/0	0/0	0/0	0/0	0/0
AfunF3_3	8868640	G	A	missense_variant	MODERATE	2074G>A	Gly692Ser	AFUN020441	0.0676	0	0.0125	0.0625	0	0.0294	74	53	80	16	32	34	0.0291	1	0.5	0.5	1	0.5	0/1	0/0	0/0	0/0	0/0	0/0
AfunF3_3	8601839	A	C	missense_variant	MODERATE	2784T>G	Asp928Glu	AFUN008995	0.061	0	0	0.0625	0	0	82	44	71	16	39	28	0.0294	1	1	0.5	1	1	0/1	0/0	0/0	0/0	0/0	0/0
AfunF3_X	8208404	T	C	missense_variant	MODERATE	1427T>C	Val476Ala	AFUN007566	0.0581	0.0541	0.0494	0.0625	0	0	86	74	81	16	55	43	0.0294	0.06	0.0602	0.5	1	1	0/1	0/0	0/0	0/0	0/0	0/0
AfunF3_X	8212391	C	T	missense_variant	MODERATE	5009C>T	Ser1670Leu	AFUN007566	0.0562	0	0.0323	0.0625	0	0	89	59	93	16	36	34	0.0295	1	0.123	0.5	1	1	0/1	0/0	0/0	0/0	0/0	0/0
AfunF3_2	8734699	T	G	missense_variant	MODERATE	1405A>C	Met469Leu	AFUN008377	0.0513	0.0213	0.2449	0.0625	0	0	39	47	49	16	18	26	0.247	0.5	0.000114	0.5	1	1	0/0	0/0	0/1	0/0	0/0	0/0
AfunF3_2	8734697	C	G	missense_variant	MODERATE	1407G>C	Met469Ile	AFUN008377	0.0513	0.0204	0.2353	0.0625	0	0.0385	39	49	51	16	20	26	0.247	0.5	0.000118	0.5	1	0.5	0/0	0/0	0/1	0/0	0/0	0/0
AfunF3_2	8583218	T	A	missense_variant	MODERATE	798A>T	Glu266Asp	AFUN008362	0.0506	0	0.0563	0.0625	0.0172	0.0238	79	61	71	16	58	42	0.0601	1	0.0597	0.5	0.5	0.5	0/0	0/0	0/0	0/0	0/0	0/0
AfunF3_2	8255174	A	C	missense_variant	MODERATE	179A>C	Asn60Thr	AFUN021900	0.0417	0.0625	0.0556	0.0625	0	0	72	48	90	16	39	37	0.122	0.121	0.0295	0.5	1	1	0/0	0/0	0/1	0/0	0/0	0/0
AfunF3_3	8599008	G	A	missense_variant	MODERATE	43G>A	Ala15Thr	AFUN008996	0.0366	0.0769	0.012	0.0625	0	0.0238	82	65	83	16	47	42	0.123	0.0289	0.5	0.5	1	0.5	0/0	0/1	0/0	0/0	0/0	0/0
AfunF3_3	8715684	A	G	missense_variant	MODERATE	886A>G	Ile296Val	AFUN004866	0.0361	0.0847	0.08	0.0625	0	0	83	59	75	16	31	34	0.123	0.0286	0.0141	0.5	1	1	0/0	0/1	0/1	0/0	0/0	0/0
AfunF3_3	8100336	C	T	missense_variant	MODERATE	220G>A	Ala74Thr	AFUN007443	0.0349	0.0625	0.0471	0.0625	0.0278	0	86	48	85	16	36	29	0.123	0.121	0.0603	0.5	0.5	1	0/0	0/0	0/0	0/0	0/0	0/0
AfunF3_3	8037252	A	T	missense_variant	MODERATE	1529A>T	Tyr510Phe	AFUN007435	0.0333	0	0.1711	0.0625	0	0	90	51	76	16	41	32	0.123	1	6.97e-05	0.5	1	1	0/0	0/0	0/1	0/0	0/0	0/0
AfunF3_X	8095445	G	A	missense_variant	MODERATE	3533G>A	Arg1178Lys	AFUN007573	0.0286	0.0196	0.0575	0.0625	0	0	70	51	87	16	26	39	0.248	0.5	0.0295	0.5	1	1	0/0	0/0	0/1	0/0	0/0	0/0
AfunF3_X	8079822	T	G	missense_variant	MODERATE	4200T>G	Asp1400Glu	AFUN021786	0.0256	0	0.0988	0.0625	0	0	78	58	81	16	38	41	0.248	1	0.00326	0.5	1	1	0/0	0/0	0/1	0/0	0/0	0/0
AfunF3_3	8042427	C	G	missense_variant	MODERATE	559C>G	Arg187Gly	AFUN007436	0.0217	0.0566	0.0781	0.0625	0	0	92	53	64	16	43	35	0.249	0.121	0.0288	0.5	1	1	0/0	0/0	0/1	0/0	0/0	0/0
AfunF3_3	8042427	C	G	missense_variant	MODERATE	580C>G	Arg194Gly	AFUN007436	0.0217	0.0566	0.0781	0.0625	0	0	92	53	64	16	43	35	0.249	0.121	0.0288	0.5	1	1	0/0	0/0	0/1	0/0	0/0	0/0
AfunF3_3	8872841	A	G	missense_variant	MODERATE	997A>G	Lys333Glu	AFUN021503	0.02	0	0.0964	0.0625	0	0	100	84	83	32	31	46	0.249	1	0.00327	0.246	1	1	0/0	0/0	0/1	0/0	0/0	0/0
AfunF3_3	8829167	T	A	missense_variant	MODERATE	3329A>T	Glu1110Val	AFUN021501	0.012	0.0938	0	0.0625	0	0	83	64	83	16	43	24	0.5	0.0138	1	0.5	1	1	0/0	0/1	0/0	0/0	0/0	0/0
AfunF3_2	8321738	C	A	missense_variant	MODERATE	14G>T	Gly5Val	AFUN008346	0.011	0.1071	0.0119	0.0625	0	0	91	56	84	16	38	31	0.5	0.0136	0.5	0.5	1	1	0/0	0/1	0/0	0/0	0/0	0/0
AfunF3_3	8704363	T	G	missense_variant	MODERATE	461A>C	Asn154Thr	AFUN016428	0	0.0526	0.044	0.0625	0	0	97	57	91	16	20	30	1	0.122	0.0604	0.5	1	1	0/0	0/0	0/0	0/0	0/0	0/0
AfunF3_3	8704363	T	G	missense_variant	MODERATE	290A>C	Asn97Thr	AFUN016428	0	0.0526	0.044	0.0625	0	0	97	57	91	16	20	30	1	0.122	0.0604	0.5	1	1	0/0	0/0	0/0	0/0	0/0	0/0
AfunF3_3	8872247	A	G	missense_variant	MODERATE	403A>G	Thr135Ala	AFUN021503	0	0.0299	0.1124	0.0625	0	0	78	67	89	16	62	40	1	0.248	0.000748	0.5	1	1	0/0	0/0	0/1	0/0	0/0	0/0
AfunF3_3	8603847	T	G	missense_variant	MODERATE	776A>C	Gln259Pro	AFUN008995	0	0	0.0244	0.0625	0	0	100	34	82	16	52	32	1	1	0.248	0.5	1	1	0/0	0/0	0/0	0/0	0/0	0/0
AfunF3_3	8826442	G	A	missense_variant	MODERATE	821C>T	Ala274Val	AFUN021502	0	0	0.0833	0.0625	0	0	100	63	84	16	39	28	1	1	0.00686	0.5	1	1	0/0	0/0	0/1	0/0	0/0	0/0
AfunF3_3	8575146	G	A	missense_variant	MODERATE	307G>A	Gly103Ser	AFUN009001	0	0	0.0435	0.0625	0	0	100	60	73	16	32	19	1	1	0.122	0.5	1	1	0/0	0/0	0/0	0/0	0/0	0/0
AfunF3_3	8712311	C	T	missense_variant	MODERATE	664G>A	Ala222Thr	AFUN016427	0	0	0.0886	0.0625	0	0	96	69	79	16	43	35	1	1	0.0068	0.5	1	1	0/0	0/0	0/1	0/0	0/0	0/0
AfunF3_2	8194156	C	T	missense_variant	MODERATE	328G>A	Val110Ile	AFUN016030	0	0.0833	0	0.0625	0	0	99	72	97	16	35	43	1	0.014	1	0.5	1	1	0/0	0/1	0/0	0/0	0/0	0/0
AfunF3_3	8020677	T	C	missense_variant	MODERATE	223A>G	Thr75Ala	AFUN019875	0	0	0	0.0625	0	0	81	64	99	16	45	45	1	1	1	0.5	1	1	0/0	0/0	0/0	0/0	0/0	0/0
AfunF3_3	8353818	G	A	missense_variant	MODERATE	1283C>T	Thr428Met	AFUN007452	0	0	0.0581	0.0625	0	0	64	46	86	16	34	41	1	1	0.0294	0.5	1	1	0/0	0/0	0/1	0/0	0/0	0/0
AfunF3_3	8385871	A	G	missense_variant	MODERATE	412T>C	Ser138Pro	AFUN018774	0	0	0.0024	0.0597	0	0.0045	426	294	423	134	151	222	1	1	0.5	0.00351	1	0.5	0/0	0/0	0/0	0/1	0/0	0/0
AfunF3_2	8554698	C	A	missense_variant	MODERATE	1174G>T	Val392Phe	AFUN015889	0.9057	0.6	0.9412	0.0588	0	0	106	75	85	17	49	33	2.26e-49	1.77e-18	4.81e-43	0.5	1	1	2024-01-01	0/1	2024-01-01	0/0	0/0	0/0
AfunF3_3	8603386	C	T	missense_variant	MODERATE	1237G>A	Ala413Thr	AFUN008995	0.5132	0.3043	0.0761	0.0588	0	0	76	46	92	17	33	28	2.33e-15	1.9e-05	0.00694	0.5	1	1	0/1	0/1	0/1	0/0	0/0	0/0
AfunF3_X	8116983	C	A	missense_variant	MODERATE	5524C>A	Leu1842Met	AFUN007572	0.3913	0.2353	0.4909	0.0588	0	0.5333	69	34	55	17	37	30	3.1e-10	0.00246	1.03e-10	0.5	1	9.72e-07	0/1	0/1	0/1	0/0	0/0	0/1
AfunF3_2	8228565	C	T	missense_variant	MODERATE	3173C>T	Thr1058Ile	AFUN008335	0.3299	0.2692	0.6479	0.0588	0	0	97	52	71	17	33	42	1.04e-11	2.22e-05	2.02e-19	0.5	1	1	0/1	0/1	0/1	0/0	0/0	0/0
AfunF3_2	8539499	T	G	missense_variant	MODERATE	1391A>C	Gln464Pro	AFUN015793	0.2879	0.0938	0.2718	0.0588	0	0	132	96	103	17	39	34	1.52e-13	0.00161	4.44e-10	0.5	1	1	0/1	0/1	0/1	0/0	0/0	0/0
AfunF3_2	8539498	T	A	missense_variant	MODERATE	1392A>T	Gln464His	AFUN015793	0.2857	0.0938	0.2673	0.0588	0	0	133	96	101	17	38	34	1.61e-13	0.00161	1e-09	0.5	1	1	0/1	0/1	0/1	0/0	0/0	0/0
AfunF3_X	8206358	T	G	missense_variant	MODERATE	48T>G	His16Gln	AFUN007566	0.2273	0.3281	0.1077	0.0588	0	0.7941	88	64	65	17	62	34	2.82e-07	6.68e-08	0.00659	0.5	1	7.9e-13	0/1	0/1	0/1	0/0	0/0	2024-01-01
AfunF3_3	8038073	C	G	missense_variant	MODERATE	2350C>G	Pro784Ala	AFUN007435	0.1176	0.0149	0	0.0588	0	0	85	67	77	17	41	33	0.000735	0.5	1	0.5	1	1	0/1	0/0	0/0	0/0	0/0	0/0
AfunF3_3	8375045	A	T	missense_variant	MODERATE	950T>A	Leu317His	AFUN021771	0.0779	0.0455	0.0294	0.0588	0	0	77	44	68	17	38	31	0.0141	0.247	0.248	0.5	1	1	0/1	0/0	0/0	0/0	0/0	0/0
AfunF3_2	8321703	C	T	missense_variant	MODERATE	49G>A	Ala17Thr	AFUN008346	0.0652	0	0.0135	0.0588	0	0	92	57	74	17	40	31	0.0144	1	0.5	0.5	1	1	0/1	0/0	0/0	0/0	0/0	0/0
AfunF3_3	8602528	T	G	missense_variant	MODERATE	2095A>C	Thr699Pro	AFUN008995	0.0633	0	0.0159	0.0588	0.0196	0	79	69	63	17	51	35	0.0293	1	0.5	0.5	0.5	1	0/1	0/0	0/0	0/0	0/0	0/0
AfunF3_2	8194365	T	A	missense_variant	MODERATE	119A>T	Asn40Ile	AFUN016030	0.0549	0.0667	0.0164	0.0588	0	0	91	75	61	17	35	31	0.0295	0.0291	0.5	0.5	1	1	0/1	0/1	0/0	0/0	0/0	0/0
AfunF3_2	8194363	T	C	missense_variant	MODERATE	121A>G	Thr41Ala	AFUN016030	0.0549	0.0274	0	0.0588	0	0	91	73	60	17	35	31	0.0295	0.248	1	0.5	1	1	0/1	0/0	0/0	0/0	0/0	0/0
AfunF3_3	8826455	T	C	missense_variant	MODERATE	808A>G	Thr270Ala	AFUN021502	0.0543	0.0476	0.012	0.0588	0	0	92	63	83	17	40	26	0.0296	0.122	0.5	0.5	1	1	0/1	0/0	0/0	0/0	0/0	0/0
AfunF3_2	8264948	A	G	missense_variant	MODERATE	1711A>G	Ile571Val	AFUN021899	0.0494	0.1045	0.0725	0.0588	0	0	81	67	69	17	44	26	0.0602	0.00663	0.029	0.5	1	1	0/0	0/1	0/1	0/0	0/0	0/0
AfunF3_3	8954652	G	A	missense_variant	MODERATE	31G>A	Val11Ile	AFUN015908	0.0426	0.0149	0.0795	0.0588	0	0	94	67	88	17	32	43	0.0605	0.5	0.0069	0.5	1	1	0/0	0/0	0/1	0/0	0/0	0/0
AfunF3_X	8093787	T	A	missense_variant	MODERATE	67A>T	Asn23Tyr	AFUN014802	0.0233	0.0649	0	0.0588	0	0	86	77	89	17	39	42	0.249	0.0292	1	0.5	1	1	0/0	0/1	0/0	0/0	0/0	0/0
AfunF3_X	8093787	T	A	missense_variant	MODERATE	67A>T	Asn23Tyr	AFUN014802	0.0233	0.0649	0	0.0588	0	0	86	77	89	17	39	42	0.249	0.0292	1	0.5	1	1	0/0	0/1	0/0	0/0	0/0	0/0
AfunF3_X	8019497	A	T	missense_variant	MODERATE	878T>A	Leu293His	AFUN007585	0.0215	0.0156	0.0676	0.0588	0	0	93	64	74	17	37	45	0.249	0.5	0.0291	0.5	1	1	0/0	0/0	0/1	0/0	0/0	0/0
AfunF3_3	8587572	T	A	missense_variant	MODERATE	610T>A	Trp204Arg	AFUN008998	0.013	0.0517	0.0735	0.0588	0	0	77	58	68	17	47	49	0.5	0.122	0.0289	0.5	1	1	0/0	0/0	0/1	0/0	0/0	0/0
AfunF3_2	8356310	A	T	missense_variant	MODERATE	7T>A	Ser3Thr	AFUN021907	0.0116	0.023	0.0147	0.0588	0	0.3077	86	87	68	17	43	39	0.5	0.249	0.5	0.5	1	9e-05	0/0	0/0	0/0	0/0	0/0	0/1
AfunF3_3	8712310	G	C	missense_variant	MODERATE	665C>G	Ala222Gly	AFUN016427	0.0104	0.0145	0.037	0.0588	0	0.4688	96	69	81	17	43	32	0.5	0.5	0.123	0.5	1	3.55e-06	0/0	0/0	0/0	0/0	0/0	0/1
AfunF3_X	8014274	T	C	missense_variant	MODERATE	656T>C	Val219Ala	AFUN021789	0.0097	0	0.0778	0.0588	0.025	0.6875	103	46	90	17	40	32	0.5	1	0.00691	0.5	0.5	8.03e-10	0/0	0/0	0/1	0/0	0/0	0/1
AfunF3_3	8867681	A	T	missense_variant	MODERATE	1777A>T	Thr593Ser	AFUN020441	0	0	0.1639	0.0588	0	0	88	52	61	17	42	41	1	1	0.000645	0.5	1	1	0/0	0/0	0/1	0/0	0/0	0/0
AfunF3_3	8867681	A	T	missense_variant	MODERATE	1315A>T	Thr439Ser	AFUN020441	0	0	0.1639	0.0588	0	0	88	52	61	17	42	41	1	1	0.000645	0.5	1	1	0/0	0/0	0/1	0/0	0/0	0/0
AfunF3_3	8867697	A	C,G	missense_variant	MODERATE	1793A>C	Asn598Thr	AFUN020441	0	0.0526	0.1356	0.0588	0	0	83	57	59	17	39	32	1	0.122	0.00302	0.5	1	1	0/0	0/0	0/2	0/0	0/0	0/0
AfunF3_3	8867697	A	C,G	missense_variant	MODERATE	1793A>G	Asn598Ser	AFUN020441	0	0.0526	0.1356	0.0588	0	0	83	57	59	17	39	32	1	0.122	0.00302	0.5	1	1	0/0	0/0	0/2	0/0	0/0	0/0
AfunF3_3	8867697	A	C,G	missense_variant	MODERATE	1331A>C	Asn444Thr	AFUN020441	0	0.0526	0.1356	0.0588	0	0	83	57	59	17	39	32	1	0.122	0.00302	0.5	1	1	0/0	0/0	0/2	0/0	0/0	0/0
AfunF3_3	8867697	A	C,G	missense_variant	MODERATE	1331A>G	Asn444Ser	AFUN020441	0	0.0526	0.1356	0.0588	0	0	83	57	59	17	39	32	1	0.122	0.00302	0.5	1	1	0/0	0/0	0/2	0/0	0/0	0/0
AfunF3_3	8831643	T	G	missense_variant	MODERATE	952A>C	Thr318Pro	AFUN021501	0	0	0.013	0.0588	0	0	96	78	77	17	33	38	1	1	0.5	0.5	1	1	0/0	0/0	0/0	0/0	0/0	0/0
AfunF3_2	8211278	C	A	missense_variant	MODERATE	313C>A	Pro105Thr	AFUN008334	0	0.15	0	0.0588	0	0	90	80	81	17	46	40	1	0.000156	1	0.5	1	1	0/0	0/1	0/0	0/0	0/0	0/0
AfunF3_3	8690815	C	T	missense_variant	MODERATE	5132C>T	Ala1711Val	AFUN020717	0	0	0.0978	0.0588	0	0	90	81	92	17	44	46	1	1	0.00159	0.5	1	1	0/0	0/0	0/1	0/0	0/0	0/0
AfunF3_X	8079017	A	T	missense_variant	MODERATE	3395A>T	Lys1132Met	AFUN021786	0	0	0.0127	0.0588	0	0.7209	84	44	79	17	40	43	1	1	0.5	0.5	1	6.61e-14	0/0	0/0	0/0	0/0	0/0	0/1
AfunF3_3	8385787	C	T	missense_variant	MODERATE	496G>A	Ala166Thr	AFUN018774	0	0	0	0.0588	0	0	384	310	399	170	195	235	1	1	1	0.000852	1	1	0/0	0/0	0/0	0/1	0/0	0/0
AfunF3_X	8270144	C	G	missense_variant	MODERATE	249G>C	Glu83Asp	AFUN007554	0	0	0.0909	0.0588	0	0	73	40	77	17	32	22	1	1	0.00678	0.5	1	1	0/0	0/0	0/1	0/0	0/0	0/0
AfunF3_X	8998790	C	G	missense_variant	MODERATE	215C>G	Ala72Gly	AFUN003910	0	0	0	0.0588	0	0	100	52	72	17	28	36	1	1	1	0.5	1	1	0/0	0/0	0/0	0/0	0/0	0/0
AfunF3_3	8460775	A	T	missense_variant	MODERATE	391T>A	Ser131Thr	AFUN018644	0.0066	0.0025	0	0.0581	0	0	458	408	360	172	213	263	0.125	0.5	1	0.000854	1	1	0/0	0/0	0/0	0/1	0/0	0/0
AfunF3_3	8460968	T	C,G	missense_variant	MODERATE	292A>G	Ser98Gly	AFUN018644	0.0031	0	0.0074	0.0571	0	0	323	219	272	105	138	200	0.5	1	0.25	0.0145	1	1	0/0	0/0	0/0	0/1	0/0	0/0
AfunF3_3	8460968	T	C,G	missense_variant	MODERATE	292A>C	Ser98Arg	AFUN018644	0.0031	0	0.0074	0.0571	0	0	323	219	272	105	138	200	0.5	1	0.25	0.0145	1	1	0/0	0/0	0/0	0/1	0/0	0/0
AfunF3_2	8554854	C	T	missense_variant	MODERATE	1075G>A	Val359Ile	AFUN015889	0.9296	0.6949	0.9643	0.0556	0	0	71	59	84	18	47	44	4.96e-35	6.71e-18	6.17e-46	0.5	1	1	2024-01-01	0/1	2024-01-01	0/0	0/0	0/0
AfunF3_2	8536149	C	T	missense_variant	MODERATE	1357G>A	Val453Met	AFUN015787	0.8235	0.2333	0.8077	0.0556	0	0	34	30	26	18	43	30	1.35e-13	0.00527	3.43e-10	0.5	1	1	2024-01-01	0/1	2024-01-01	0/0	0/0	0/0
AfunF3_2	8230059	C	T	missense_variant	MODERATE	4667C>T	Thr1556Met	AFUN008335	0.3158	0.2687	0.6098	0.0556	0	0	76	67	82	18	36	37	6.87e-09	1.02e-06	1.13e-20	0.5	1	1	0/1	0/1	0/1	0/0	0/0	0/0
AfunF3_3	8826100	C	T	missense_variant	MODERATE	1163G>A	Gly388Glu	AFUN021502	0.1667	0.2615	0.087	0.0556	0	0	102	65	69	18	46	31	3.69e-06	2.29e-06	0.014	0.5	1	1	0/1	0/1	0/1	0/0	0/0	0/0
AfunF3_X	8210708	T	C	missense_variant	MODERATE	3326T>C	Val1109Ala	AFUN007566	0.1136	0.0175	0.0235	0.0556	0	0	88	57	85	18	34	42	0.000745	0.5	0.249	0.5	1	1	0/1	0/0	0/0	0/0	0/0	0/0
AfunF3_3	8830778	C	T	missense_variant	MODERATE	1718G>A	Ser573Asn	AFUN021501	0.0769	0.0175	0	0.0556	0	0	91	57	69	18	45	36	0.00693	0.5	1	0.5	1	1	0/1	0/0	0/0	0/0	0/0	0/0
AfunF3_X	8447098	T	A	missense_variant	MODERATE	1460T>A	Leu487Gln	AFUN021782	0.0769	0.0169	0.0933	0.0556	0	0	78	59	75	18	42	40	0.0141	0.5	0.00675	0.5	1	1	0/1	0/0	0/1	0/0	0/0	0/0
AfunF3_2	8194375	T	C	missense_variant	MODERATE	109A>G	Thr37Ala	AFUN016030	0.0706	0.0563	0.0152	0.0556	0	0	85	71	66	18	37	30	0.0142	0.0598	0.5	0.5	1	1	0/1	0/0	0/0	0/0	0/0	0/0
AfunF3_3	8718028	G	C	missense_variant	MODERATE	2543G>C	Gly848Ala	AFUN004866	0.0685	0.0625	0	0.0556	0	0	73	48	78	18	25	20	0.0291	0.121	1	0.5	1	1	0/1	0/0	0/0	0/0	0/0	0/0
AfunF3_3	8787848	C	T	missense_variant	MODERATE	788G>A	Arg263Lys	AFUN004872	0.051	0	0	0.0556	0	0	98	62	88	18	31	36	0.0297	1	1	0.5	1	1	0/1	0/0	0/0	0/0	0/0	0/0
AfunF3_3	8691204	C	A	missense_variant	MODERATE	5521C>A	Arg1841Ser	AFUN020717	0.05	0.1591	0	0.0556	0	0	80	88	105	18	42	29	0.0601	3.48e-05	1	0.5	1	1	0/0	0/1	0/0	0/0	0/0	0/0
AfunF3_X	8250147	G	T	missense_variant	MODERATE	509C>A	Thr170Asn	AFUN021785	0.0421	0.1622	0.0595	0.0556	0	0	95	37	84	18	35	30	0.0605	0.0125	0.0294	0.5	1	1	0/0	0/1	0/1	0/0	0/0	0/0
AfunF3_3	8827942	T	C	missense_variant	MODERATE	4554A>G	Ile1518Met	AFUN021501	0.0222	0	0.0135	0.0556	0	0.2195	90	55	74	18	50	41	0.249	1	0.5	0.5	1	0.0012	0/0	0/0	0/0	0/0	0/0	0/1
AfunF3_3	8689444	C	T	missense_variant	MODERATE	3761C>T	Pro1254Leu	AFUN020717	0.013	0.0235	0.1149	0.0556	0	0	77	85	87	18	41	43	0.5	0.249	0.000743	0.5	1	1	0/0	0/0	0/1	0/0	0/0	0/0
AfunF3_X	8084387	A	C	missense_variant	MODERATE	2369A>C	His790Pro	AFUN007575	0.0112	0.0238	0	0.0556	0	0	89	42	82	18	39	30	0.5	0.5	1	0.5	1	1	0/0	0/0	0/0	0/0	0/0	0/0
AfunF3_3	8704526	C	T	missense_variant	MODERATE	298G>A	Ala100Thr	AFUN016428	0.0101	0.0179	0.0333	0.0556	0	0	99	56	90	18	23	30	0.5	0.5	0.123	0.5	1	1	0/0	0/0	0/0	0/0	0/0	0/0
AfunF3_3	8704526	C	T	missense_variant	MODERATE	127G>A	Ala43Thr	AFUN016428	0.0101	0.0179	0.0333	0.0556	0	0	99	56	90	18	23	30	0.5	0.5	0.123	0.5	1	1	0/0	0/0	0/0	0/0	0/0	0/0
AfunF3_X	8087123	C	G	missense_variant	MODERATE	297G>C	Met99Ile	AFUN007574	0	0	0	0.0556	0	0	88	66	95	18	41	38	1	1	1	0.5	1	1	0/0	0/0	0/0	0/0	0/0	0/0
AfunF3_3	8871900	A	C	missense_variant	MODERATE	56A>C	Lys19Thr	AFUN021503	0	0.0333	0.1379	0.0556	0	0	70	60	58	18	38	42	1	0.248	0.00302	0.5	1	1	0/0	0/0	0/1	0/0	0/0	0/0
AfunF3_3	8691181	A	G	missense_variant	MODERATE	5498A>G	Lys1833Arg	AFUN020717	0	0	0.049	0.0556	0	0	86	90	102	18	40	27	1	1	0.0297	0.5	1	1	0/0	0/0	0/1	0/0	0/0	0/0
AfunF3_X	8008780	T	A	missense_variant	MODERATE	931T>A	Phe311Ile	AFUN021788	0	0.0674	0.0114	0.0556	0	0	95	89	88	18	53	31	1	0.0143	0.5	0.5	1	1	0/0	0/1	0/0	0/0	0/0	0/0
AfunF3_2	8642702	C	T	missense_variant	MODERATE	1882G>A	Ala628Thr	AFUN021913	0.1193	0.1575	0.1805	0.0541	0	0	243	146	205	37	113	29	7.63e-10	4.42e-08	1.22e-12	0.247	1	1	0/1	0/1	0/1	0/0	0/0	0/0
AfunF3_2	8266677	T	C	missense_variant	MODERATE	445A>G	Thr149Ala	AFUN008343	0.4432	0.2969	0.7385	0.0526	0	0	88	64	65	19	43	34	7.72e-15	3.97e-07	1.7e-21	0.5	1	1	0/1	0/1	0/1	0/0	0/0	0/0
AfunF3_X	8384536	C	T	missense_variant	MODERATE	116C>T	Ala39Val	AFUN007546	0.1875	0.0746	0.1356	0.0526	0	0	64	67	59	19	35	19	0.000138	0.0288	0.00303	0.5	1	1	0/1	0/1	0/1	0/0	0/0	0/0
AfunF3_3	8829758	A	T	missense_variant	MODERATE	2738T>A	Val913Glu	AFUN021501	0.1562	0.0658	0	0.0526	0	0.0286	96	76	68	19	46	35	1.69e-05	0.0292	1	0.5	1	0.5	0/1	0/1	0/0	0/0	0/0	0/0
AfunF3_3	8829762	G	C	missense_variant	MODERATE	2734C>G	Leu912Val	AFUN021501	0.1562	0.0676	0	0.0526	0	0	96	74	69	19	44	36	1.69e-05	0.0291	1	0.5	1	1	0/1	0/1	0/0	0/0	0/0	0/0
AfunF3_X	8084722	A	G	missense_variant	MODERATE	2704A>G	Thr902Ala	AFUN007575	0.1522	0.0351	0	0.0526	0	0	92	57	84	19	29	29	3.58e-05	0.248	1	0.5	1	1	0/1	0/0	0/0	0/0	0/0	0/0
AfunF3_3	8781343	A	G	missense_variant	MODERATE	733A>G	Ile245Val	AFUN004871	0.131	0.0822	0.0575	0.0526	0	0	84	73	87	19	39	38	0.000343	0.014	0.0295	0.5	1	1	0/1	0/1	0/1	0/0	0/0	0/0
AfunF3_3	8758651	C	T	missense_variant	MODERATE	17C>T	Thr6Ile	AFUN004870	0.1308	0.125	0.2157	0.0526	0	0	111	73	102	19	43	33	3.84e-05	0.0015	6.61e-08	0.5	1	1	0/1	0/1	0/1	0/0	0/0	0/0
AfunF3_3	8687704	A	C	missense_variant	MODERATE	2021A>C	Glu674Ala	AFUN020717	0.119	0.0658	0.0469	0.0526	0	0	84	76	64	19	46	44	0.000732	0.0292	0.122	0.5	1	1	0/1	0/1	0/0	0/0	0/0	0/0
AfunF3_3	8853759	T	G	missense_variant	MODERATE	57T>G	His19Gln	AFUN020441	0.1096	0.125	0.0635	0.0526	0.0882	0	73	48	63	19	34	45	0.00319	0.0132	0.0595	0.5	0.119	1	0/1	0/1	0/0	0/0	0/0	0/0
AfunF3_X	8215220	C	T	missense_variant	MODERATE	1126G>A	Ala376Thr	AFUN007565	0.0833	0.0597	0.0308	0.0526	0	0	84	67	65	19	44	38	0.00686	0.0597	0.248	0.5	1	1	0/1	0/0	0/0	0/0	0/0	0/0
AfunF3_X	8019520	C	T,A	missense_variant	MODERATE	855G>T	Lys285Asn	AFUN007585	0.0722	0.1228	0.075	0.0526	0	0.6939	97	57	80	19	42	49	0.00695	0.0064	0.0141	0.5	1	6.26e-15	0/1	0/1	0/2	0/0	0/0	0/1
AfunF3_3	8586776	C	T	missense_variant	MODERATE	13C>T	Arg5Cys	AFUN008998	0.0706	0	0.0154	0.0526	0	0	85	59	65	19	43	37	0.0143	1	0.5	0.5	1	1	0/1	0/0	0/0	0/0	0/0	0/0
AfunF3_2	8643113	C	G	missense_variant	MODERATE	1471G>C	Val491Leu	AFUN021913	0.0698	0.0375	0.025	0.0526	0.0698	0	86	80	80	19	43	39	0.0143	0.123	0.248	0.5	0.121	1	0/1	0/0	0/0	0/0	0/0	0/0
AfunF3_3	8602663	C	G	missense_variant	MODERATE	1960G>C	Ala654Pro	AFUN008995	0.0676	0.0169	0	0.0526	0	0	74	59	69	19	28	46	0.0291	0.5	1	0.5	1	1	0/1	0/0	0/0	0/0	0/0	0/0
AfunF3_X	8100913	A	G	missense_variant	MODERATE	403A>G	Thr135Ala	AFUN007572	0.0632	0.0678	0.1176	0.0526	0	0	95	59	68	19	34	39	0.0144	0.0593	0.00313	0.5	1	1	0/1	0/0	0/1	0/0	0/0	0/0
AfunF3_3	8829749	G	A	missense_variant	MODERATE	2747C>T	Pro916Leu	AFUN021501	0.0612	0.0641	0	0.0526	0	0	98	78	68	19	47	34	0.0144	0.0293	1	0.5	1	1	0/1	0/1	0/0	0/0	0/0	0/0
AfunF3_X	8093742	G	C	missense_variant	MODERATE	112C>G	Pro38Ala	AFUN014802	0.061	0.0282	0.0617	0.0526	0	0	82	71	81	19	40	36	0.0294	0.248	0.0293	0.5	1	1	0/1	0/0	0/1	0/0	0/0	0/0
AfunF3_X	8093742	G	C	missense_variant	MODERATE	112C>G	Pro38Ala	AFUN014802	0.061	0.0282	0.0617	0.0526	0	0	82	71	81	19	40	36	0.0294	0.248	0.0293	0.5	1	1	0/1	0/0	0/1	0/0	0/0	0/0
AfunF3_X	8001899	A	C	missense_variant	MODERATE	1057A>C	Ile353Leu	AFUN007587	0.0562	0	0	0.0526	0	0	89	53	72	19	46	32	0.0295	1	1	0.5	1	1	0/1	0/0	0/0	0/0	0/0	0/0
AfunF3_3	8826361	G	A	missense_variant	MODERATE	902C>T	Ala301Val	AFUN021502	0.0481	0.0469	0.0864	0.0526	0	0	104	64	81	19	46	41	0.0298	0.122	0.00683	0.5	1	1	0/1	0/0	0/1	0/0	0/0	0/0
AfunF3_3	8826475	G	C,T	missense_variant	MODERATE	788C>G	Ala263Gly	AFUN021502	0.0404	0.05	0.314	0.0526	0.0227	0	99	60	86	19	44	24	0.0605	0.122	4.86e-10	0.5	0.5	1	0/0	0/0	0/2	0/0	0/0	0/0
AfunF3_3	8826475	G	C,T	missense_variant	MODERATE	788C>A	Ala263Asp	AFUN021502	0.0404	0.05	0.314	0.0526	0.0227	0	99	60	86	19	44	24	0.0605	0.122	4.86e-10	0.5	0.5	1	0/0	0/0	0/2	0/0	0/0	0/0
AfunF3_3	8781338	C	G	missense_variant	MODERATE	728C>G	Ala243Gly	AFUN004871	0.0395	0.0541	0.1628	0.0526	0	0	76	74	86	19	38	39	0.123	0.0599	3.41e-05	0.5	1	1	0/0	0/0	0/1	0/0	0/0	0/0
AfunF3_3	8687712	T	G	missense_variant	MODERATE	2029T>G	Leu677Val	AFUN020717	0.0353	0	0.1912	0.0526	0	0	85	75	68	19	49	44	0.123	1	6.48e-05	0.5	1	1	0/0	0/0	0/1	0/0	0/0	0/0
AfunF3_3	8869786	C	A	missense_variant	MODERATE	3682C>A	Arg1228Ser	AFUN020441	0.0204	0.0125	0.0602	0.0526	0	0.0769	98	80	83	19	38	39	0.249	0.5	0.0294	0.5	1	0.12	0/0	0/0	0/1	0/0	0/0	0/0
AfunF3_3	8869786	C	A	missense_variant	MODERATE	3220C>A	Arg1074Ser	AFUN020441	0.0204	0.0125	0.0602	0.0526	0	0.0769	98	80	83	19	38	39	0.249	0.5	0.0294	0.5	1	0.12	0/0	0/0	0/1	0/0	0/0	0/0
AfunF3_3	8342278	T	A	missense_variant	MODERATE	264A>T	Lys88Asn	AFUN021765	0.0118	0.1	0.012	0.0526	0	0	85	50	83	19	40	39	0.5	0.0276	0.5	0.5	1	1	0/0	0/1	0/0	0/0	0/0	0/0
AfunF3_3	8691141	A	C	missense_variant	MODERATE	5458A>C	Met1820Leu	AFUN020717	0.0116	0	0.1837	0.0526	0	0	86	97	98	19	41	35	0.5	1	1.62e-06	0.5	1	1	0/0	0/0	0/1	0/0	0/0	0/0
AfunF3_X	8207286	A	T	missense_variant	MODERATE	533A>T	Gln178Leu	AFUN007566	0.0115	0.039	0.0575	0.0526	0	0	87	77	87	19	39	40	0.5	0.123	0.0295	0.5	1	1	0/0	0/0	0/1	0/0	0/0	0/0
AfunF3_2	8155259	T	C	missense_variant	MODERATE	814A>G	Thr272Ala	AFUN008327	0.0112	0.0392	0	0.0526	0	0	89	51	72	19	44	38	0.5	0.248	1	0.5	1	1	0/0	0/0	0/0	0/0	0/0	0/0
AfunF3_2	8545407	T	A	missense_variant	MODERATE	743A>T	Gln248Leu	AFUN015792	0.0111	0	0.0667	0.0526	0	0	90	76	75	19	54	48	0.5	1	0.0292	0.5	1	1	0/0	0/0	0/1	0/0	0/0	0/0
AfunF3_2	8349811	C	A	missense_variant	MODERATE	55G>T	Ala19Ser	AFUN008350	0.011	0	0	0.0526	0	0.4902	91	68	90	19	34	51	0.5	1	1	0.5	1	5.81e-10	0/0	0/0	0/0	0/0	0/0	0/1
AfunF3_X	8094348	T	A	missense_variant	MODERATE	2436T>A	Asp812Glu	AFUN007573	0.0109	0	0.0233	0.0526	0	0	92	68	86	19	44	33	0.5	1	0.249	0.5	1	1	0/0	0/0	0/0	0/0	0/0	0/0
AfunF3_X	8206394	C	G	missense_variant	MODERATE	84C>G	Asn28Lys	AFUN007566	0.01	0.0159	0.1385	0.0526	0.0175	0	100	63	65	19	57	36	0.5	0.5	0.00145	0.5	0.5	1	0/0	0/0	0/1	0/0	0/0	0/0
AfunF3_3	8867484	G	C	missense_variant	MODERATE	1580G>C	Gly527Ala	AFUN020441	0	0	0	0.0526	0	0	95	56	74	19	36	34	1	1	1	0.5	1	1	0/0	0/0	0/0	0/0	0/0	0/0
AfunF3_3	8867484	G	C	missense_variant	MODERATE	1118G>C	Gly373Ala	AFUN020441	0	0	0	0.0526	0	0	95	56	74	19	36	34	1	1	1	0.5	1	1	0/0	0/0	0/0	0/0	0/0	0/0
AfunF3_3	8073421	A	T	missense_variant	MODERATE	1831T>A	Ser611Thr	AFUN007438	0	0.0152	0.0392	0.0526	0	0	96	66	102	19	42	40	1	0.5	0.0607	0.5	1	1	0/0	0/0	0/0	0/0	0/0	0/0
AfunF3_3	8344877	C	A	missense_variant	MODERATE	176G>T	Gly59Val	AFUN021766	0	0	0.119	0.0526	0	0	78	68	87	20	52	44	1	1	0.000735	0.5	1	1	0/0	0/0	0/1	0/0	0/0	0/0
AfunF3_2	8194125	A	T	missense_variant	MODERATE	359T>A	Val120Asp	AFUN016030	0	0.0147	0.0891	0.0526	0.0263	0	100	68	101	19	38	41	1	0.5	0.00162	0.5	0.5	1	0/0	0/0	0/1	0/0	0/0	0/0
AfunF3_3	8781331	G	C	missense_variant	MODERATE	721G>C	Ala241Pro	AFUN004871	0	0	0.0568	0.0526	0	0	76	74	89	19	37	40	1	1	0.0295	0.5	1	1	0/0	0/0	0/1	0/0	0/0	0/0
AfunF3_3	8564845	T	C	missense_variant	MODERATE	116T>C	Val39Ala	AFUN009003	0	0	0.1127	0.0526	0	0	93	37	71	19	48	29	1	1	0.00317	0.5	1	1	0/0	0/0	0/1	0/0	0/0	0/0
AfunF3_3	8564845	T	C	missense_variant	MODERATE	218T>C	Val73Ala	AFUN009003	0	0	0.1127	0.0526	0	0	93	37	71	19	48	29	1	1	0.00317	0.5	1	1	0/0	0/0	0/1	0/0	0/0	0/0
AfunF3_3	8564845	T	C	missense_variant	MODERATE	116T>C	Val39Ala	AFUN009003	0	0	0.1127	0.0526	0	0	93	37	71	19	48	29	1	1	0.00317	0.5	1	1	0/0	0/0	0/1	0/0	0/0	0/0
AfunF3_2	8878846	A	G	missense_variant	MODERATE	364A>G	Ser122Gly	AFUN008378	0	0	0	0.0526	0	0.5897	97	64	74	19	36	39	1	1	1	0.5	1	1.09e-09	0/0	0/0	0/0	0/0	0/0	0/1
AfunF3_3	8602660	T	G	missense_variant	MODERATE	1963A>C	Asn655His	AFUN008995	0	0	0.0725	0.0526	0	0	74	57	69	19	30	44	1	1	0.029	0.5	1	1	0/0	0/0	0/1	0/0	0/0	0/0
AfunF3_3	8689321	C	G	missense_variant	MODERATE	3638C>G	Thr1213Ser	AFUN020717	0	0.061	0.0115	0.0526	0	0	73	82	87	19	44	45	1	0.0294	0.5	0.5	1	1	0/0	0/1	0/0	0/0	0/0	0/0
AfunF3_2	8533939	G	A	missense_variant	MODERATE	1493C>T	Ser498Leu	AFUN015785	0.902	0.5333	0.9595	0.0513	0	0	102	90	74	39	50	39	3.95e-47	5.89e-19	3.13e-39	0.247	1	1	2024-01-01	0/1	2024-01-01	0/0	0/0	0/0
AfunF3_3	8460792	G	A	missense_variant	MODERATE	374C>T	Ala125Val	AFUN018644	0	0.0025	0.0028	0.0511	0	0.004	451	407	361	176	214	251	1	0.5	0.5	0.00176	1	0.5	0/0	0/0	0/0	0/1	0/0	0/0
AfunF3_2	8536164	G	T	missense_variant	MODERATE	1342C>A	Pro448Thr	AFUN015787	0.75	0.2414	0.8571	0.05	0	0	24	29	21	20	45	34	1.84e-08	0.00519	3.76e-09	0.5	1	1	2024-01-01	0/1	2024-01-01	0/0	0/0	0/0
AfunF3_2	8536294	T	A	missense_variant	MODERATE	1212A>T	Leu404Phe	AFUN015787	0.5455	0.1304	0.7778	0.05	0	0	11	23	9	20	47	30	0.00619	0.117	0.00113	0.5	1	1	0/1	0/0	2024-01-01	0/0	0/0	0/0
AfunF3_3	8828253	T	C	missense_variant	MODERATE	4243A>G	Met1415Val	AFUN021501	0.3861	0.5238	0.193	0.05	0	0.5	101	42	57	20	38	38	1.87e-14	5.48e-09	0.000284	0.5	1	9.24e-08	0/1	0/1	0/1	0/0	0/0	0/1
AfunF3_3	8780831	G	A	missense_variant	MODERATE	296G>A	Gly99Glu	AFUN004871	0.2099	0.0959	0.0152	0.05	0	0	81	73	66	20	42	37	2.99e-06	0.00672	0.5	0.5	1	1	0/1	0/1	0/0	0/0	0/0	0/0
AfunF3_2	8766779	C	A	missense_variant	MODERATE	25G>T	Val9Phe	AFUN008377	0.1429	0.1667	0.069	0.05	0	0	70	66	58	20	28	42	0.000692	0.00031	0.0593	0.5	1	1	0/1	0/1	0/0	0/0	0/0	0/0
AfunF3_2	8208975	G	T	missense_variant	MODERATE	246C>A	Asp82Glu	AFUN008332	0.1222	0.026	0.5287	0.05	0	0	90	77	87	20	35	46	0.000353	0.248	3.78e-18	0.5	1	1	0/1	0/0	0/1	0/0	0/0	0/0
AfunF3_X	8215072	C	G	missense_variant	MODERATE	1274G>C	Ser425Thr	AFUN007565	0.0745	0.0759	0.0492	0.05	0	0	94	79	61	20	36	35	0.00696	0.0142	0.122	0.5	1	1	0/1	0/1	0/0	0/0	0/0	0/0
AfunF3_X	8066050	A	G	missense_variant	MODERATE	622A>G	Thr208Ala	AFUN020793	0.0745	0.0833	0.0964	0.05	0	0	94	48	83	20	23	46	0.00694	0.0586	0.00327	0.5	1	1	0/1	0/0	0/1	0/0	0/0	0/0
AfunF3_3	8660872	G	C	missense_variant	MODERATE	305C>G	Thr102Ser	AFUN004859	0.0745	0	0	0.05	0	0	94	63	64	20	36	38	0.00696	1	1	0.5	1	1	0/1	0/0	0/0	0/0	0/0	0/0
AfunF3_2	8201690	T	A	missense_variant	MODERATE	370T>A	Ser124Thr	AFUN008331	0.0674	0.0769	0.0152	0.05	0	0	89	52	66	20	26	32	0.0143	0.0589	0.5	0.5	1	1	0/1	0/0	0/0	0/0	0/0	0/0
AfunF3_3	8853761	C	A	missense_variant	MODERATE	59C>A	Pro20Gln	AFUN020441	0.0556	0.1042	0.0625	0.05	0.0909	0	72	48	64	20	33	47	0.0599	0.028	0.0596	0.5	0.119	1	0/0	0/1	0/0	0/0	0/0	0/0
AfunF3_2	8211331	G	T	missense_variant	MODERATE	366G>T	Gln122His	AFUN008334	0.0465	0.0933	0	0.05	0	0	86	75	69	20	53	43	0.0603	0.00675	1	0.5	1	1	0/0	0/1	0/0	0/0	0/0	0/0
AfunF3_2	8641199	C	T	missense_variant	MODERATE	3385G>A	Ala1129Thr	AFUN021913	0.0405	0.0741	0.022	0.05	0	0.2692	74	81	91	20	44	26	0.122	0.0142	0.249	0.5	1	0.00492	0/0	0/1	0/0	0/0	0/0	0/1
AfunF3_3	8366647	A	G	missense_variant	MODERATE	212T>C	Phe71Ser	AFUN021767	0.0337	0	0.1429	0.05	0	0	89	82	77	20	50	45	0.123	1	0.000333	0.5	1	1	0/0	0/0	0/1	0/0	0/0	0/0
AfunF3_X	8145782	T	C	missense_variant	MODERATE	1795A>G	Thr599Ala	AFUN007568	0.0217	0.0149	0.0135	0.05	0	0	92	67	74	20	23	36	0.249	0.5	0.5	0.5	1	1	0/0	0/0	0/0	0/0	0/0	0/0
AfunF3_3	8001862	G	C	missense_variant	MODERATE	3734G>C	Gly1245Ala	AFUN007633	0.0215	0	0.0556	0.05	0	0	93	50	72	20	47	39	0.249	1	0.0599	0.5	1	1	0/0	0/0	0/0	0/0	0/0	0/0
AfunF3_3	8663326	A	G	missense_variant	MODERATE	907A>G	Thr303Ala	AFUN004860	0.0202	0.0156	0.0411	0.05	0	0	99	64	73	20	39	46	0.249	0.5	0.122	0.5	1	1	0/0	0/0	0/0	0/0	0/0	0/0
AfunF3_3	8461276	T	C	missense_variant	MODERATE	218A>G	His73Arg	AFUN018644	0.019	0.0192	0	0.05	0	0	105	52	98	40	39	174	0.249	0.5	1	0.247	1	1	0/0	0/0	0/0	0/0	0/0	0/0
AfunF3_3	8692791	T	A	missense_variant	MODERATE	273A>T	Glu91Asp	AFUN016425	0.0125	0.0299	0	0.05	0	0	80	67	71	20	27	52	0.5	0.248	1	0.5	1	1	0/0	0/0	0/0	0/0	0/0	0/0
AfunF3_3	8831105	T	A	missense_variant	MODERATE	1490A>T	Glu497Val	AFUN021501	0.0114	0.0549	0.0161	0.05	0	0	88	91	62	20	46	39	0.5	0.0295	0.5	0.5	1	1	0/0	0/1	0/0	0/0	0/0	0/0
AfunF3_3	8497936	C	T	missense_variant	MODERATE	46C>T	Pro16Ser	AFUN018963	0	0.0149	0.0843	0.05	0	0	80	67	83	20	39	33	1	0.5	0.00684	0.5	1	1	0/0	0/0	0/1	0/0	0/0	0/0
AfunF3_3	8695024	C	G	missense_variant	MODERATE	1440G>C	Met480Ile	AFUN016426	0	0	0.0244	0.05	0	0	100	62	82	20	35	37	1	1	0.248	0.5	1	1	0/0	0/0	0/0	0/0	0/0	0/0
AfunF3_2	8225076	C	G	missense_variant	MODERATE	460C>G	Leu154Val	AFUN008335	0	0	0.0725	0.05	0	0	79	53	69	20	25	28	1	1	0.029	0.5	1	1	0/0	0/0	0/1	0/0	0/0	0/0
AfunF3_3	8712350	C	T	missense_variant	MODERATE	625G>A	Ala209Thr	AFUN016427	0	0.0308	0.0789	0.05	0	0	82	65	76	20	39	36	1	0.248	0.0141	0.5	1	1	0/0	0/0	0/1	0/0	0/0	0/0
AfunF3_2	8641295	A	C	missense_variant	MODERATE	3289T>G	Tyr1097Asp	AFUN021913	0	0.1129	0.0139	0.05	0.0263	0	74	62	72	20	38	44	1	0.00653	0.5	0.5	0.5	1	0/0	0/1	0/0	0/0	0/0	0/0
AfunF3_3	8689375	A	T	missense_variant	MODERATE	3692A>T	Glu1231Val	AFUN020717	0	0.0421	0.0741	0.05	0	0	71	95	81	20	42	57	1	0.0605	0.0142	0.5	1	1	0/0	0/0	0/1	0/0	0/0	0/0
AfunF3_X	8073745	A	T	missense_variant	MODERATE	1207A>T	Ile403Leu	AFUN021787	0	0.0238	0.069	0.05	0	0	92	84	87	20	40	37	1	0.249	0.0143	0.5	1	1	0/0	0/0	0/1	0/0	0/0	0/0
AfunF3_2	8262493	A	T	missense_variant	MODERATE	802A>T	Thr268Ser	AFUN021897	0.1839	0.0317	0.122	0.0476	0	0	87	63	82	21	48	35	7.01e-06	0.248	0.00073	0.5	1	1	0/1	0/0	0/1	0/0	0/0	0/0
AfunF3_2	8194213	A	T	missense_variant	MODERATE	271T>A	Ser91Thr	AFUN016030	0.1319	0.1351	0.0549	0.0476	0	0	91	74	91	21	42	40	0.000166	0.000705	0.0295	0.5	1	1	0/1	0/1	0/1	0/0	0/0	0/0
AfunF3_3	8868044	G	C	missense_variant	MODERATE	2140G>C	Ala714Pro	AFUN020441	0.1132	0.0806	0	0.0476	0	0	106	62	74	21	36	35	0.000176	0.0287	1	0.5	1	1	0/1	0/1	0/0	0/0	0/0	0/0
AfunF3_3	8868044	G	C	missense_variant	MODERATE	1678G>C	Ala560Pro	AFUN020441	0.1132	0.0806	0	0.0476	0	0	106	62	74	21	36	35	0.000176	0.0287	1	0.5	1	1	0/1	0/1	0/0	0/0	0/0	0/0
AfunF3_X	8129608	G	C	missense_variant	MODERATE	1880G>C	Ser627Thr	AFUN007571	0.1098	0.0133	0.0125	0.0476	0	0	82	75	80	21	50	51	0.00155	0.5	0.5	0.5	1	1	0/1	0/0	0/0	0/0	0/0	0/0
AfunF3_2	8353249	G	A	missense_variant	MODERATE	194C>T	Ala65Val	AFUN021908	0.0909	0.0405	0	0.0476	0	0	88	74	68	21	54	34	0.00331	0.122	1	0.5	1	1	0/1	0/0	0/0	0/0	0/0	0/0
AfunF3_3	8829686	T	G	missense_variant	MODERATE	2810A>C	Lys937Thr	AFUN021501	0.0851	0	0.0597	0.0476	0	0	94	78	67	21	52	35	0.00334	1	0.0597	0.5	1	1	0/1	0/0	0/0	0/0	0/0	0/0
AfunF3_3	8603538	G	T	missense_variant	MODERATE	1085C>A	Ala362Glu	AFUN008995	0.0814	0	0	0.0476	0	0	86	48	83	21	40	27	0.00688	1	1	0.5	1	1	0/1	0/0	0/0	0/0	0/0	0/0
AfunF3_2	8045123	A	T	missense_variant	MODERATE	229A>T	Ser77Cys	AFUN014889	0.0667	0	0	0.0476	0	0	90	78	68	21	48	33	0.0143	1	1	0.5	1	1	0/1	0/0	0/0	0/0	0/0	0/0
AfunF3_3	8830554	T	C	missense_variant	MODERATE	1942A>G	Thr648Ala	AFUN021501	0.0632	0.0175	0.1558	0.0476	0	0	95	57	77	21	44	36	0.0144	0.5	0.000154	0.5	1	1	0/1	0/0	0/1	0/0	0/0	0/0
AfunF3_2	8194284	G	T	missense_variant	MODERATE	200C>A	Thr67Lys	AFUN016030	0.0568	0.029	0.0286	0.0476	0	0	88	69	70	21	48	35	0.0295	0.248	0.248	0.5	1	1	0/1	0/0	0/0	0/0	0/0	0/0
AfunF3_3	8344801	T	G	missense_variant	MODERATE	252A>C	Leu84Phe	AFUN021766	0.0549	0.0357	0.0404	0.0476	0	0	91	84	99	21	48	36	0.0295	0.123	0.0606	0.5	1	1	0/1	0/0	0/0	0/0	0/0	0/0
AfunF3_2	8194197	C	G	missense_variant	MODERATE	287G>C	Ser96Thr	AFUN016030	0.0543	0	0	0.0476	0	0	92	70	91	21	43	43	0.0296	1	1	0.5	1	1	0/1	0/0	0/0	0/0	0/0	0/0
AfunF3_3	8829674	G	T	missense_variant	MODERATE	2822C>A	Ala941Asp	AFUN021501	0.0521	0.2763	0.0588	0.0476	0	0	96	76	68	21	52	38	0.0296	9.59e-08	0.0596	0.5	1	1	0/1	0/1	0/0	0/0	0/0	0/0
AfunF3_3	8828274	T	C	missense_variant	MODERATE	4222A>G	Thr1408Ala	AFUN021501	0.05	0.0652	0	0.0476	0	0	100	46	59	21	43	38	0.0297	0.121	1	0.5	1	1	0/1	0/0	0/0	0/0	0/0	0/0
AfunF3_2	8718709	C	A	missense_variant	MODERATE	3271C>A	Leu1091Ile	AFUN008375	0.0488	0.0429	0.0328	0.0476	0	0	82	70	61	21	44	31	0.0602	0.122	0.248	0.5	1	1	0/0	0/0	0/0	0/0	0/0	0/0
AfunF3_3	8690881	C	T	missense_variant	MODERATE	5198C>T	Thr1733Ile	AFUN020717	0.0472	0.0116	0	0.0476	0	0.025	106	86	92	21	44	40	0.0298	0.5	1	0.5	1	0.5	0/1	0/0	0/0	0/0	0/0	0/0
AfunF3_X	8384521	C	T	missense_variant	MODERATE	101C>T	Ala34Val	AFUN007546	0.0455	0.0492	0.0968	0.0476	0	0	66	66	64	21	32	16	0.122	0.122	0.0137	0.5	1	1	0/0	0/0	0/1	0/0	0/0	0/0
AfunF3_3	8830530	A	C	missense_variant	MODERATE	1966T>G	Leu656Val	AFUN021501	0.0417	0.1094	0.0875	0.0476	0	0	96	64	80	21	53	29	0.0604	0.00657	0.0068	0.5	1	1	0/0	0/1	0/1	0/0	0/0	0/0
AfunF3_X	8206528	G	T	missense_variant	MODERATE	151G>T	Ala51Ser	AFUN007566	0.025	0.082	0	0.0476	0	0	80	61	63	21	38	41	0.248	0.0287	1	0.5	1	1	0/0	0/1	0/0	0/0	0/0	0/0
AfunF3_3	8950545	C	T	missense_variant	MODERATE	773G>A	Arg258His	AFUN004884	0.0222	0.0909	0	0.0476	0	0	90	55	83	21	41	34	0.249	0.0284	1	0.5	1	1	0/0	0/1	0/0	0/0	0/0	0/0
AfunF3_2	8612985	A	T	missense_variant	MODERATE	359T>A	Leu120Gln	AFUN021911	0.0125	0.1045	0.0267	0.0476	0	0	80	67	75	21	41	39	0.5	0.00663	0.248	0.5	1	1	0/0	0/1	0/0	0/0	0/0	0/0
AfunF3_2	8207786	A	G	missense_variant	MODERATE	779T>C	Val260Ala	AFUN008332	0.0106	0.0921	0	0.0476	0	0	94	76	96	21	39	34	0.5	0.00676	1	0.5	1	1	0/0	0/1	0/0	0/0	0/0	0/0
AfunF3_3	8959565	G	A	missense_variant	MODERATE	22G>A	Ala8Thr	AFUN015909	0.0093	0.0112	0.0723	0.0476	0	0	109	89	83	21	48	46	0.5	0.5	0.0142	0.5	1	1	0/0	0/0	0/1	0/0	0/0	0/0
AfunF3_3	8366641	G	C	missense_variant	MODERATE	218C>G	Ala73Gly	AFUN021767	0	0	0.0909	0.0476	0	0	89	82	77	21	52	44	1	1	0.00678	0.5	1	1	0/0	0/0	0/1	0/0	0/0	0/0
AfunF3_X	8258992	G	A	missense_variant	MODERATE	659G>A	Ser220Asn	AFUN007557	0	0	0	0.0476	0	0	86	61	84	21	34	37	1	1	1	0.5	1	1	0/0	0/0	0/0	0/0	0/0	0/0
AfunF3_2	8912011	T	C	missense_variant	MODERATE	1013A>G	Asn338Ser	AFUN020866	0.6947	0.3919	0.6613	0.0455	0	0	95	74	62	22	39	37	1.82e-28	6.03e-11	1.22e-17	0.5	1	1	0/1	0/1	0/1	0/0	0/0	0/0
AfunF3_2	8561152	C	T	missense_variant	MODERATE	889G>A	Glu297Lys	AFUN020895	0.6392	0.3205	0.5909	0.0455	0	0	97	78	110	22	74	45	7.83e-26	3e-09	2.78e-26	0.5	1	1	0/1	0/1	0/1	0/0	0/0	0/0
AfunF3_3	8603452	A	G	missense_variant	MODERATE	1171T>C	Phe391Leu	AFUN008995	0.2683	0.2955	0	0.0455	0	0	82	44	104	22	30	29	4.68e-08	4.32e-05	1	0.5	1	1	0/1	0/1	0/0	0/0	0/0	0/0
AfunF3_3	8367448	A	C	missense_variant	MODERATE	1552T>G	Ser518Ala	AFUN021770	0.1519	0.2317	0.0385	0.0455	0	0.4	79	82	78	22	43	35	0.000156	5.77e-07	0.123	0.5	1	1.2e-05	0/1	0/1	0/0	0/0	0/0	0/1
AfunF3_3	8957966	A	T	missense_variant	MODERATE	594A>T	Glu198Asp	AFUN015907	0.1495	0.0096	0.1618	0.0455	0	0	107	104	69	22	42	44	8.28e-06	0.5	0.000315	0.5	1	1	0/1	0/0	0/1	0/0	0/0	0/0
AfunF3_X	8083303	T	A	missense_variant	MODERATE	1285T>A	Ser429Thr	AFUN007575	0.08	0	0.0513	0.0455	0	0	75	49	78	22	34	42	0.0141	1	0.0601	0.5	1	1	0/1	0/0	0/0	0/0	0/0	0/0
AfunF3_3	8687410	G	T	missense_variant	MODERATE	1727G>T	Ser576Ile	AFUN020717	0.0769	0.0645	0.023	0.0455	0.0192	0	65	62	87	22	52	42	0.0289	0.0594	0.249	0.5	0.5	1	0/1	0/0	0/0	0/0	0/0	0/0
AfunF3_2	8194295	C	A	missense_variant	MODERATE	189G>T	Glu63Asp	AFUN016030	0.0674	0.0423	0.0274	0.0455	0	0	89	71	73	22	42	27	0.0143	0.122	0.248	0.5	1	1	0/1	0/0	0/0	0/0	0/0	0/0
AfunF3_3	8603490	G	A	missense_variant	MODERATE	1133C>T	Ala378Val	AFUN008995	0.0575	0.0213	0	0.0455	0	0.6897	87	47	93	22	32	29	0.0294	0.5	1	0.5	1	5.42e-09	0/1	0/0	0/0	0/0	0/0	0/1
AfunF3_3	8600637	C	A	missense_variant	MODERATE	3836G>T	Arg1279Leu	AFUN008995	0.0472	0.0104	0.0133	0.0455	0	0.0217	106	96	75	22	51	46	0.0298	0.5	0.5	0.5	1	0.5	0/1	0/0	0/0	0/0	0/0	0/0
AfunF3_X	8206499	T	A	missense_variant	MODERATE	122T>A	Ile41Asn	AFUN007566	0.038	0.1	0.0294	0.0455	0	0	79	60	68	22	37	40	0.123	0.0137	0.248	0.5	1	1	0/0	0/1	0/0	0/0	0/0	0/0
AfunF3_3	8661039	T	A	missense_variant	MODERATE	204A>T	Arg68Ser	AFUN004859	0.0233	0.0159	0.0133	0.0455	0	0	86	63	75	22	36	57	0.249	0.5	0.5	0.5	1	1	0/0	0/0	0/0	0/0	0/0	0/0
AfunF3_3	8353756	G	T	missense_variant	MODERATE	1345C>A	Leu449Ile	AFUN007452	0.0147	0.0192	0.1341	0.0455	0	0	68	52	82	22	57	33	0.5	0.5	0.000341	0.5	1	1	0/0	0/0	0/1	0/0	0/0	0/0
AfunF3_3	8413659	G	A	missense_variant	MODERATE	247C>T	Leu83Phe	AFUN018754	0.0116	0.061	0	0.0455	0	0	86	82	122	44	32	176	0.5	0.0292	1	0.247	1	1	0/0	0/1	0/0	0/0	0/0	0/0
AfunF3_2	8201678	G	A	missense_variant	MODERATE	358G>A	Val120Ile	AFUN008331	0.0116	0.1111	0	0.0455	0	0	86	54	65	22	29	29	0.5	0.0135	1	0.5	1	1	0/0	0/1	0/0	0/0	0/0	0/0
AfunF3_2	8262412	A	C	missense_variant	MODERATE	721A>C	Asn241His	AFUN021897	0	0	0	0.0455	0	0	90	74	71	22	43	44	1	1	1	0.5	1	1	0/0	0/0	0/0	0/0	0/0	0/0
AfunF3_3	8704433	C	T	missense_variant	MODERATE	391G>A	Gly131Arg	AFUN016428	0	0.0164	0.0532	0.0455	0	0	102	61	94	22	23	20	1	0.5	0.0296	0.5	1	1	0/0	0/0	0/1	0/0	0/0	0/0
AfunF3_3	8704433	C	T	missense_variant	MODERATE	220G>A	Gly74Arg	AFUN016428	0	0.0164	0.0532	0.0455	0	0	102	61	94	22	23	20	1	0.5	0.0296	0.5	1	1	0/0	0/0	0/1	0/0	0/0	0/0
AfunF3_2	8155898	T	C	missense_variant	MODERATE	175A>G	Ser59Gly	AFUN008327	0	0.0282	0.0619	0.0455	0	0	92	71	97	22	44	31	1	0.248	0.0144	0.5	1	1	0/0	0/0	0/1	0/0	0/0	0/0
AfunF3_2	8265788	T	A	missense_variant	MODERATE	188A>T	Asp63Val	AFUN008342	0.4894	0.3188	0.7538	0.0435	0	0	94	69	65	23	28	36	8.76e-18	3.25e-08	3.53e-22	0.5	1	1	0/1	0/1	2024-01-01	0/0	0/0	0/0
AfunF3_X	8206520	T	G	missense_variant	MODERATE	143T>G	Ile48Ser	AFUN007566	0.1395	0.1552	0.0476	0.0435	0	0.2439	86	58	63	23	39	41	0.000162	0.0014	0.122	0.5	1	0.000524	0/1	0/1	0/0	0/0	0/0	0/1
AfunF3_2	8211144	G	A	missense_variant	MODERATE	179G>A	Ser60Asn	AFUN008334	0.1034	0.0845	0.0494	0.0435	0	0	87	71	81	23	47	40	0.00157	0.014	0.0602	0.5	1	1	0/1	0/1	0/0	0/0	0/0	0/0
AfunF3_3	8602578	G	T	missense_variant	MODERATE	2045C>A	Thr682Lys	AFUN008995	0.0649	0.0448	0.0169	0.0435	0	0	77	67	59	23	49	34	0.0292	0.122	0.5	0.5	1	1	0/1	0/0	0/0	0/0	0/0	0/0
AfunF3_2	8263680	A	G	missense_variant	MODERATE	601A>G	Thr201Ala	AFUN021899	0.0568	0.0317	0	0.0435	0	0	88	63	75	23	38	29	0.0295	0.248	1	0.5	1	1	0/1	0/0	0/0	0/0	0/0	0/0
AfunF3_X	8256218	T	G	missense_variant	MODERATE	199A>C	Met67Leu	AFUN021784	0.0505	0	0.0198	0.0435	0	0	99	96	101	23	32	27	0.0297	1	0.249	0.5	1	1	0/1	0/0	0/0	0/0	0/0	0/0
AfunF3_X	8250112	G	A	missense_variant	MODERATE	544C>T	Pro182Ser	AFUN021785	0.044	0.1176	0	0.0435	0.0588	0.8276	91	34	82	23	34	29	0.0604	0.0569	1	0.5	0.246	9.25e-12	0/0	0/0	0/0	0/0	0/0	2024-01-01
AfunF3_X	8130327	G	A	missense_variant	MODERATE	2365G>A	Val789Ile	AFUN007571	0.0349	0.0562	0.0746	0.0435	0	0	86	89	67	23	46	38	0.123	0.0295	0.0289	0.5	1	1	0/0	0/1	0/1	0/0	0/0	0/0
AfunF3_3	8687406	A	G	missense_variant	MODERATE	1723A>G	Ile575Val	AFUN020717	0.0308	0.0167	0.0824	0.0435	0	0	65	60	85	23	51	41	0.248	0.5	0.00687	0.5	1	1	0/0	0/0	0/1	0/0	0/0	0/0
AfunF3_2	8718223	G	T	missense_variant	MODERATE	2785G>T	Ala929Ser	AFUN008375	0.0263	0	0.0152	0.0435	0	0	76	56	66	23	41	30	0.248	1	0.5	0.5	1	1	0/0	0/0	0/0	0/0	0/0	0/0
AfunF3_2	8045196	T	G	missense_variant	MODERATE	301T>G	Cys101Gly	AFUN014889	0.0238	0.0225	0.0769	0.0435	0	0	84	89	65	23	38	30	0.249	0.249	0.0288	0.5	1	1	0/0	0/0	0/1	0/0	0/0	0/0
AfunF3_3	8704051	T	G	missense_variant	MODERATE	773A>C	Asn258Thr	AFUN016428	0.0115	0	0.0957	0.0435	0.0333	0	87	79	94	23	30	44	0.5	1	0.00159	0.5	0.5	1	0/0	0/0	0/1	0/0	0/0	0/0
AfunF3_3	8704051	T	G	missense_variant	MODERATE	602A>C	Asn201Thr	AFUN016428	0.0115	0	0.0957	0.0435	0.0333	0	87	79	94	23	30	44	0.5	1	0.00159	0.5	0.5	1	0/0	0/0	0/1	0/0	0/0	0/0
AfunF3_3	8957944	A	G	missense_variant	MODERATE	572A>G	Asp191Gly	AFUN015907	0	0.0099	0	0.0435	0	0	99	101	67	23	49	45	1	0.5	1	0.5	1	1	0/0	0/0	0/0	0/0	0/0	0/0
AfunF3_3	8829639	T	C	missense_variant	MODERATE	2857A>G	Thr953Ala	AFUN021501	0	0	0.0789	0.0435	0.0238	0	93	71	76	23	42	31	1	1	0.0141	0.5	0.5	1	0/0	0/0	0/1	0/0	0/0	0/0
AfunF3_3	8704098	A	C	missense_variant	MODERATE	726T>G	Ile242Met	AFUN016428	0	0	0.0581	0.0435	0	0	98	73	86	23	34	44	1	1	0.0294	0.5	1	1	0/0	0/0	0/1	0/0	0/0	0/0
AfunF3_3	8704098	A	C	missense_variant	MODERATE	555T>G	Ile185Met	AFUN016428	0	0	0.0581	0.0435	0	0	98	73	86	23	34	44	1	1	0.0294	0.5	1	1	0/0	0/0	0/1	0/0	0/0	0/0
AfunF3_X	8130019	A	G	missense_variant	MODERATE	2123A>G	Lys708Arg	AFUN007571	0	0.0143	0.0125	0.0435	0	0	95	70	80	23	42	42	1	0.5	0.5	0.5	1	1	0/0	0/0	0/0	0/0	0/0	0/0
AfunF3_3	8386034	C	G	missense_variant	MODERATE	249G>C	Gln83His	AFUN018774	0	0.0069	0	0.0432	0.005	0	364	288	335	139	199	182	1	0.25	1	0.0148	0.5	1	0/0	0/0	0/0	0/1	0/0	0/0
AfunF3_3	8460898	A	C	missense_variant	MODERATE	362T>G	Ile121Ser	AFUN018644	0.0026	0.004	0.0136	0.0424	0	0.0053	385	249	294	118	149	190	0.5	0.5	0.0619	0.0299	1	0.5	0/0	0/0	0/0	0/1	0/0	0/0
AfunF3_2	8346642	C	T	missense_variant	MODERATE	295G>A	Gly99Ser	AFUN008349	0.5684	0.3662	0.9194	0.0417	0	0	95	71	62	24	36	36	1.17e-21	8.95e-10	6.35e-30	0.5	1	1	0/1	0/1	2024-01-01	0/0	0/0	0/0
AfunF3_2	8354997	A	T	missense_variant	MODERATE	13T>A	Leu5Met	AFUN021909	0.5495	0.3711	0.8	0.0417	0	0	91	97	80	24	41	47	6.83e-20	2.64e-13	7.19e-30	0.5	1	1	0/1	0/1	2024-01-01	0/0	0/0	0/0
AfunF3_2	8261703	G	C	missense_variant	MODERATE	79G>C	Glu27Gln	AFUN021897	0.4787	0.3596	0.5604	0.0417	0	0	94	89	91	24	38	55	2.56e-17	7.68e-12	2.12e-20	0.5	1	1	0/1	0/1	0/1	0/0	0/0	0/0
AfunF3_3	8690115	G	A	missense_variant	MODERATE	4432G>A	Gly1478Arg	AFUN020717	0.2143	0.1333	0.0548	0.0417	0	0	98	60	73	24	53	33	1.44e-07	0.00305	0.0599	0.5	1	1	0/1	0/1	0/0	0/0	0/0	0/0
AfunF3_2	8263662	A	G	missense_variant	MODERATE	583A>G	Ile195Val	AFUN021899	0.0833	0.0476	0.0263	0.0417	0	0	84	63	76	24	35	29	0.00686	0.122	0.248	0.5	1	1	0/1	0/0	0/0	0/0	0/0	0/0
AfunF3_2	8357776	T	C	missense_variant	MODERATE	37A>G	Ile13Val	AFUN021906	0.0746	0.0263	0.0139	0.0417	0	0	67	76	72	24	52	34	0.0289	0.248	0.5	0.5	1	1	0/1	0/0	0/0	0/0	0/0	0/0
AfunF3_X	8074387	G	T	missense_variant	MODERATE	1849G>T	Ala617Ser	AFUN021787	0.0538	0.0814	0.0633	0.0417	0	0	93	86	79	24	54	38	0.0296	0.00688	0.0293	0.5	1	1	0/1	0/1	0/1	0/0	0/0	0/0
AfunF3_2	8613022	C	A	missense_variant	MODERATE	322G>T	Ala108Ser	AFUN021911	0.0513	0.0649	0.0143	0.0417	0	0	78	77	70	24	41	42	0.0601	0.0292	0.5	0.5	1	1	0/0	0/1	0/0	0/0	0/0	0/0
AfunF3_3	8344773	C	T	missense_variant	MODERATE	280G>A	Val94Ile	AFUN021766	0.0426	0.1333	0.1277	0.0417	0	0	94	90	94	24	44	36	0.0605	0.000164	0.000168	0.5	1	1	0/0	0/1	0/1	0/0	0/0	0/0
AfunF3_3	8651540	A	G	missense_variant	MODERATE	1054A>G	Ile352Val	AFUN004857	0.0128	0.0122	0	0.0417	0	0.2558	78	82	91	24	36	43	0.5	0.5	1	0.5	1	0.000235	0/0	0/0	0/0	0/0	0/0	0/1
AfunF3_3	8712415	T	A	missense_variant	MODERATE	560A>T	Lys187Met	AFUN016427	0.0127	0	0.0746	0.0417	0	0	79	66	67	24	36	37	0.5	1	0.0289	0.5	1	1	0/0	0/0	0/1	0/0	0/0	0/0
AfunF3_3	8584251	G	C	missense_variant	MODERATE	100G>C	Val34Leu	AFUN009000	0.012	0.0132	0.0562	0.0417	0	0	83	76	89	24	53	41	0.5	0.5	0.0295	0.5	1	1	0/0	0/0	0/1	0/0	0/0	0/0
AfunF3_X	8215855	G	C	missense_variant	MODERATE	637C>G	Gln213Glu	AFUN007565	0.0105	0	0.0133	0.0417	0	0	95	75	75	24	51	50	0.5	1	0.5	0.5	1	1	0/0	0/0	0/0	0/0	0/0	0/0
AfunF3_2	8244067	T	C	missense_variant	MODERATE	413T>C	Leu138Pro	AFUN008338	0	0	0.0116	0.0417	0	0	98	103	86	24	51	36	1	1	0.5	0.5	1	1	0/0	0/0	0/0	0/0	0/0	0/0
AfunF3_3	8690313	T	A	missense_variant	MODERATE	4630T>A	Leu1544Ile	AFUN020717	0	0	0.0746	0.0417	0	0.0323	89	73	67	24	50	31	1	1	0.0289	0.5	1	0.5	0/0	0/0	0/1	0/0	0/0	0/0
AfunF3_2	8540534	T	G	missense_variant	MODERATE	356A>C	His119Pro	AFUN015793	0	0.0196	0.0459	0.0417	0	0	118	102	109	24	59	32	1	0.249	0.0298	0.5	1	1	0/0	0/0	0/1	0/0	0/0	0/0
AfunF3_X	8020106	G	T	missense_variant	MODERATE	269C>A	Thr90Asn	AFUN007585	0.172	0.0964	0.0968	0.04	0	0	93	83	62	25	45	44	7.54e-06	0.00327	0.0138	0.5	1	1	0/1	0/1	0/1	0/0	0/0	0/0
AfunF3_3	8600172	A	G	missense_variant	MODERATE	994A>G	Arg332Gly	AFUN008996	0.1474	0.2267	0.0594	0.04	0	0.3125	95	75	101	25	39	32	3.64e-05	2.75e-06	0.0145	0.5	1	0.000426	0/1	0/1	0/1	0/0	0/0	0/1
AfunF3_2	8211017	T	A	missense_variant	MODERATE	52T>A	Ser18Thr	AFUN008334	0.0842	0.0253	0.026	0.04	0	0	95	79	77	25	47	46	0.00333	0.248	0.248	0.5	1	1	0/1	0/0	0/0	0/0	0/0	0/0
AfunF3_2	8261941	C	A	missense_variant	MODERATE	317C>A	Thr106Asn	AFUN021897	0.0814	0.0361	0.1087	0.04	0	0	86	83	92	25	34	55	0.00688	0.123	0.000748	0.5	1	1	0/1	0/0	0/1	0/0	0/0	0/0
AfunF3_3	8687519	C	G	missense_variant	MODERATE	1836C>G	Ile612Met	AFUN020717	0.0602	0.013	0.0111	0.04	0	0	83	77	90	25	49	50	0.0293	0.5	0.5	0.5	1	1	0/1	0/0	0/0	0/0	0/0	0/0
AfunF3_2	8320121	A	C	missense_variant	MODERATE	1539T>G	Ile513Met	AFUN008346	0.0571	0.0417	0.0147	0.04	0	0	70	48	68	25	41	31	0.0598	0.247	0.5	0.5	1	1	0/0	0/0	0/0	0/0	0/0	0/0
AfunF3_2	8766651	T	G	missense_variant	MODERATE	153A>C	Arg51Ser	AFUN008377	0.023	0.0122	0.0806	0.04	0	0	87	82	62	25	43	36	0.249	0.5	0.0287	0.5	1	1	0/0	0/0	0/1	0/0	0/0	0/0
AfunF3_2	8354409	C	A	missense_variant	MODERATE	536G>T	Gly179Val	AFUN021909	0.022	0.039	0.0543	0.04	0	0	91	77	92	25	42	45	0.249	0.123	0.0296	0.5	1	1	0/0	0/0	0/1	0/0	0/0	0/0
AfunF3_3	8691387	C	T	missense_variant	MODERATE	5704C>T	Leu1902Phe	AFUN020717	0.0192	0.0707	0	0.04	0	0	104	99	86	25	43	42	0.249	0.00699	1	0.5	1	1	0/0	0/1	0/0	0/0	0/0	0/0
AfunF3_3	8385164	G	A	missense_variant	MODERATE	247C>T	Leu83Phe	AFUN018587	0.0164	0.0175	0.0112	0.04	0	0	122	57	89	50	40	188	0.249	0.5	0.5	0.247	1	1	0/0	0/0	0/0	0/0	0/0	0/0
AfunF3_3	8968601	A	C	missense_variant	MODERATE	223A>C	Met75Leu	AFUN014517	0	0.0217	0.2079	0.04	0	0	79	92	101	25	34	29	1	0.249	1.5e-07	0.5	1	1	0/0	0/0	0/1	0/0	0/0	0/0
AfunF3_3	8968601	A	C	missense_variant	MODERATE	223A>C	Met75Leu	AFUN014517	0	0.0217	0.2079	0.04	0	0	79	92	101	25	34	29	1	0.249	1.5e-07	0.5	1	1	0/0	0/0	0/1	0/0	0/0	0/0
AfunF3_3	8687602	A	T	missense_variant	MODERATE	1919A>T	Glu640Val	AFUN020717	0	0.0133	0	0.04	0	0	66	75	72	25	47	42	1	0.5	1	0.5	1	1	0/0	0/0	0/0	0/0	0/0	0/0
AfunF3_2	8532145	T	C	missense_variant	MODERATE	1045A>G	Asn349Asp	AFUN015786	0	0	0	0.04	0	0	64	50	74	25	38	27	1	1	1	0.5	1	1	0/0	0/0	0/0	0/0	0/0	0/0
AfunF3_3	8083546	C	T	missense_variant	MODERATE	185G>A	Ser62Asn	AFUN007439	0	0.069	0.0779	0.04	0	0	94	87	77	25	32	45	1	0.0143	0.0141	0.5	1	1	0/0	0/1	0/1	0/0	0/0	0/0
AfunF3_3	8691393	G	A	missense_variant	MODERATE	5710G>A	Glu1904Lys	AFUN020717	0	0	0.075	0.04	0	0	101	99	80	25	45	43	1	1	0.0142	0.5	1	1	0/0	0/0	0/1	0/0	0/0	0/0
AfunF3_3	8968664	C	T	missense_variant	MODERATE	286C>T	Arg96Cys	AFUN014517	0	0	0.0526	0.04	0	0	79	99	95	25	44	46	1	1	0.0296	0.5	1	1	0/0	0/0	0/1	0/0	0/0	0/0
AfunF3_3	8968664	C	T	missense_variant	MODERATE	286C>T	Arg96Cys	AFUN014517	0	0	0.0526	0.04	0	0	79	99	95	25	44	46	1	1	0.0296	0.5	1	1	0/0	0/0	0/1	0/0	0/0	0/0
AfunF3_2	8155755	A	T	missense_variant	MODERATE	318T>A	Asp106Glu	AFUN008327	0.1507	0.0833	0.0119	0.0385	0	0.0286	73	60	84	26	47	35	0.00031	0.0287	0.5	0.5	1	0.5	0/1	0/1	0/0	0/0	0/0	0/0
AfunF3_X	8079397	A	G	missense_variant	MODERATE	3775A>G	Ser1259Gly	AFUN021786	0.131	0.0185	0.0633	0.0385	0	0	84	54	79	26	44	38	0.000344	0.5	0.0293	0.5	1	1	0/1	0/0	0/1	0/0	0/0	0/0
AfunF3_2	8192600	C	T	missense_variant	MODERATE	1884G>A	Met628Ile	AFUN016030	0.1264	0.1094	0.4938	0.0385	0	0	87	64	81	26	36	31	0.000349	0.00657	1.39e-15	0.5	1	1	0/1	0/1	0/1	0/0	0/0	0/0
AfunF3_3	8960252	C	G	missense_variant	MODERATE	580C>G	Pro194Ala	AFUN015909	0.1045	0.125	0.1084	0.0385	0	0	67	64	83	26	44	34	0.00663	0.0031	0.00155	0.5	1	1	0/1	0/1	0/1	0/0	0/0	0/0
AfunF3_X	8084996	C	G	missense_variant	MODERATE	2902C>G	Gln968Glu	AFUN007575	0.0612	0.0104	0	0.0385	0	0	98	96	81	26	51	45	0.0144	0.5	1	0.5	1	1	0/1	0/0	0/0	0/0	0/0	0/0
AfunF3_X	8209559	A	C	missense_variant	MODERATE	2399A>C	Asn800Thr	AFUN007566	0.0588	0.0139	0.026	0.0385	0	0	85	72	77	26	42	43	0.0294	0.5	0.248	0.5	1	1	0/1	0/0	0/0	0/0	0/0	0/0
AfunF3_3	8758824	A	G	missense_variant	MODERATE	190A>G	Lys64Glu	AFUN004870	0.0323	0.0154	0.0617	0.0385	0	0	93	65	81	26	31	32	0.123	0.5	0.0293	0.5	1	1	0/0	0/0	0/1	0/0	0/0	0/0
AfunF3_X	8084988	G	C	missense_variant	MODERATE	2894G>C	Arg965Pro	AFUN007575	0.0309	0	0.0617	0.0385	0	0	97	93	81	26	51	42	0.123	1	0.0293	0.5	1	1	0/0	0/0	0/1	0/0	0/0	0/0
AfunF3_3	8095488	A	T	missense_variant	MODERATE	228A>T	Lys76Asn	AFUN007441	0.0215	0.0423	0.0125	0.0385	0	0	93	71	80	26	46	34	0.249	0.122	0.5	0.5	1	1	0/0	0/0	0/0	0/0	0/0	0/0
AfunF3_3	8498614	G	A	missense_variant	MODERATE	509G>A	Ser170Asn	AFUN018963	0	0	0.0548	0.0385	0	0.1613	76	77	73	26	34	31	1	1	0.0599	0.5	1	0.0263	0/0	0/0	0/0	0/0	0/0	0/1
AfunF3_3	8968596	A	T,G	missense_variant	MODERATE	218A>G	Tyr73Cys	AFUN014517	0	0.0114	0.125	0.0385	0	0	80	88	104	26	36	29	1	0.5	7.86e-05	0.5	1	1	0/0	0/0	0/2	0/0	0/0	0/0
AfunF3_3	8968596	A	T,G	missense_variant	MODERATE	218A>T	Tyr73Phe	AFUN014517	0	0.0114	0.125	0.0385	0	0	80	88	104	26	36	29	1	0.5	7.86e-05	0.5	1	1	0/0	0/0	0/2	0/0	0/0	0/0
AfunF3_3	8968596	A	T,G	missense_variant	MODERATE	218A>G	Tyr73Cys	AFUN014517	0	0.0114	0.125	0.0385	0	0	80	88	104	26	36	29	1	0.5	7.86e-05	0.5	1	1	0/0	0/0	0/2	0/0	0/0	0/0
AfunF3_3	8968596	A	T,G	missense_variant	MODERATE	218A>T	Tyr73Phe	AFUN014517	0	0.0114	0.125	0.0385	0	0	80	88	104	26	36	29	1	0.5	7.86e-05	0.5	1	1	0/0	0/0	0/2	0/0	0/0	0/0
AfunF3_3	8968603	G	A	missense_variant	MODERATE	225G>A	Met75Ile	AFUN014517	0	0.0106	0.2451	0.0385	0	0	79	94	102	26	33	30	1	0.5	5.57e-09	0.5	1	1	0/0	0/0	0/1	0/0	0/0	0/0
AfunF3_3	8968603	G	A	missense_variant	MODERATE	225G>A	Met75Ile	AFUN014517	0	0.0106	0.2451	0.0385	0	0	79	94	102	26	33	30	1	0.5	5.57e-09	0.5	1	1	0/0	0/0	0/1	0/0	0/0	0/0
AfunF3_3	8968670	C	T	missense_variant	MODERATE	292C>T	Arg98Trp	AFUN014517	0	0.0102	0.0879	0.0385	0	0	77	98	91	26	47	49	1	0.5	0.00333	0.5	1	1	0/0	0/0	0/1	0/0	0/0	0/0
AfunF3_3	8968670	C	T	missense_variant	MODERATE	292C>T	Arg98Trp	AFUN014517	0	0.0102	0.0879	0.0385	0	0	77	98	91	26	47	49	1	0.5	0.00333	0.5	1	1	0/0	0/0	0/1	0/0	0/0	0/0
AfunF3_2	8263238	C	A	missense_variant	MODERATE	159C>A	His53Gln	AFUN021899	0.0864	0.0141	0	0.037	0	0.0244	81	71	81	27	25	41	0.00681	0.5	1	0.5	1	0.5	0/1	0/0	0/0	0/0	0/0	0/0
AfunF3_3	8689019	A	C	missense_variant	MODERATE	3336A>C	Lys1112Asn	AFUN020717	0.0759	0.1413	0	0.037	0	0	79	92	94	27	42	47	0.0142	7.62e-05	1	0.5	1	1	0/1	0/1	0/0	0/0	0/0	0/0
AfunF3_3	8724525	A	C	missense_variant	MODERATE	922T>G	Tyr308Asp	AFUN004867	0.046	0.0303	0.0562	0.037	0	0	87	66	89	27	44	39	0.0603	0.248	0.0295	0.5	1	1	0/0	0/0	0/1	0/0	0/0	0/0
AfunF3_3	8686467	T	G	missense_variant	MODERATE	784T>G	Leu262Val	AFUN020717	0.0247	0.0842	0.0128	0.037	0	0	81	95	78	27	45	45	0.248	0.00335	0.5	0.5	1	1	0/0	0/1	0/0	0/0	0/0	0/0
AfunF3_3	8686732	G	A	missense_variant	MODERATE	1049G>A	Gly350Asp	AFUN020717	0.0211	0.0513	0.0976	0.037	0	0	95	78	82	27	42	54	0.249	0.0601	0.00327	0.5	1	1	0/0	0/0	0/1	0/0	0/0	0/0
AfunF3_3	8714930	T	C	missense_variant	MODERATE	206T>C	Val69Ala	AFUN004866	0.0109	0.0196	0.1538	0.037	0	0	92	51	78	27	54	36	0.5	0.5	0.000155	0.5	1	1	0/0	0/0	0/1	0/0	0/0	0/0
AfunF3_3	8832403	G	C	missense_variant	MODERATE	192C>G	Asn64Lys	AFUN021501	0	0	0	0.037	0	0	83	79	91	27	30	35	1	1	1	0.5	1	1	0/0	0/0	0/0	0/0	0/0	0/0
AfunF3_2	8045090	G	A	missense_variant	MODERATE	196G>A	Glu66Lys	AFUN014889	0	0.1515	0.0411	0.037	0	0	87	72	73	27	48	33	1	0.000676	0.122	0.5	1	1	0/0	0/1	0/0	0/0	0/0	0/0
AfunF3_3	8686756	C	G	missense_variant	MODERATE	1073C>G	Ser358Trp	AFUN020717	0	0.0964	0.011	0.037	0	0	96	83	91	27	42	50	1	0.00327	0.5	0.5	1	1	0/0	0/1	0/0	0/0	0/0	0/0
AfunF3_3	8385749	C	A	missense_variant	MODERATE	534G>T	Lys178Asn	AFUN018774	0	0.0033	0.0026	0.0366	0	0	353	304	379	164	214	235	1	0.5	0.5	0.0149	1	1	0/0	0/0	0/0	0/1	0/0	0/0
AfunF3_3	8347807	G	A	missense_variant	MODERATE	59G>A	Arg20His	AFUN007451	0.0889	0.0238	0	0.0357	0	0	90	84	88	28	49	35	0.00331	0.249	1	0.5	1	1	0/1	0/0	0/0	0/0	0/0	0/0
AfunF3_3	8588546	A	T	missense_variant	MODERATE	1143A>T	Glu381Asp	AFUN008998	0.0706	0	0.0141	0.0357	0	0	85	78	71	28	46	54	0.0143	1	0.5	0.5	1	1	0/1	0/0	0/0	0/0	0/0	0/0
AfunF3_3	8364169	C	T	missense_variant	MODERATE	934G>A	Glu312Lys	AFUN021768	0.0213	0.0106	0	0.0357	0	0	94	94	72	28	44	37	0.249	0.5	1	0.5	1	1	0/0	0/0	0/0	0/0	0/0	0/0
AfunF3_3	8362244	C	A	missense_variant	MODERATE	18G>T	Met6Ile	AFUN021769	0.0125	0	0.0921	0.0357	0	0	80	57	76	28	40	31	0.5	1	0.00676	0.5	1	1	0/0	0/0	0/1	0/0	0/0	0/0
AfunF3_3	8370448	C	A	missense_variant	MODERATE	1306G>T	Val436Leu	AFUN021772	0.0102	0	0.0495	0.0357	0.0217	0	98	92	101	28	46	27	0.5	1	0.0297	0.5	0.5	1	0/0	0/0	0/1	0/0	0/0	0/0
AfunF3_X	8214540	T	A	missense_variant	MODERATE	1731A>T	Glu577Asp	AFUN007565	0.0088	0	0	0.0357	0	0	114	89	88	28	56	50	0.5	1	1	0.5	1	1	0/0	0/0	0/0	0/0	0/0	0/0
AfunF3_3	8363528	A	T	missense_variant	MODERATE	1434T>A	Asp478Glu	AFUN021768	0.1125	0.0494	0	0.0345	0	0.1622	80	81	83	29	44	37	0.00154	0.0602	1	0.5	1	0.0125	0/1	0/0	0/0	0/0	0/0	0/1
AfunF3_3	8365244	T	G	missense_variant	MODERATE	125A>C	Glu42Ala	AFUN021768	0.0735	0.0444	0.1562	0.0345	0	0	68	90	96	29	39	44	0.029	0.0604	1.69e-05	0.5	1	1	0/1	0/0	0/1	0/0	0/0	0/0
AfunF3_3	8686724	A	C	missense_variant	MODERATE	1041A>C	Lys347Asn	AFUN020717	0.069	0.0244	0.0349	0.0345	0	0	89	82	86	29	39	51	0.0143	0.248	0.123	0.5	1	1	0/1	0/0	0/0	0/0	0/0	0/0
AfunF3_2	8244432	A	T	missense_variant	MODERATE	652A>T	Thr218Ser	AFUN008338	0.036	0	0.0659	0.0345	0	0.0213	111	75	91	29	49	47	0.0608	1	0.0144	0.5	1	0.5	0/0	0/0	0/1	0/0	0/0	0/0
AfunF3_3	8364132	T	C,A	missense_variant	MODERATE	971A>T	Asn324Ile	AFUN021768	0.0106	0.0602	0.0149	0.0345	0	0	94	83	67	29	45	38	0.5	0.0294	0.5	0.5	1	1	0/0	0/2	0/0	0/0	0/0	0/0
AfunF3_3	8364132	T	C,A	missense_variant	MODERATE	971A>G	Asn324Ser	AFUN021768	0.0106	0.0602	0.0149	0.0345	0	0	94	83	67	29	45	38	0.5	0.0294	0.5	0.5	1	1	0/0	0/2	0/0	0/0	0/0	0/0
AfunF3_3	8033112	A	G	missense_variant	MODERATE	11T>C	Leu4Pro	AFUN007434	0	0.012	0.0761	0.0345	0	0.0208	87	83	92	29	36	48	1	0.5	0.00694	0.5	1	0.5	0/0	0/0	0/1	0/0	0/0	0/0
AfunF3_3	8688905	A	T	missense_variant	MODERATE	3222A>T	Leu1074Phe	AFUN020717	0.1647	0.2388	0	0.0333	0	0	85	67	80	30	54	32	3.41e-05	5.53e-06	1	0.5	1	1	0/1	0/1	0/0	0/0	0/0	0/0
AfunF3_2	8197624	T	G	missense_variant	MODERATE	671A>C	Asn224Thr	AFUN008330	0.1	0.0707	0.0488	0.0333	0	0	90	99	82	30	45	32	0.00158	0.007	0.0602	0.5	1	1	0/1	0/1	0/0	0/0	0/0	0/0
AfunF3_3	8688909	C	T	missense_variant	MODERATE	3226C>T	Leu1076Phe	AFUN020717	0.0698	0.0294	0	0.0333	0	0.0312	86	68	80	30	51	32	0.0143	0.248	1	0.5	1	0.5	0/1	0/0	0/0	0/0	0/0	0/0
AfunF3_3	8686479	T	A	missense_variant	MODERATE	796T>A	Leu266Ile	AFUN020717	0.0357	0.0918	0	0.0333	0	0	84	98	75	30	47	45	0.123	0.00161	1	0.5	1	1	0/0	0/1	0/0	0/0	0/0	0/0
AfunF3_3	8968485	T	A	missense_variant	MODERATE	107T>A	Leu36Gln	AFUN014517	0.013	0	0.1474	0.0333	0	0	77	87	95	30	33	32	0.5	1	3.64e-05	0.5	1	1	0/0	0/0	0/1	0/0	0/0	0/0
AfunF3_3	8968485	T	A	missense_variant	MODERATE	107T>A	Leu36Gln	AFUN014517	0.013	0	0.1474	0.0333	0	0	77	87	95	30	33	32	0.5	1	3.64e-05	0.5	1	1	0/0	0/0	0/1	0/0	0/0	0/0
AfunF3_3	8688918	G	A	missense_variant	MODERATE	3235G>A	Glu1079Lys	AFUN020717	0.0115	0	0.1235	0.0333	0	0.0345	87	65	81	30	47	29	0.5	1	0.000727	0.5	1	0.5	0/0	0/0	0/1	0/0	0/0	0/0
AfunF3_X	8217646	T	A	missense_variant	MODERATE	11T>A	Val4Asp	AFUN007564	0	0.0556	0	0.0333	0	0	100	90	78	30	43	34	1	0.0295	1	0.5	1	1	0/0	0/1	0/0	0/0	0/0	0/0
AfunF3_X	8080654	G	A	missense_variant	MODERATE	5032G>A	Ala1678Thr	AFUN021786	0.1039	0.127	0.1096	0.0323	0.1071	0	77	63	73	31	28	35	0.00323	0.00308	0.00319	0.5	0.118	1	0/1	0/1	0/1	0/0	0/0	0/0
AfunF3_3	8689090	A	G	missense_variant	MODERATE	3407A>G	Tyr1136Cys	AFUN020717	0.0274	0.011	0.1287	0.0312	0	0	73	91	101	32	42	47	0.248	0.5	7.7e-05	0.5	1	1	0/0	0/0	0/1	0/0	0/0	0/0
AfunF3_3	8834093	T	C	missense_variant	MODERATE	31A>G	Thr11Ala	AFUN021502	0.0115	0.0253	0.0779	0.0312	0	0	87	79	77	32	56	36	0.5	0.248	0.0141	0.5	1	1	0/0	0/0	0/1	0/0	0/0	0/0
AfunF3_3	8347920	C	A	missense_variant	MODERATE	172C>A	Gln58Lys	AFUN007451	0.0097	0	0.0227	0.0312	0.0167	0.1667	103	78	88	32	60	42	0.5	1	0.249	0.5	0.5	0.00596	0/0	0/0	0/0	0/0	0/0	0/1
AfunF3_2	8197437	C	A	missense_variant	MODERATE	858G>T	Met286Ile	AFUN008330	0.1053	0.0816	0	0.0303	0	0.0196	95	98	66	33	51	51	0.000761	0.00337	1	0.5	1	0.5	0/1	0/1	0/0	0/0	0/0	0/0
AfunF3_2	8124848	C	A	missense_variant	MODERATE	211C>A	Leu71Ile	AFUN020159	0.0595	0.0211	0.0233	0.0294	0	0.0213	84	95	86	34	42	47	0.0294	0.249	0.249	0.5	1	0.5	0/1	0/0	0/0	0/0	0/0	0/0
AfunF3_3	8363455	A	T	missense_variant	MODERATE	1507T>A	Ser503Thr	AFUN021768	0.011	0.0133	0.2432	0.0286	0	0	91	75	74	35	46	31	0.5	0.5	1.18e-06	0.5	1	1	0/0	0/0	0/1	0/0	0/0	0/0
AfunF3_3	8384836	A	C	missense_variant	MODERATE	341T>G	Val114Gly	AFUN018587	0.0101	0.0108	0	0.0282	0	0	198	186	152	71	114	169	0.249	0.249	1	0.248	1	1	0/0	0/0	0/0	0/0	0/0	0/0
AfunF3_3	8363475	G	T	missense_variant	MODERATE	1487C>A	Thr496Asn	AFUN021768	0.2644	0.3919	0.0286	0.0278	0	0.1935	87	74	70	36	44	31	2.13e-08	5.01e-11	0.248	0.5	1	0.012	0/1	0/1	0/0	0/0	0/0	0/1
AfunF3_3	8363464	A	T	missense_variant	MODERATE	1498T>A	Ser500Thr	AFUN021768	0.2529	0.3194	0.027	0.0278	0	0.1935	87	72	74	36	50	31	5.22e-08	1.47e-08	0.248	0.5	1	0.012	0/1	0/1	0/0	0/0	0/0	0/1
AfunF3_2	8197484	T	C	missense_variant	MODERATE	811A>G	Ile271Val	AFUN008330	0.0606	0.0631	0	0.0278	0	0	99	111	65	36	34	52	0.0145	0.00709	1	0.5	1	1	0/1	0/1	0/0	0/0	0/0	0/0
AfunF3_2	8531851	G	C	missense_variant	MODERATE	1241C>G	Thr414Ser	AFUN015786	0.0118	0.0896	0	0.0278	0	0	85	67	88	36	34	29	0.5	0.0139	1	0.5	1	1	0/0	0/1	0/0	0/0	0/0	0/0
AfunF3_X	8136352	T	G	missense_variant	MODERATE	971A>C	Lys324Thr	AFUN007570	0.0238	0.0463	0.0118	0.027	0	0	84	108	85	37	41	31	0.249	0.0298	0.5	0.5	1	1	0/0	0/1	0/0	0/0	0/0	0/0
AfunF3_2	8155833	G	T	missense_variant	MODERATE	240C>A	Asp80Glu	AFUN008327	0	0	0.01	0.027	0.0204	0.5	78	72	100	37	49	28	1	1	0.5	0.5	0.5	6.91e-06	0/0	0/0	0/0	0/0	0/0	0/1
AfunF3_3	8461288	C	T	missense_variant	MODERATE	206G>A	Ser69Asn	AFUN018644	0	0	0.01	0.027	0	0	97	55	100	38	40	177	1	1	0.5	0.5	1	1	0/0	0/0	0/0	0/0	0/0	0/0
AfunF3_3	8413382	A	T	missense_variant	MODERATE	290T>A	Leu97Gln	AFUN018754	0.0141	0.0249	0.0171	0.0268	0	0	284	241	292	112	139	228	0.0618	0.0151	0.0307	0.123	1	1	0/0	0/1	0/1	0/0	0/0	0/0
AfunF3_X	8136356	C	A	missense_variant	MODERATE	967G>T	Asp323Tyr	AFUN007570	0.0115	0.045	0	0.0263	0	0	87	111	82	39	39	32	0.5	0.0298	1	0.5	1	1	0/0	0/1	0/0	0/0	0/0	0/0
AfunF3_X	8136362	C	A	missense_variant	MODERATE	961G>T	Asp321Tyr	AFUN007570	0.0349	0.0442	0.0349	0.0256	0	0	86	113	86	39	37	31	0.123	0.0299	0.123	0.5	1	1	0/0	0/1	0/0	0/0	0/0	0/0
AfunF3_3	8460703	A	G	missense_variant	MODERATE	463T>C	Ser155Pro	AFUN018644	0.0045	0.0029	0	0.0256	0	0	448	349	377	156	212	241	0.25	0.5	1	0.0613	1	1	0/0	0/0	0/0	0/0	0/0	0/0
AfunF3_2	8642663	T	C	missense_variant	MODERATE	1921A>G	Ser641Gly	AFUN021913	0.013	0.0654	0.0138	0.025	0	0	231	153	218	40	97	28	0.124	0.000837	0.124	0.5	1	1	0/0	0/1	0/0	0/0	0/0	0/0
AfunF3_X	8340351	A	C	missense_variant	MODERATE	904A>C	Thr302Pro	AFUN007549	0.0229	0.0145	0.0108	0.0244	0	0	131	69	93	41	47	30	0.124	0.5	0.5	0.5	1	1	0/0	0/0	0/0	0/0	0/0	0/0
AfunF3_3	8386672	T	G	missense_variant	MODERATE	121A>C	Asn41His	AFUN018774	0.0097	0.0235	0.0085	0.0242	0	0	411	255	352	124	153	200	0.062	0.0152	0.124	0.123	1	1	0/0	0/1	0/0	0/0	0/0	0/0
AfunF3_3	8461247	G	A	missense_variant	MODERATE	247C>T	Leu83Phe	AFUN018644	0.0273	0.0167	0.0202	0.0222	0.0312	0.0062	110	60	99	45	32	162	0.123	0.5	0.249	0.5	0.5	0.5	0/0	0/0	0/0	0/0	0/0	0/0
AfunF3_3	8384887	A	T	missense_variant	MODERATE	290T>A	Leu97Gln	AFUN018587	0.0087	0.0432	0.0181	0.0215	0	0	230	185	166	93	119	200	0.249	0.00362	0.124	0.249	1	1	0/0	0/1	0/0	0/0	0/0	0/0
AfunF3_X	8341268	A	C	missense_variant	MODERATE	1538A>C	Lys513Thr	AFUN007549	0.0072	0.0263	0.0135	0.0196	0	0	139	76	74	51	67	42	0.5	0.248	0.5	0.5	1	1	0/0	0/0	0/0	0/0	0/0	0/0
AfunF3_3	8385674	G	T	missense_variant	MODERATE	608C>A	Ser203Tyr	AFUN018774	0.014	0.0134	0.0109	0.0194	0	0	356	298	368	155	190	200	0.0308	0.0619	0.062	0.124	1	1	0/1	0/0	0/0	0/0	0/0	0/0
AfunF3_3	8385717	C	A	missense_variant	MODERATE	566G>T	Cys189Phe	AFUN018774	0.0143	0.0133	0.0108	0.0191	0	0	349	300	371	157	193	196	0.0308	0.0619	0.062	0.124	1	1	0/1	0/0	0/0	0/0	0/0	0/0
AfunF3_3	8461353	A	C	missense_variant	MODERATE	141T>G	His47Gln	AFUN018644	0.0053	0	0.0251	0.0169	0	0	190	101	199	59	105	202	0.5	1	0.0305	0.5	1	1	0/0	0/0	0/1	0/0	0/0	0/0
AfunF3_3	8385275	C	A	missense_variant	MODERATE	136G>T	Ala46Ser	AFUN018587	0.0303	0.0082	0.0113	0.0133	0	0	165	122	177	75	83	180	0.0303	0.5	0.249	0.5	1	1	0/1	0/0	0/0	0/0	0/0	0/0
AfunF3_3	8385280	G	T	missense_variant	MODERATE	131C>A	Pro44Gln	AFUN018587	0.0419	0.0081	0.0055	0.0125	0.0116	0	167	124	182	80	86	172	0.00732	0.5	0.5	0.5	0.5	1	0/1	0/0	0/0	0/0	0/0	0/0
AfunF3_3	8384616	G	T	missense_variant	MODERATE	467C>A	Thr156Asn	AFUN018587	0.0163	0	0	0.0123	0	0	306	211	206	81	145	192	0.0307	1	1	0.5	1	1	0/1	0/0	0/0	0/0	0/0	0/0
AfunF3_3	8460744	T	G	missense_variant	MODERATE	422A>C	Asn141Thr	AFUN018644	0.0195	0.0205	0	0.0116	0	0.0039	462	391	366	172	207	255	0.00188	0.00377	1	0.249	1	0.5	0/1	0/1	0/0	0/0	0/0	0/0
AfunF3_3	8384875	A	T	missense_variant	MODERATE	302T>A	Ile101Lys	AFUN018587	0.0183	0.0311	0.0245	0.0112	0	0.0052	219	193	163	89	118	193	0.0616	0.015	0.0613	0.5	1	0.5	0/0	0/1	0/0	0/0	0/0	0/0
AfunF3_3	8384894	C	A	missense_variant	MODERATE	283G>T	Gly95Cys	AFUN018587	0.0043	0.0378	0.0061	0.0106	0.0085	0.0051	233	185	164	94	118	197	0.5	0.00737	0.5	0.5	0.5	0.5	0/0	0/1	0/0	0/0	0/0	0/0
AfunF3_3	8384661	T	G	missense_variant	MODERATE	422A>C	Asn141Thr	AFUN018587	0.0027	0.0075	0.0078	0.0105	0	0	371	265	256	95	162	228	0.5	0.25	0.25	0.5	1	1	0/0	0/0	0/0	0/0	0/0	0/0
AfunF3_3	8413954	T	G	missense_variant	MODERATE	34A>C	Thr12Pro	AFUN018754	0.0199	0.0043	0.0041	0.0103	0	0	251	233	244	97	119	190	0.0306	0.5	0.5	0.5	1	1	0/1	0/0	0/0	0/0	0/0	0/0
AfunF3_3	8384674	T	G	missense_variant	MODERATE	409A>C	Asn137His	AFUN018587	0.0139	0.0039	0.0167	0.0103	0	0	359	257	239	97	153	228	0.0308	0.5	0.0617	0.5	1	1	0/1	0/0	0/0	0/0	0/0	0/0
AfunF3_3	8460995	A	C	missense_variant	MODERATE	265T>G	Phe89Val	AFUN018644	0.0131	0.0094	0.0071	0.01	0	0	306	213	283	100	137	198	0.0619	0.249	0.25	0.5	1	1	0/0	0/0	0/0	0/0	0/0	0/0
AfunF3_3	8413966	T	G	missense_variant	MODERATE	22A>C	Lys8Gln	AFUN018754	0	0.0042	0.0289	0.0099	0	0	261	237	242	101	120	186	1	0.5	0.00748	0.5	1	1	0/0	0/0	0/1	0/0	0/0	0/0
AfunF3_3	8385479	T	G	missense_variant	MODERATE	14A>C	His5Pro	AFUN018587	0.0042	0.0045	0.0036	0.0093	0	0	237	221	275	108	127	197	0.5	0.5	0.5	0.5	1	1	0/0	0/0	0/0	0/0	0/0	0/0
AfunF3_3	8413328	A	C	missense_variant	MODERATE	344T>G	Val115Gly	AFUN018754	0.0031	0.0038	0.0195	0.0091	0.0065	0	318	265	308	110	155	225	0.5	0.5	0.0152	0.5	0.5	1	0/0	0/0	0/1	0/0	0/0	0/0
AfunF3_3	8460958	A	T	missense_variant	MODERATE	302T>A	Ile101Lys	AFUN018644	0.006	0.0086	0.0181	0.0089	0	0	336	232	277	112	148	206	0.25	0.249	0.0307	0.5	1	1	0/0	0/0	0/1	0/0	0/0	0/0
AfunF3_3	8413389	C	A	missense_variant	MODERATE	283G>T	Gly95Cys	AFUN018754	0.0035	0.0292	0.0101	0.0089	0	0.0043	283	240	297	112	137	230	0.5	0.00747	0.124	0.5	1	0.5	0/0	0/1	0/0	0/0	0/0	0/0
AfunF3_3	8413391	A	T	missense_variant	MODERATE	281T>A	Leu94His	AFUN018754	0.0176	0.0207	0.0067	0.0088	0	0	284	242	300	114	136	230	0.0307	0.0306	0.25	0.5	1	1	0/1	0/1	0/0	0/0	0/0	0/0
AfunF3_3	8413404	A	T	missense_variant	MODERATE	268T>A	Cys90Ser	AFUN018754	0.0103	0.0042	0.0164	0.0086	0	0.0043	292	239	305	116	126	232	0.124	0.5	0.0307	0.5	1	0.5	0/0	0/0	0/1	0/0	0/0	0/0
AfunF3_3	8413338	A	C	missense_variant	MODERATE	334T>G	Leu112Val	AFUN018754	0.0158	0.0113	0.0098	0.0084	0	0	316	265	307	119	153	221	0.0308	0.124	0.124	0.5	1	1	0/1	0/0	0/0	0/0	0/0	0/0
AfunF3_3	8460916	A	C	missense_variant	MODERATE	344T>G	Val115Gly	AFUN018644	0.0137	0.0089	0.0071	0.0084	0.0069	0	366	224	282	119	145	207	0.0308	0.249	0.25	0.5	0.5	1	0/1	0/0	0/0	0/0	0/0	0/0
AfunF3_3	8460919	A	C	missense_variant	MODERATE	341T>G	Val114Gly	AFUN018644	0.0222	0.0179	0.0142	0.0083	0.0069	0	360	223	281	120	144	207	0.00376	0.0617	0.0618	0.5	0.5	1	0/1	0/0	0/0	0/0	0/0	0/0
AfunF3_3	8385574	A	C	missense_variant	MODERATE	708T>G	His236Gln	AFUN018774	0.0031	0.0216	0.0097	0.0079	0	0	320	231	309	127	164	207	0.5	0.0306	0.124	0.5	1	1	0/0	0/1	0/0	0/0	0/0	0/0
AfunF3_3	8386699	T	G	missense_variant	MODERATE	94A>C	Thr32Pro	AFUN018774	0.005	0.0038	0.0086	0.0078	0	0	399	265	350	129	159	214	0.25	0.5	0.124	0.5	1	1	0/0	0/0	0/0	0/0	0/0	0/0
AfunF3_3	8386734	A	G	missense_variant	MODERATE	59T>C	Phe20Ser	AFUN018774	0.0025	0.0037	0.0088	0.0076	0	0	407	268	340	131	157	217	0.5	0.5	0.124	0.5	1	1	0/0	0/0	0/0	0/0	0/0	0/0
AfunF3_3	8386732	T	C	missense_variant	MODERATE	61A>G	Ile21Val	AFUN018774	0.0024	0	0.0029	0.0076	0	0	409	267	343	132	154	218	0.5	1	0.5	0.5	1	1	0/0	0/0	0/0	0/0	0/0	0/0
AfunF3_3	8385864	A	G	missense_variant	MODERATE	419T>C	Phe140Ser	AFUN018774	0.007	0	0.0046	0.0071	0	0.0045	431	285	435	141	154	224	0.125	1	0.25	0.5	1	0.5	0/0	0/0	0/0	0/0	0/0	0/0
AfunF3_3	8385655	T	G	missense_variant	MODERATE	627A>C	Gln209His	AFUN018774	0.0147	0.0109	0.0115	0.0069	0	0	339	276	347	145	192	213	0.0308	0.124	0.062	0.5	1	1	0/1	0/0	0/0	0/0	0/0	0/0
AfunF3_3	8385676	C	A	missense_variant	MODERATE	606G>T	Gln202His	AFUN018774	0.0056	0.0243	0.0054	0.0068	0	0	354	288	368	147	190	203	0.25	0.00753	0.25	0.5	1	1	0/0	0/1	0/0	0/0	0/0	0/0
AfunF3_3	8385992	A	C	missense_variant	MODERATE	291T>G	Asp97Glu	AFUN018774	0.0151	0.0067	0.0085	0.0067	0	0	397	297	354	150	186	174	0.0153	0.25	0.124	0.5	1	1	0/1	0/0	0/0	0/0	0/0	0/0
AfunF3_3	8460700	T	A	missense_variant	MODERATE	466A>T	Thr156Ser	AFUN018644	0	0.0058	0.0132	0.0065	0	0.0041	454	346	379	153	208	241	1	0.25	0.0308	0.5	1	0.5	0/0	0/0	0/1	0/0	0/0	0/0
AfunF3_3	8385759	A	C	missense_variant	MODERATE	524T>G	Ile175Ser	AFUN018774	0.0082	0.0033	0.016	0.0062	0	0	365	304	374	162	206	243	0.124	0.5	0.0153	0.5	1	1	0/0	0/0	0/1	0/0	0/0	0/0
AfunF3_3	8385712	T	A	missense_variant	MODERATE	571A>T	Thr191Ser	AFUN018774	0.0057	0	0.016	0.0062	0.005	0	350	301	375	160	199	204	0.25	1	0.0153	0.5	0.5	1	0/0	0/0	0/1	0/0	0/0	0/0
AfunF3_3	8385726	T	G	missense_variant	MODERATE	557A>C	Lys186Thr	AFUN018774	0.0138	0.0097	0.0079	0.0061	0.0049	0	363	309	380	165	206	204	0.0308	0.124	0.125	0.5	0.5	1	0/1	0/0	0/0	0/0	0/0	0/0
AfunF3_3	8385805	A	C	missense_variant	MODERATE	478T>G	Leu160Val	AFUN018774	0.0151	0.0067	0.0074	0.0059	0.0054	0.004	397	297	406	170	186	249	0.0153	0.25	0.125	0.5	0.5	0.5	0/1	0/0	0/0	0/0	0/0	0/0
AfunF3_3	8385798	T	G	missense_variant	MODERATE	485A>C	Tyr162Ser	AFUN018774	0.0076	0.0033	0.0174	0.0056	0	0	393	303	402	180	185	242	0.125	0.5	0.00761	0.5	1	1	0/0	0/0	0/1	0/0	0/0	0/0
AfunF3_3	8413169	T	G	missense_variant	MODERATE	409A>C	Asn137His	AFUN018754	0.007	0.0124	0.0114	0.0056	0	0	430	403	350	179	243	262	0.125	0.0309	0.062	0.5	1	1	0/0	0/1	0/0	0/0	0/0	0/0
AfunF3_3	8513270	T	A	missense_variant	MODERATE	2165T>A	Phe722Tyr	AFUN018801	1	0.75	0.25	0	0	0.05	11	8	36	6	26	20	1.42e-06	0.0035	0.00111	1	1	0.5	2024-01-01	2024-01-01	0/1	0/0	0/0	0/0
AfunF3_2	8545648	A	G	missense_variant	MODERATE	502T>C	Tyr168His	AFUN015792	0.8936	0.6562	0.9756	0	0	0	94	64	82	17	35	27	1.14e-42	7.09e-18	2.4e-45	1	1	1	2024-01-01	0/1	2024-01-01	0/0	0/0	0/0
AfunF3_2	8627431	A	G	missense_variant	MODERATE	355A>G	Thr119Ala	AFUN008365	0.8889	0.4878	0.9677	0	0.1	0	81	41	62	9	30	28	1.93e-36	4.33e-08	1.33e-33	1	0.119	1	2024-01-01	0/1	2024-01-01	0/0	0/0	0/0
AfunF3_2	8648214	C	G	missense_variant	MODERATE	72G>C	Glu24Asp	AFUN021913	0.82	0.4186	0.9322	0	0	0	50	43	59	13	34	35	1.25e-19	3.99e-07	5.86e-30	1	1	1	2024-01-01	0/1	2024-01-01	0/0	0/0	0/0
AfunF3_2	8539970	G	T	missense_variant	MODERATE	920C>A	Ser307Tyr	AFUN015793	0.7748	0.6056	0.8111	0	0	0.0263	111	71	90	12	36	38	2.23e-39	9.66e-18	1.37e-34	1	1	0.5	2024-01-01	0/1	2024-01-01	0/0	0/0	0/0
AfunF3_2	8563567	A	T	missense_variant	MODERATE	863T>A	Ile288Asn	AFUN019365	0.6923	0.6304	0.7377	0	0.0741	0	65	46	61	6	27	41	1.07e-19	1.95e-12	3.57e-20	1	0.245	1	0/1	0/1	0/1	0/0	0/0	0/0
AfunF3_2	8536173	C	T	missense_variant	MODERATE	1333G>A	Ala445Thr	AFUN015787	0.6842	0.2333	0.75	0	0	0	19	30	12	20	44	36	5.01e-06	0.00527	0.000168	1	1	1	0/1	0/1	2024-01-01	0/0	0/0	0/0
AfunF3_2	8766402	A	G	missense_variant	MODERATE	56A>G	Asp19Gly	AFUN014895	0.6515	0.4925	0.5517	0	0	0	66	67	58	14	31	21	2.39e-18	5.84e-13	5.69e-13	1	1	1	0/1	0/1	0/1	0/0	0/0	0/0
AfunF3_2	8766405	G	A	missense_variant	MODERATE	59G>A	Arg20Lys	AFUN014895	0.6515	0.4853	0.569	0	0	0	66	68	58	13	31	22	3.11e-18	5.84e-13	1.76e-13	1	1	1	0/1	0/1	0/1	0/0	0/0	0/0
AfunF3_2	8561158	T	C	missense_variant	MODERATE	883A>G	Lys295Glu	AFUN020895	0.6471	0.3333	0.5893	0	0	0	102	78	112	22	80	46	1.35e-27	1.22e-09	1.19e-26	1	1	1	0/1	0/1	0/1	0/0	0/0	0/0
AfunF3_2	8536178	T	A	missense_variant	MODERATE	1328A>T	Gln443Leu	AFUN015787	0.6316	0.2188	0.7273	0	0	0	19	32	11	22	43	35	1.86e-05	0.00542	0.000516	1	1	1	0/1	0/1	0/1	0/0	0/0	0/0
AfunF3_2	8735103	A	C	missense_variant	MODERATE	1063T>G	Ser355Ala	AFUN008377	0.6061	0.4839	0.6333	0	0	0	33	31	30	13	24	18	1.41e-08	3.23e-06	2.67e-08	1	1	1	0/1	0/1	0/1	0/0	0/0	0/0
AfunF3_2	8350817	G	C	missense_variant	MODERATE	415G>C	Val139Leu	AFUN008351	0.5842	0.4815	0.7778	0	0	0	101	54	63	22	55	40	8.08e-24	2.72e-10	1.39e-22	1	1	1	0/1	0/1	2024-01-01	0/0	0/0	0/0
AfunF3_2	8341341	C	G	missense_variant	MODERATE	36C>G	Phe12Leu	AFUN021905	0.5783	0.4737	0.8182	0	0	0	83	57	66	22	48	37	1.99e-19	1.27e-10	1.15e-25	1	1	1	0/1	0/1	2024-01-01	0/0	0/0	0/0
AfunF3_2	8536185	C	T	missense_variant	MODERATE	1321G>A	Val441Met	AFUN015787	0.5294	0.1935	0.5556	0	0	0	17	31	9	21	42	34	0.000463	0.012	0.0147	1	1	1	0/1	0/1	0/1	0/0	0/0	0/0
AfunF3_3	8353360	G	T	missense_variant	MODERATE	1662C>A	Asp554Glu	AFUN007452	0.4627	0.4756	0.0345	0	0	0	67	82	87	17	51	40	4.87e-12	4.51e-15	0.123	1	1	1	0/1	0/1	0/0	0/0	0/0	0/0
AfunF3_3	8758758	C	A	missense_variant	MODERATE	124C>A	His42Asn	AFUN004870	0.4487	0.4219	0.2386	0	0.0606	0.0476	78	64	88	20	33	21	2.03e-13	2.25e-10	1.21e-07	1	0.246	0.5	0/1	0/1	0/1	0/0	0/0	0/0
AfunF3_2	8226368	C	G	missense_variant	MODERATE	1752C>G	His584Gln	AFUN008335	0.4167	0.1143	0.625	0	0	0	72	35	64	17	35	29	2e-11	0.0571	9.84e-17	1	1	1	0/1	0/0	0/1	0/0	0/0	0/0
AfunF3_3	8709129	A	C	missense_variant	MODERATE	3712T>G	Ser1238Ala	AFUN016427	0.3704	0.2769	0.0704	0	0	0	81	65	71	23	47	36	3.4e-11	9.74e-07	0.0291	1	1	1	0/1	0/1	0/1	0/0	0/0	0/0
AfunF3_3	8957357	A	G	missense_variant	MODERATE	118A>G	Thr40Ala	AFUN015907	0.3509	0.4595	0.0366	0	0	0	57	74	82	26	57	38	1.26e-07	4.03e-13	0.123	1	1	1	0/1	0/1	0/0	0/0	0/0	0/0
AfunF3_3	8689959	T	A	missense_variant	MODERATE	4276T>A	Cys1426Ser	AFUN020717	0.3333	0.4231	0.1	0	0	0	84	52	80	12	46	28	2.48e-10	1.4e-08	0.00324	1	1	1	0/1	0/1	0/1	0/0	0/0	0/0
AfunF3_2	8225620	A	G	missense_variant	MODERATE	1004A>G	Asp335Gly	AFUN008335	0.3299	0.1702	0.7297	0	0	0	97	47	74	14	24	32	1.08e-11	0.00282	3.89e-24	1	1	1	0/1	0/1	0/1	0/0	0/0	0/0
AfunF3_3	8968475	T	G	missense_variant	MODERATE	97T>G	Leu33Val	AFUN014517	0.3289	0.2065	0.0303	0	0	0	76	92	99	26	32	29	2.79e-09	6.77e-07	0.123	1	1	1	0/1	0/1	0/0	0/0	0/0	0/0
AfunF3_3	8968475	T	G	missense_variant	MODERATE	97T>G	Leu33Val	AFUN014517	0.3289	0.2065	0.0303	0	0	0	76	92	99	26	32	29	2.79e-09	6.77e-07	0.123	1	1	1	0/1	0/1	0/0	0/0	0/0	0/0
AfunF3_3	8918546	C	A	missense_variant	MODERATE	655C>A	His219Asn	AFUN018825	0.325	0	0	0	0	0.0323	40	28	51	14	17	31	3.82e-05	1	1	1	1	0.5	0/1	0/0	0/0	0/0	0/0	0/0
AfunF3_2	8225238	T	C	missense_variant	MODERATE	622T>C	Ser208Pro	AFUN008335	0.3176	0.2632	0.8226	0	0	0	85	38	62	14	23	33	6.37e-10	0.000495	2.34e-24	1	1	1	0/1	0/1	2024-01-01	0/0	0/0	0/0
AfunF3_3	8829863	T	G,A	missense_variant	MODERATE	2633A>T	Gln878Leu	AFUN021501	0.3133	0.3784	0.1316	0	0	0.5676	83	74	76	16	49	37	1.46e-09	1.49e-10	0.000709	1	1	8.5e-09	0/1	0/1	0/1	0/0	0/0	0/2
AfunF3_3	8829863	T	G,A	missense_variant	MODERATE	2633A>C	Gln878Pro	AFUN021501	0.3133	0.3784	0.1316	0	0	0.5676	83	74	76	16	49	37	1.46e-09	1.49e-10	0.000709	1	1	8.5e-09	0/1	0/1	0/1	0/0	0/0	0/2
AfunF3_2	8271945	T	A	missense_variant	MODERATE	505A>T	Thr169Ser	AFUN008344	0.3131	0.2958	0.6812	0	0	0	99	71	69	24	35	30	2.86e-11	8.4e-08	2.98e-20	1	1	1	0/1	0/1	0/1	0/0	0/0	0/0
AfunF3_3	8686971	T	G	missense_variant	MODERATE	1288T>G	Ser430Ala	AFUN020717	0.2989	0.4625	0.07	0	0	0	87	80	100	25	32	37	1.65e-09	3.05e-14	0.00701	1	1	1	0/1	0/1	0/1	0/0	0/0	0/0
AfunF3_2	8155265	C	T	missense_variant	MODERATE	808G>A	Gly270Ser	AFUN008327	0.2967	0.0962	0.0676	0	0	0	91	52	74	20	42	37	7.71e-10	0.0283	0.0291	1	1	1	0/1	0/1	0/1	0/0	0/0	0/0
AfunF3_X	8094281	G	C	missense_variant	MODERATE	2369G>C	Ser790Thr	AFUN007573	0.2949	0.2462	0.3571	0	0	0	78	65	70	16	43	39	1.78e-08	5.33e-06	1.98e-09	1	1	1	0/1	0/1	0/1	0/0	0/0	0/0
AfunF3_3	8688333	T	C	missense_variant	MODERATE	2650T>C	Tyr884His	AFUN020717	0.2771	0.1013	0	0	0	0	83	79	80	23	47	46	1.93e-08	0.00324	1	1	1	1	0/1	0/1	0/0	0/0	0/0	0/0
AfunF3_3	8364088	T	C	missense_variant	MODERATE	1015A>G	Thr339Ala	AFUN021768	0.2644	0.1905	0.0429	0	0	0	87	84	70	31	37	37	2.23e-08	6.94e-06	0.122	1	1	1	0/1	0/1	0/0	0/0	0/0	0/0
AfunF3_3	8485108	A	T	missense_variant	MODERATE	1225T>A	Ser409Thr	AFUN018805	0.25	0.129	0	0	0	1	24	31	17	5	14	7	0.011	0.0564	1	1	1	0.000291	0/1	0/0	0/0	0/0	0/0	2024-01-01
AfunF3_X	8595578	C	T	missense_variant	MODERATE	2723G>A	Ser908Asn	AFUN007782	0.2414	0.0698	0.0694	0	0	0	87	43	74	13	30	36	1.21e-07	0.121	0.0291	1	1	1	0/1	0/0	0/1	0/0	0/0	0/0
AfunF3_3	8663341	G	C	missense_variant	MODERATE	922G>C	Ala308Pro	AFUN004860	0.2404	0.4028	0.0526	0	0	0	104	72	76	22	37	49	5.78e-09	5.34e-11	0.06	1	1	1	0/1	0/1	0/0	0/0	0/0	0/0
AfunF3_3	8704435	G	C	missense_variant	MODERATE	389C>G	Thr130Ser	AFUN016428	0.23	0	0	0	0	0	100	61	93	22	22	20	2.81e-08	1	1	1	1	1	0/1	0/0	0/0	0/0	0/0	0/0
AfunF3_3	8704435	G	C	missense_variant	MODERATE	218C>G	Thr73Ser	AFUN016428	0.23	0	0	0	0	0	100	61	93	22	22	20	2.81e-08	1	1	1	1	1	0/1	0/0	0/0	0/0	0/0	0/0
AfunF3_3	8690284	T	C	missense_variant	MODERATE	4601T>C	Phe1534Ser	AFUN020717	0.2278	0.2078	0	0	0	0	79	77	72	21	43	32	1.28e-06	6.32e-06	1	1	1	1	0/1	0/1	0/0	0/0	0/0	0/0
AfunF3_3	8499185	A	T	missense_variant	MODERATE	1019A>T	Tyr340Phe	AFUN018963	0.2273	0.0588	0.0455	0	0	0.1944	66	51	66	17	40	36	1.25e-05	0.121	0.122	1	1	0.00567	0/1	0/0	0/0	0/0	0/0	0/1
AfunF3_2	8226034	G	A	missense_variant	MODERATE	1418G>A	Gly473Asp	AFUN008335	0.2273	0.0851	0.0122	0	0	0	66	47	82	12	34	23	1.25e-05	0.0585	0.5	1	1	1	0/1	0/0	0/0	0/0	0/0	0/0
AfunF3_3	8867174	A	G	missense_variant	MODERATE	1270A>G	Thr424Ala	AFUN020441	0.2211	0.1429	0.0366	0	0	0	95	63	82	24	28	27	1.38e-07	0.00144	0.123	1	1	1	0/1	0/1	0/0	0/0	0/0	0/0
AfunF3_3	8867174	A	G	missense_variant	MODERATE	808A>G	Thr270Ala	AFUN020441	0.2211	0.1429	0.0366	0	0	0	95	63	82	24	28	27	1.38e-07	0.00144	0.123	1	1	1	0/1	0/1	0/0	0/0	0/0	0/0
AfunF3_3	8703881	A	C	missense_variant	MODERATE	943T>G	Ser315Ala	AFUN016428	0.2209	0.1711	0.0111	0	0.0286	0	86	76	90	27	35	35	6.15e-07	6.97e-05	0.5	1	0.5	1	0/1	0/1	0/0	0/0	0/0	0/0
AfunF3_3	8703881	A	C	missense_variant	MODERATE	772T>G	Ser258Ala	AFUN016428	0.2209	0.1711	0.0111	0	0.0286	0	86	76	90	27	35	35	6.15e-07	6.97e-05	0.5	1	0.5	1	0/1	0/1	0/0	0/0	0/0	0/0
AfunF3_3	8829663	C	G	missense_variant	MODERATE	2833G>C	Val945Leu	AFUN021501	0.2188	0.0563	0.0145	0	0	0	96	71	69	23	47	34	1.38e-07	0.0599	0.5	1	1	1	0/1	0/0	0/0	0/0	0/0	0/0
AfunF3_3	8968385	G	A	missense_variant	MODERATE	7G>A	Val3Ile	AFUN014517	0.2184	0.1279	0.0278	0	0	0	87	86	72	28	43	40	6.33e-07	0.000347	0.248	1	1	1	0/1	0/1	0/0	0/0	0/0	0/0
AfunF3_3	8968385	G	A	missense_variant	MODERATE	7G>A	Val3Ile	AFUN014517	0.2184	0.1279	0.0278	0	0	0	87	86	72	28	43	40	6.33e-07	0.000347	0.248	1	1	1	0/1	0/1	0/0	0/0	0/0	0/0
AfunF3_3	8950450	C	T	missense_variant	MODERATE	868G>A	Asp290Asn	AFUN004884	0.2151	0.2222	0	0	0	0	93	54	78	18	45	38	3e-07	0.000123	1	1	1	1	0/1	0/1	0/0	0/0	0/0	0/0
AfunF3_3	8718099	A	G	missense_variant	MODERATE	2614A>G	Thr872Ala	AFUN004866	0.2143	0.1892	0	0	0	0	84	37	87	22	22	32	1.38e-06	0.00572	1	1	1	1	0/1	0/1	0/0	0/0	0/0	0/0
AfunF3_2	8192854	G	A	missense_variant	MODERATE	1630C>T	Pro544Ser	AFUN016030	0.2128	0.2273	0.1739	0	0	0	94	44	69	8	37	43	3.04e-07	0.00055	0.000145	1	1	1	0/1	0/1	0/1	0/0	0/0	0/0
AfunF3_3	8097997	G	A	missense_variant	MODERATE	751G>A	Ala251Thr	AFUN007442	0.2078	0.2051	0.0877	0	0	0.2973	77	39	57	15	28	37	6.4e-06	0.00262	0.0285	1	1	0.000205	0/1	0/1	0/1	0/0	0/0	0/1
AfunF3_3	8682604	C	A	missense_variant	MODERATE	3026C>A	Pro1009Gln	AFUN004861	0.2073	0.3137	0.0455	0	0	0.2581	82	51	66	9	40	31	3.03e-06	3.78e-06	0.122	1	1	0.00233	0/1	0/1	0/0	0/0	0/0	0/1
AfunF3_3	8371295	C	T	missense_variant	MODERATE	541G>A	Val181Ile	AFUN021772	0.2048	0.1279	0	0	0	0	83	86	84	25	44	47	3.07e-06	0.000347	1	1	1	1	0/1	0/1	0/0	0/0	0/0	0/0
AfunF3_3	8689363	A	T	missense_variant	MODERATE	3680A>T	Asn1227Ile	AFUN020717	0.2027	0.3	0	0	0	0	74	90	82	20	46	51	1.39e-05	7.26e-10	1	1	1	1	0/1	0/1	0/0	0/0	0/0	0/0
AfunF3_3	8829627	T	C	missense_variant	MODERATE	2869A>G	Thr957Ala	AFUN021501	0.202	0.1194	0.0385	0	0	0	99	67	78	25	41	32	3.28e-07	0.00313	0.123	1	1	1	0/1	0/1	0/0	0/0	0/0	0/0
AfunF3_X	8069865	T	G	missense_variant	MODERATE	1738A>C	Met580Leu	AFUN007577	0.2	0.0127	0.0741	0	0	0	85	79	81	10	48	38	3.14e-06	0.5	0.0142	1	1	1	0/1	0/0	0/1	0/0	0/0	0/0
AfunF3_3	8832240	G	A	missense_variant	MODERATE	355C>T	His119Tyr	AFUN021501	0.1979	0.0172	0	0	0	0	96	58	75	12	44	30	7.11e-07	0.5	1	1	1	1	0/1	0/0	0/0	0/0	0/0	0/0
AfunF3_3	8968583	T	C	missense_variant	MODERATE	205T>C	Ser69Pro	AFUN014517	0.1974	0.3896	0.0098	0	0	0	76	77	102	24	32	32	1.42e-05	2.74e-11	0.5	1	1	1	0/1	0/1	0/0	0/0	0/0	0/0
AfunF3_3	8968583	T	C	missense_variant	MODERATE	205T>C	Ser69Pro	AFUN014517	0.1974	0.3896	0.0098	0	0	0	76	77	102	24	32	32	1.42e-05	2.74e-11	0.5	1	1	1	0/1	0/1	0/0	0/0	0/0	0/0
AfunF3_X	8094208	C	T	missense_variant	MODERATE	2296C>T	Pro766Ser	AFUN007573	0.1954	0.2121	0.1765	0	0.0682	0.4783	87	66	68	12	44	23	3.21e-06	2.83e-05	0.000142	1	0.121	0.000101	0/1	0/1	0/1	0/0	0/0	0/1
AfunF3_3	8712272	G	C	missense_variant	MODERATE	703C>G	Gln235Glu	AFUN016427	0.1939	0.25	0.0417	0	0	0	98	60	72	13	40	35	7.27e-07	1.12e-05	0.122	1	1	1	0/1	0/1	0/0	0/0	0/0	0/0
AfunF3_3	8833995	A	C	missense_variant	MODERATE	129T>G	Asp43Glu	AFUN021502	0.1868	0.1134	0.0543	0	0	0	91	97	92	35	49	36	3.35e-06	0.000362	0.0296	1	1	1	0/1	0/1	0/1	0/0	0/0	0/0
AfunF3_3	8603826	C	G,T	missense_variant	MODERATE	797G>C	Arg266Pro	AFUN008995	0.1852	0.1795	0.0253	0	0	0	108	39	79	16	53	38	3.2e-07	0.00582	0.248	1	1	1	0/1	0/2	0/0	0/0	0/0	0/0
AfunF3_3	8603826	C	G,T	missense_variant	MODERATE	797G>A	Arg266Gln	AFUN008995	0.1852	0.1795	0.0253	0	0	0	108	39	79	16	53	38	3.2e-07	0.00582	0.248	1	1	1	0/1	0/2	0/0	0/0	0/0	0/0
AfunF3_3	8364311	T	G	missense_variant	MODERATE	792A>C	Glu264Asp	AFUN021768	0.1778	0.0118	0	0	0	0	90	85	89	29	47	42	7.35e-06	0.5	1	1	1	1	0/1	0/0	0/0	0/0	0/0	0/0
AfunF3_3	8780996	C	T,A	missense_variant	MODERATE	461C>A	Thr154Asn	AFUN004871	0.1772	0.1385	0.119	0	0.0294	0.0789	79	65	84	24	34	38	3.16e-05	0.00145	0.000735	1	0.5	0.12	0/1	0/1	0/2	0/0	0/0	0/0
AfunF3_3	8780996	C	T,A	missense_variant	MODERATE	461C>T	Thr154Ile	AFUN004871	0.1772	0.1385	0.119	0	0.0294	0.0789	79	65	84	24	34	38	3.16e-05	0.00145	0.000735	1	0.5	0.12	0/1	0/1	0/2	0/0	0/0	0/0
AfunF3_2	8197891	G	A	missense_variant	MODERATE	404C>T	Ala135Val	AFUN008330	0.1753	0.1842	0.186	0	0	0	97	76	86	21	51	44	3.54e-06	3.16e-05	7.08e-06	1	1	1	0/1	0/1	0/1	0/0	0/0	0/0
AfunF3_3	8689003	G	A	missense_variant	MODERATE	3320G>A	Arg1107Gln	AFUN020717	0.175	0.2222	0	0	0	0	80	81	90	28	39	46	3.22e-05	1.32e-06	1	1	1	1	0/1	0/1	0/0	0/0	0/0	0/0
AfunF3_3	8715708	C	G	missense_variant	MODERATE	910C>G	Arg304Gly	AFUN004866	0.1744	0	0	0	0	0	86	55	78	14	33	39	1.57e-05	1	1	1	1	1	0/1	0/0	0/0	0/0	0/0	0/0
AfunF3_3	8957943	G	A	missense_variant	MODERATE	571G>A	Asp191Asn	AFUN015907	0.17	0.099	0.0152	0	0	0	100	101	66	24	49	45	3.6e-06	0.000773	0.5	1	1	1	0/1	0/1	0/0	0/0	0/0	0/0
AfunF3_X	8219952	G	A	missense_variant	MODERATE	1240G>A	Val414Ile	AFUN007564	0.1687	0.2453	0.2368	0	0	0	83	53	76	14	50	39	3.36e-05	5.29e-05	1.22e-06	1	1	1	0/1	0/1	0/1	0/0	0/0	0/0
AfunF3_3	8363680	C	G	missense_variant	MODERATE	1360G>C	Val454Leu	AFUN021768	0.1687	0	0.0156	0	0	0	83	77	64	27	39	45	3.36e-05	1	0.5	1	1	1	0/1	0/0	0/0	0/0	0/0	0/0
AfunF3_2	8197623	G	C	missense_variant	MODERATE	672C>G	Asn224Lys	AFUN008330	0.1685	0.1717	0.1446	0	0	0	89	99	83	30	46	32	1.6e-05	3.6e-06	0.000159	1	1	1	0/1	0/1	0/1	0/0	0/0	0/0
AfunF3_3	8704561	T	C	missense_variant	MODERATE	263A>G	Asp88Gly	AFUN016428	0.1667	0	0	0	0	0.0278	102	66	87	21	25	36	3.69e-06	1	1	1	1	0.5	0/1	0/0	0/0	0/0	0/0	0/0
AfunF3_3	8704561	T	C	missense_variant	MODERATE	92A>G	Asp31Gly	AFUN016428	0.1667	0	0	0	0	0.0278	102	66	87	21	25	36	3.69e-06	1	1	1	1	0.5	0/1	0/0	0/0	0/0	0/0	0/0
AfunF3_3	8872226	G	C	missense_variant	MODERATE	382G>C	Glu128Gln	AFUN021503	0.1646	0.0676	0	0	0.0156	0	79	74	82	11	64	42	7.08e-05	0.0291	1	1	0.5	1	0/1	0/1	0/0	0/0	0/0	0/0
AfunF3_3	8787897	T	A	missense_variant	MODERATE	739A>T	Met247Leu	AFUN004872	0.1609	0.1562	0.027	0	0	0	87	64	74	19	33	31	3.46e-05	0.000663	0.248	1	1	1	0/1	0/1	0/0	0/0	0/0	0/0
AfunF3_3	8716176	A	C	missense_variant	MODERATE	1294A>C	Ile432Leu	AFUN004866	0.1585	0.0317	0	0	0	0.0312	82	63	72	20	43	32	7.29e-05	0.248	1	1	1	0.5	0/1	0/0	0/0	0/0	0/0	0/0
AfunF3_X	8274729	G	C	missense_variant	MODERATE	757C>G	Pro253Ala	AFUN007552	0.1579	0	0.0294	0	0	0	76	39	68	13	35	30	0.000153	1	0.248	1	1	1	0/1	0/0	0/0	0/0	0/0	0/0
AfunF3_3	8711208	C	T,A	missense_variant	MODERATE	1698G>T	Glu566Asp	AFUN016427	0.1573	0.3778	0.0571	0	0	0	89	45	105	15	30	36	3.51e-05	1.18e-06	0.0145	1	1	1	0/1	0/1	0/2	0/0	0/0	0/0
AfunF3_2	8201774	G	A	missense_variant	MODERATE	454G>A	Ala152Thr	AFUN008331	0.1562	0.0909	0.1558	0	0	0	96	55	77	17	33	35	1.69e-05	0.0284	0.000154	1	1	1	0/1	0/1	0/1	0/0	0/0	0/0
AfunF3_2	8736579	T	C	missense_variant	MODERATE	730A>G	Met244Val	AFUN008377	0.1538	0.0714	0.3077	0	0	0	39	28	26	20	42	30	0.0127	0.245	0.00208	1	1	1	0/1	0/0	0/1	0/0	0/0	0/0
AfunF3_3	8366227	G	C	missense_variant	MODERATE	632C>G	Ser211Cys	AFUN021767	0.1538	0.0822	0	0	0	0	78	73	77	24	26	44	0.000155	0.014	1	1	1	1	0/1	0/1	0/0	0/0	0/0	0/0
AfunF3_3	8366228	A	G	missense_variant	MODERATE	631T>C	Ser211Pro	AFUN021767	0.1538	0.0822	0	0	0	0	78	73	78	24	27	43	0.000155	0.014	1	1	1	1	0/1	0/1	0/0	0/0	0/0	0/0
AfunF3_3	8366229	T	A	missense_variant	MODERATE	630A>T	Lys210Asn	AFUN021767	0.1538	0.0811	0	0	0	0	78	74	78	25	27	43	0.000155	0.0141	1	1	1	1	0/1	0/1	0/0	0/0	0/0	0/0
AfunF3_X	8018386	A	T	missense_variant	MODERATE	1515T>A	His505Gln	AFUN007585	0.1529	0.0508	0.0423	0	0	0	85	59	71	14	51	46	7.39e-05	0.122	0.122	1	1	1	0/1	0/0	0/0	0/0	0/0	0/0
AfunF3_X	8206519	A	G	missense_variant	MODERATE	142A>G	Ile48Val	AFUN007566	0.1529	0.0172	0.1129	0	0	0	85	58	62	23	37	41	7.44e-05	0.5	0.00653	1	1	1	0/1	0/0	0/1	0/0	0/0	0/0
AfunF3_2	8207400	C	T	missense_variant	MODERATE	1165G>A	Ala389Thr	AFUN008332	0.1528	0	0	0	0.125	0	72	57	85	17	32	27	0.000321	1	1	1	0.0566	1	0/1	0/0	0/0	0/0	0/0	0/0
AfunF3_X	8384640	G	A	missense_variant	MODERATE	1279C>T	Pro427Ser	AFUN007545	0.1509	0.1458	0.0968	0	0.0333	0	53	48	62	12	30	29	0.00294	0.00618	0.0138	1	0.5	1	0/1	0/1	0/1	0/0	0/0	0/0
AfunF3_X	8384640	G	A	missense_variant	MODERATE	220G>A	Asp74Asn	AFUN007546	0.1509	0.1458	0.0968	0	0.0333	0	53	48	62	12	30	29	0.00294	0.00618	0.0138	1	0.5	1	0/1	0/1	0/1	0/0	0/0	0/0
AfunF3_3	8498228	C	T	missense_variant	MODERATE	268C>T	Pro90Ser	AFUN018963	0.1467	0.1343	0.0857	0	0.0213	0.069	75	67	70	27	47	29	0.000327	0.00145	0.0139	1	0.5	0.246	0/1	0/1	0/1	0/0	0/0	0/0
AfunF3_2	8154741	G	A	missense_variant	MODERATE	1262C>T	Ala421Val	AFUN008327	0.1463	0.1591	0	0	0	0	82	44	79	12	30	35	0.000158	0.006	1	1	1	1	0/1	0/1	0/0	0/0	0/0	0/0
AfunF3_2	8211225	C	G	missense_variant	MODERATE	260C>G	Thr87Ser	AFUN008334	0.1461	0.1571	0.2125	0	0	0	89	70	80	19	55	35	7.39e-05	0.000313	2.66e-06	1	1	1	0/1	0/1	0/1	0/0	0/0	0/0
AfunF3_3	8826970	G	A	missense_variant	MODERATE	355C>T	Pro119Ser	AFUN021502	0.1458	0	0.0125	0	0	0	96	83	80	13	52	41	3.66e-05	1	0.5	1	1	1	0/1	0/0	0/0	0/0	0/0	0/0
AfunF3_3	8353284	C	T	missense_variant	MODERATE	1738G>A	Asp580Asn	AFUN007452	0.1447	0.0685	0	0	0	0	76	73	78	18	38	46	0.000331	0.0291	1	1	1	1	0/1	0/1	0/0	0/0	0/0	0/0
AfunF3_3	8652402	C	T	missense_variant	MODERATE	1916C>T	Pro639Leu	AFUN004857	0.1429	0.0556	0.0889	0	0	0	92	42	63	14	44	33	0.000159	0.246	0.0583	1	1	1	0/1	0/0	0/0	0/0	0/0	0/0
AfunF3_3	8788553	G	A	missense_variant	MODERATE	83C>T	Ala28Val	AFUN004872	0.1429	0.1852	0.0449	0	0	0	91	54	89	22	41	27	7.7e-05	0.000618	0.0604	1	1	1	0/1	0/1	0/0	0/0	0/0	0/0
AfunF3_X	8248455	C	T	missense_variant	MODERATE	1866G>A	Met622Ile	AFUN021785	0.1429	0.0741	0.0556	0	0	0	70	27	72	13	36	26	0.000692	0.245	0.0599	1	1	1	0/1	0/0	0/0	0/0	0/0	0/0
AfunF3_3	8867141	A	G	missense_variant	MODERATE	1237A>G	Ser413Gly	AFUN020441	0.1414	0.1967	0	0	0.0303	0	99	61	81	25	33	38	3.73e-05	0.000134	1	1	0.5	1	0/1	0/1	0/0	0/0	0/0	0/0
AfunF3_3	8867141	A	G	missense_variant	MODERATE	775A>G	Ser259Gly	AFUN020441	0.1414	0.1967	0	0	0.0303	0	99	61	81	25	33	38	3.73e-05	0.000134	1	1	0.5	1	0/1	0/1	0/0	0/0	0/0	0/0
AfunF3_3	8867708	A	G	missense_variant	MODERATE	1804A>G	Thr602Ala	AFUN020441	0.1412	0.3091	0	0	0	0	85	55	63	17	33	32	0.000161	1.77e-06	1	1	1	1	0/1	0/1	0/0	0/0	0/0	0/0
AfunF3_3	8867708	A	G	missense_variant	MODERATE	1342A>G	Thr448Ala	AFUN020441	0.1412	0.3091	0	0	0	0	85	55	63	17	33	32	0.000161	1.77e-06	1	1	1	1	0/1	0/1	0/0	0/0	0/0	0/0
AfunF3_3	8704039	C	G	missense_variant	MODERATE	785G>C	Gly262Ala	AFUN016428	0.1412	0.093	0.0106	0	0	0	85	86	94	26	30	41	0.000159	0.00329	0.5	1	1	1	0/1	0/1	0/0	0/0	0/0	0/0
AfunF3_3	8704039	C	G	missense_variant	MODERATE	614G>C	Gly205Ala	AFUN016428	0.1412	0.093	0.0106	0	0	0	85	86	94	26	30	41	0.000159	0.00329	0.5	1	1	1	0/1	0/1	0/0	0/0	0/0	0/0
AfunF3_3	8880397	C	T	missense_variant	MODERATE	2102C>T	Ala701Val	AFUN021504	0.141	0	0	0	0	0	78	53	59	19	34	32	0.000334	1	1	1	1	1	0/1	0/0	0/0	0/0	0/0	0/0
AfunF3_X	8385966	G	T	missense_variant	MODERATE	496C>A	Pro166Thr	AFUN007545	0.1408	0.2619	0.1515	0	0	0.0345	71	42	66	14	32	29	0.000692	0.000226	0.000676	1	1	0.5	0/1	0/1	0/1	0/0	0/0	0/0
AfunF3_X	8384539	C	T,A	missense_variant	MODERATE	119C>A	Ala40Glu	AFUN007546	0.1406	0.0735	0.0508	0	0	0	64	68	59	19	35	17	0.00141	0.0289	0.122	1	1	1	0/1	0/2	0/0	0/0	0/0	0/0
AfunF3_X	8384539	C	T,A	missense_variant	MODERATE	119C>T	Ala40Val	AFUN007546	0.1406	0.0735	0.0508	0	0	0	64	68	59	19	35	17	0.00141	0.0289	0.122	1	1	1	0/1	0/2	0/0	0/0	0/0	0/0
AfunF3_3	8690188	A	T	missense_variant	MODERATE	4505A>T	Gln1502Leu	AFUN020717	0.1398	0.1279	0	0	0	0	93	86	83	21	49	38	7.78e-05	0.000347	1	1	1	1	0/1	0/1	0/0	0/0	0/0	0/0
AfunF3_2	8319837	G	A	missense_variant	MODERATE	1823C>T	Ala608Val	AFUN008346	0.1392	0	0.0312	0	0	0	79	53	64	17	48	31	0.000336	1	0.248	1	1	1	0/1	0/0	0/0	0/0	0/0	0/0
AfunF3_3	8712155	T	C	missense_variant	MODERATE	820A>G	Ser274Gly	AFUN016427	0.1392	0.1818	0.0139	0	0	0	79	55	72	10	40	39	0.000336	0.000624	0.5	1	1	1	0/1	0/1	0/0	0/0	0/0	0/0
AfunF3_3	8093077	C	T	missense_variant	MODERATE	1472C>T	Ala491Val	AFUN007440	0.1389	0.0735	0	0	0	0	72	68	78	18	42	39	0.000699	0.029	1	1	1	1	0/1	0/1	0/0	0/0	0/0	0/0
AfunF3_X	8386263	G	C	missense_variant	MODERATE	199C>G	Leu67Val	AFUN007545	0.1389	0.1818	0.1077	0	0	0	72	55	65	14	33	36	0.000699	0.000624	0.00659	1	1	1	0/1	0/1	0/1	0/0	0/0	0/0
AfunF3_3	8781970	A	G	missense_variant	MODERATE	1360A>G	Thr454Ala	AFUN004871	0.1364	0	0	0	0	0	88	55	74	19	34	41	0.000163	1	1	1	1	1	0/1	0/0	0/0	0/0	0/0	0/0
AfunF3_2	8225176	C	G	missense_variant	MODERATE	560C>G	Ser187Cys	AFUN008335	0.1358	0.0222	0	0	0	0	81	45	71	19	38	33	0.00034	0.5	1	1	1	1	0/1	0/0	0/0	0/0	0/0	0/0
AfunF3_2	8207832	T	A	missense_variant	MODERATE	733A>T	Thr245Ser	AFUN008332	0.1354	0.1067	0.7228	0	0	0	96	75	101	27	38	41	7.9e-05	0.00319	3.27e-32	1	1	1	0/1	0/1	0/1	0/0	0/0	0/0
AfunF3_X	8008724	C	T	missense_variant	MODERATE	875C>T	Thr292Ile	AFUN021788	0.1354	0.1562	0.1818	0	0	0	96	96	88	20	45	26	7.9e-05	1.68e-05	7.22e-06	1	1	1	0/1	0/1	0/1	0/0	0/0	0/0
AfunF3_3	8781035	T	C	missense_variant	MODERATE	500T>C	Val167Ala	AFUN004871	0.1351	0.082	0	0	0	0	74	61	79	19	35	36	0.000702	0.0287	1	1	1	1	0/1	0/1	0/0	0/0	0/0	0/0
AfunF3_2	8211256	A	C	missense_variant	MODERATE	291A>C	Lys97Asn	AFUN008334	0.1348	0.0556	0.0506	0	0	0	89	72	79	20	53	37	0.000164	0.0599	0.0601	1	1	1	0/1	0/0	0/0	0/0	0/0	0/0
AfunF3_3	8344025	G	A	missense_variant	MODERATE	1028C>T	Pro343Leu	AFUN021766	0.1348	0	0.0115	0	0	0	89	75	87	28	28	41	0.000163	1	0.5	1	1	1	0/1	0/0	0/0	0/0	0/0	0/0
AfunF3_X	8074480	G	A	missense_variant	MODERATE	1942G>A	Gly648Ser	AFUN021787	0.1341	0.046	0.0824	0	0	0	82	87	85	31	54	45	0.000341	0.0603	0.00687	1	1	1	0/1	0/0	0/1	0/0	0/0	0/0
AfunF3_X	8082177	T	A	missense_variant	MODERATE	217T>A	Leu73Met	AFUN007575	0.134	0.0482	0.1408	0	0.0513	0	97	83	71	17	39	42	7.7e-05	0.0602	0.000695	1	0.247	1	0/1	0/0	0/1	0/0	0/0	0/0
AfunF3_3	8565963	T	A	missense_variant	MODERATE	1234T>A	Ser412Thr	AFUN009003	0.1325	0.0385	0	0	0	0	83	52	57	19	43	36	0.000343	0.248	1	1	1	1	0/1	0/0	0/0	0/0	0/0	0/0
AfunF3_3	8565963	T	A	missense_variant	MODERATE	1336T>A	Ser446Thr	AFUN009003	0.1325	0.0385	0	0	0	0	83	52	57	19	43	36	0.000343	0.248	1	1	1	1	0/1	0/0	0/0	0/0	0/0	0/0
AfunF3_3	8565963	T	A	missense_variant	MODERATE	1234T>A	Ser412Thr	AFUN009003	0.1325	0.0385	0	0	0	0	83	52	57	19	43	36	0.000343	0.248	1	1	1	1	0/1	0/0	0/0	0/0	0/0	0/0
AfunF3_X	8210302	G	A	missense_variant	MODERATE	2920G>A	Ala974Thr	AFUN007566	0.1319	0.0811	0.125	0	0	0	91	74	88	16	47	33	0.000164	0.014	0.00035	1	1	1	0/1	0/1	0/1	0/0	0/0	0/0
AfunF3_3	8565068	C	A	missense_variant	MODERATE	339C>A	Asn113Lys	AFUN009003	0.1313	0	0	0	0	0	99	49	73	17	37	36	8.01e-05	1	1	1	1	1	0/1	0/0	0/0	0/0	0/0	0/0
AfunF3_3	8565068	C	A	missense_variant	MODERATE	441C>A	Asn147Lys	AFUN009003	0.1313	0	0	0	0	0	99	49	73	17	37	36	8.01e-05	1	1	1	1	1	0/1	0/0	0/0	0/0	0/0	0/0
AfunF3_3	8565068	C	A	missense_variant	MODERATE	339C>A	Asn113Lys	AFUN009003	0.1313	0	0	0	0	0	99	49	73	17	37	36	8.01e-05	1	1	1	1	1	0/1	0/0	0/0	0/0	0/0	0/0
AfunF3_2	8225210	C	A	missense_variant	MODERATE	594C>A	Asn198Lys	AFUN008335	0.131	0	0	0	0	0	84	39	62	16	31	35	0.000344	1	1	1	1	1	0/1	0/0	0/0	0/0	0/0	0/0
AfunF3_3	8871902	G	A	missense_variant	MODERATE	58G>A	Glu20Lys	AFUN021503	0.1304	0	0	0	0	0	69	60	58	18	37	42	0.00147	1	1	1	1	1	0/1	0/0	0/0	0/0	0/0	0/0
AfunF3_X	8078557	G	A	missense_variant	MODERATE	2935G>A	Val979Ile	AFUN021786	0.1294	0.0769	0.1013	0	0	0	85	52	79	21	31	35	0.000346	0.0589	0.00324	1	1	1	0/1	0/0	0/1	0/0	0/0	0/0
AfunF3_3	8682916	T	C	missense_variant	MODERATE	3338T>C	Val1113Ala	AFUN004861	0.1282	0.1739	0.0135	0	0	0.2963	78	46	74	16	41	27	0.000718	0.0028	0.5	1	1	0.00213	0/1	0/1	0/0	0/0	0/0	0/1
AfunF3_3	8689986	G	T	missense_variant	MODERATE	4303G>T	Val1435Leu	AFUN020717	0.1279	0.1379	0	0	0	0	86	58	74	12	44	31	0.000347	0.00302	1	1	1	1	0/1	0/1	0/0	0/0	0/0	0/0
AfunF3_3	8652239	A	G	missense_variant	MODERATE	1753A>G	Thr585Ala	AFUN004857	0.1264	0.0192	0	0	0	0	87	52	58	16	37	31	0.000349	0.5	1	1	1	1	0/1	0/0	0/0	0/0	0/0	0/0
AfunF3_3	8832078	G	C	missense_variant	MODERATE	517C>G	Leu173Val	AFUN021501	0.125	0.209	0	0	0	0	88	67	88	15	38	26	0.000347	2.83e-05	1	1	1	1	0/1	0/1	0/0	0/0	0/0	0/0
AfunF3_3	8564875	G	A	missense_variant	MODERATE	146G>A	Arg49Gln	AFUN009003	0.1237	0	0	0	0	0	97	42	62	22	48	29	0.00017	1	1	1	1	1	0/1	0/0	0/0	0/0	0/0	0/0
AfunF3_3	8564875	G	A	missense_variant	MODERATE	248G>A	Arg83Gln	AFUN009003	0.1237	0	0	0	0	0	97	42	62	22	48	29	0.00017	1	1	1	1	1	0/1	0/0	0/0	0/0	0/0	0/0
AfunF3_3	8564875	G	A	missense_variant	MODERATE	146G>A	Arg49Gln	AFUN009003	0.1237	0	0	0	0	0	97	42	62	22	48	29	0.00017	1	1	1	1	1	0/1	0/0	0/0	0/0	0/0	0/0
AfunF3_3	8073427	C	T	missense_variant	MODERATE	1825G>A	Ala609Thr	AFUN007438	0.1224	0	0	0	0	0	98	62	102	19	40	39	0.00017	1	1	1	1	1	0/1	0/0	0/0	0/0	0/0	0/0
AfunF3_X	8236319	A	G	missense_variant	MODERATE	199A>G	Ser67Gly	AFUN007562	0.1224	0.0615	0.0455	0	0	0	98	65	66	24	38	35	0.000171	0.0596	0.122	1	1	1	0/1	0/0	0/0	0/0	0/0	0/0
AfunF3_X	8073964	G	A	missense_variant	MODERATE	1426G>A	Ala476Thr	AFUN021787	0.1222	0.1023	0.0729	0	0	0	90	88	96	17	41	35	0.000353	0.00158	0.00697	1	1	1	0/1	0/1	0/1	0/0	0/0	0/0
AfunF3_X	8014036	T	G	missense_variant	MODERATE	418T>G	Ser140Ala	AFUN021789	0.122	0.24	0.0725	0	0	0	82	25	69	18	37	37	0.00073	0.0111	0.029	1	1	1	0/1	0/1	0/1	0/0	0/0	0/0
AfunF3_X	8013781	G	C	missense_variant	MODERATE	163G>C	Val55Leu	AFUN021789	0.1212	0	0	0	0	0	99	46	62	17	32	36	0.000171	1	1	1	1	1	0/1	0/0	0/0	0/0	0/0	0/0
AfunF3_2	8272324	T	G	missense_variant	MODERATE	126A>C	Glu42Asp	AFUN008344	0.1212	0.0196	0.1111	0	0	0	66	51	81	16	30	27	0.00312	0.5	0.00154	1	1	1	0/1	0/0	0/1	0/0	0/0	0/0
AfunF3_3	8688248	A	G	missense_variant	MODERATE	2565A>G	Ile855Met	AFUN020717	0.1209	0.0843	0	0	0	0	91	83	88	19	43	37	0.000354	0.00685	1	1	1	1	0/1	0/1	0/0	0/0	0/0	0/0
AfunF3_3	8693017	C	T	missense_variant	MODERATE	103G>A	Val35Ile	AFUN016425	0.1205	0.0921	0	0	0	0	83	76	67	17	41	54	0.000732	0.00675	1	1	1	1	0/1	0/1	0/0	0/0	0/0	0/0
AfunF3_2	8173100	G	T	missense_variant	MODERATE	2734C>A	Gln912Lys	AFUN016030	0.12	0.1042	0.1304	0	0	0	75	48	69	11	40	37	0.00151	0.028	0.00148	1	1	1	0/1	0/1	0/1	0/0	0/0	0/0
AfunF3_3	8712292	T	A	missense_variant	MODERATE	683A>T	Tyr228Phe	AFUN016427	0.1196	0.1642	0	0	0	0	92	67	75	17	40	33	0.000356	0.000313	1	1	1	1	0/1	0/1	0/0	0/0	0/0	0/0
AfunF3_3	8681185	G	A	missense_variant	MODERATE	1607G>A	Ser536Asn	AFUN004861	0.1194	0.0698	0	0	0	0	67	43	71	11	38	37	0.00313	0.121	1	1	1	1	0/1	0/0	0/0	0/0	0/0	0/0
AfunF3_3	8710493	C	T	missense_variant	MODERATE	2413G>A	Gly805Arg	AFUN016427	0.119	0.12	0	0	0	0	84	50	70	16	40	26	0.000735	0.0133	1	1	1	1	0/1	0/1	0/0	0/0	0/0	0/0
AfunF3_3	8344972	T	G	missense_variant	MODERATE	81A>C	Glu27Asp	AFUN021766	0.119	0.0392	0.0111	0	0	0	84	102	90	24	37	41	0.000735	0.0607	0.5	1	1	1	0/1	0/0	0/0	0/0	0/0	0/0
AfunF3_X	8219875	C	T	missense_variant	MODERATE	1163C>T	Ala388Val	AFUN007564	0.1184	0.193	0.0822	0	0	0	76	57	73	17	50	31	0.00152	0.000287	0.014	1	1	1	0/1	0/1	0/1	0/0	0/0	0/0
AfunF3_3	8867847	G	A	missense_variant	MODERATE	1943G>A	Ser648Asn	AFUN020441	0.1183	0.04	0	0	0	0	93	50	82	13	43	47	0.000357	0.247	1	1	1	1	0/1	0/0	0/0	0/0	0/0	0/0
AfunF3_3	8867847	G	A	missense_variant	MODERATE	1481G>A	Ser494Asn	AFUN020441	0.1183	0.04	0	0	0	0	93	50	82	13	43	47	0.000357	0.247	1	1	1	1	0/1	0/0	0/0	0/0	0/0	0/0
AfunF3_3	8950033	C	T	missense_variant	MODERATE	1285G>A	Gly429Ser	AFUN004884	0.1176	0	0.0103	0	0	0	85	62	97	18	39	38	0.000738	1	0.5	1	1	1	0/1	0/0	0/0	0/0	0/0	0/0
AfunF3_3	8968559	G	A	missense_variant	MODERATE	181G>A	Ala61Thr	AFUN014517	0.1169	0.2615	0.0206	0	0	0	77	67	97	21	32	30	0.00152	2.29e-06	0.249	1	1	1	0/1	0/1	0/0	0/0	0/0	0/0
AfunF3_3	8968559	G	A	missense_variant	MODERATE	181G>A	Ala61Thr	AFUN014517	0.1169	0.2615	0.0206	0	0	0	77	67	97	21	32	30	0.00152	2.29e-06	0.249	1	1	1	0/1	0/1	0/0	0/0	0/0	0/0
AfunF3_X	8249920	C	T	missense_variant	MODERATE	736G>A	Gly246Ser	AFUN021785	0.1169	0.025	0.0875	0	0	0	77	40	80	20	36	49	0.00152	0.5	0.00681	1	1	1	0/1	0/0	0/1	0/0	0/0	0/0
AfunF3_3	8651018	A	G	missense_variant	MODERATE	596A>G	Asn199Ser	AFUN004857	0.1165	0.0492	0.0118	0	0	0	103	61	85	15	58	30	0.000174	0.122	0.5	1	1	1	0/1	0/0	0/0	0/0	0/0	0/0
AfunF3_3	8710146	A	C	missense_variant	MODERATE	2760T>G	Asp920Glu	AFUN016427	0.1159	0.1346	0.0154	0	0	0	69	52	65	19	43	25	0.00314	0.0063	0.5	1	1	1	0/1	0/1	0/0	0/0	0/0	0/0
AfunF3_3	8688829	A	G	missense_variant	MODERATE	3146A>G	Asn1049Ser	AFUN020717	0.1149	0.0132	0.0617	0	0	0	87	76	81	28	42	26	0.000743	0.5	0.0293	1	1	1	0/1	0/0	0/1	0/0	0/0	0/0
AfunF3_3	8867460	C	T	missense_variant	MODERATE	1556C>T	Thr519Ile	AFUN020441	0.1149	0.0172	0.0286	0	0	0	87	58	70	18	31	37	0.000743	0.5	0.248	1	1	1	0/1	0/0	0/0	0/0	0/0	0/0
AfunF3_3	8867460	C	T	missense_variant	MODERATE	1094C>T	Thr365Ile	AFUN020441	0.1149	0.0172	0.0286	0	0	0	87	58	70	18	31	37	0.000743	0.5	0.248	1	1	1	0/1	0/0	0/0	0/0	0/0	0/0
AfunF3_3	8704492	A	G	missense_variant	MODERATE	332T>C	Leu111Pro	AFUN016428	0.1146	0	0	0	0.0385	0	96	52	102	21	26	25	0.000361	1	1	1	0.5	1	0/1	0/0	0/0	0/0	0/0	0/0
AfunF3_3	8704492	A	G	missense_variant	MODERATE	161T>C	Leu54Pro	AFUN016428	0.1146	0	0	0	0.0385	0	96	52	102	21	26	25	0.000361	1	1	1	0.5	1	0/1	0/0	0/0	0/0	0/0	0/0
AfunF3_X	8008532	A	G	missense_variant	MODERATE	683A>G	Lys228Arg	AFUN021788	0.1136	0.1212	0.0109	0	0	0	88	66	92	13	42	35	0.000743	0.00312	0.5	1	1	1	0/1	0/1	0/0	0/0	0/0	0/0
AfunF3_3	8867585	G	A	missense_variant	MODERATE	1681G>A	Gly561Ser	AFUN020441	0.1134	0.0667	0.0267	0	0	0.1579	97	45	75	18	44	38	0.000362	0.121	0.248	1	1	0.0126	0/1	0/0	0/0	0/0	0/0	0/1
AfunF3_3	8867585	G	A	missense_variant	MODERATE	1219G>A	Gly407Ser	AFUN020441	0.1134	0.0667	0.0267	0	0	0.1579	97	45	75	18	44	38	0.000362	0.121	0.248	1	1	0.0126	0/1	0/0	0/0	0/0	0/0	0/1
AfunF3_2	8207342	G	C	missense_variant	MODERATE	1223C>G	Ala408Gly	AFUN008332	0.1129	0.0213	0	0	0	0	62	47	70	13	35	25	0.00653	0.5	1	1	1	1	0/1	0/0	0/0	0/0	0/0	0/0
AfunF3_3	8689537	G	A	missense_variant	MODERATE	3854G>A	Gly1285Asp	AFUN020717	0.1127	0.0455	0	0	0	0	71	66	76	15	37	42	0.00317	0.122	1	1	1	1	0/1	0/0	0/0	0/0	0/0	0/0
AfunF3_2	8210976	C	A	missense_variant	MODERATE	11C>A	Pro4His	AFUN008334	0.1124	0.0286	0	0	0	0	89	70	85	25	59	41	0.000748	0.248	1	1	1	1	0/1	0/0	0/0	0/0	0/0	0/0
AfunF3_3	8637644	T	A,G	missense_variant	MODERATE	112T>A	Ser38Thr	AFUN004856	0.1124	0.0154	0.0968	0	0	0	89	65	93	24	34	34	0.000738	0.5	0.00159	1	1	1	0/1	0/0	0/2	0/0	0/0	0/0
AfunF3_3	8637644	T	A,G	missense_variant	MODERATE	112T>G	Ser38Ala	AFUN004856	0.1124	0.0154	0.0968	0	0	0	89	65	93	24	34	34	0.000738	0.5	0.00159	1	1	1	0/1	0/0	0/2	0/0	0/0	0/0
AfunF3_2	8263114	T	A	missense_variant	MODERATE	110T>A	Leu37Gln	AFUN021899	0.1122	0.0182	0.1806	0	0	0	98	55	72	24	44	33	0.000363	0.5	6.74e-05	1	1	1	0/1	0/0	0/1	0/0	0/0	0/0
AfunF3_3	8586872	G	T	missense_variant	MODERATE	109G>T	Ala37Ser	AFUN008998	0.1111	0	0	0	0	0.0312	81	56	65	15	25	32	0.00154	1	1	1	1	0.5	0/1	0/0	0/0	0/0	0/0	0/0
AfunF3_3	8689413	A	G	missense_variant	MODERATE	3730A>G	Ile1244Val	AFUN020717	0.1111	0.0706	0	0	0	0	72	85	82	19	43	52	0.00318	0.0143	1	1	1	1	0/1	0/1	0/0	0/0	0/0	0/0
AfunF3_3	8042765	G	T	missense_variant	MODERATE	831G>T	Gln277His	AFUN007436	0.1111	0.0167	0	0	0	0	81	60	80	12	33	29	0.00154	0.5	1	1	1	1	0/1	0/0	0/0	0/0	0/0	0/0
AfunF3_3	8042765	G	T	missense_variant	MODERATE	852G>T	Gln284His	AFUN007436	0.1111	0.0167	0	0	0	0	81	60	80	12	33	29	0.00154	0.5	1	1	1	1	0/1	0/0	0/0	0/0	0/0	0/0
AfunF3_X	8385742	A	G	missense_variant	MODERATE	277A>G	Met93Val	AFUN007546	0.1111	0.0227	0.0141	0	0	0	72	44	71	12	29	23	0.00318	0.5	0.5	1	1	1	0/1	0/0	0/0	0/0	0/0	0/0
AfunF3_2	8648203	T	G	missense_variant	MODERATE	83A>C	Asn28Thr	AFUN021913	0.1111	0.0238	0	0	0	0	54	42	60	12	33	32	0.0135	0.5	1	1	1	1	0/1	0/0	0/0	0/0	0/0	0/0
AfunF3_2	8648203	T	G	missense_variant	MODERATE	121T>G	Phe41Val	AFUN014894	0.1111	0.0238	0	0	0	0	54	42	60	12	33	32	0.0135	0.5	1	1	1	1	0/1	0/0	0/0	0/0	0/0	0/0
AfunF3_2	8648203	T	G	missense_variant	MODERATE	121T>G	Phe41Val	AFUN014894	0.1111	0.0238	0	0	0	0	54	42	60	12	33	32	0.0135	0.5	1	1	1	1	0/1	0/0	0/0	0/0	0/0	0/0
AfunF3_3	8364915	T	C	missense_variant	MODERATE	389A>G	Asp130Gly	AFUN021768	0.1098	0.0706	0	0	0	0.1026	82	85	95	30	36	39	0.00155	0.0142	1	1	1	0.0577	0/1	0/1	0/0	0/0	0/0	0/0
AfunF3_3	8689247	G	T	missense_variant	MODERATE	3564G>T	Met1188Ile	AFUN020717	0.1087	0.2029	0.033	0	0	0	92	69	91	17	41	36	0.000754	2.93e-05	0.123	1	1	1	0/1	0/1	0/0	0/0	0/0	0/0
AfunF3_3	8690556	T	C	missense_variant	MODERATE	4873T>C	Ser1625Pro	AFUN020717	0.1087	0	0	0	0	0	92	93	87	26	37	38	0.000754	1	1	1	1	1	0/1	0/0	0/0	0/0	0/0	0/0
AfunF3_2	8194327	T	C,A	missense_variant	MODERATE	157A>T	Met53Leu	AFUN016030	0.1084	0.0633	0.0147	0	0	0	83	79	68	21	42	34	0.00154	0.0293	0.5	1	1	1	0/1	0/2	0/0	0/0	0/0	0/0
AfunF3_2	8194327	T	C,A	missense_variant	MODERATE	157A>G	Met53Val	AFUN016030	0.1084	0.0633	0.0147	0	0	0	83	79	68	21	42	34	0.00154	0.0293	0.5	1	1	1	0/1	0/2	0/0	0/0	0/0	0/0
AfunF3_3	8690644	G	C	missense_variant	MODERATE	4961G>C	Ser1654Thr	AFUN020717	0.1078	0.2	0	0	0	0.0345	102	75	83	14	42	29	0.000366	1.39e-05	1	1	1	0.5	0/1	0/1	0/0	0/0	0/0	0/0
AfunF3_X	8073945	T	A	missense_variant	MODERATE	1407T>A	Asp469Glu	AFUN021787	0.1075	0.0233	0.0108	0	0	0	93	86	93	18	43	38	0.000757	0.249	0.5	1	1	1	0/1	0/0	0/0	0/0	0/0	0/0
AfunF3_3	8690100	G	A	missense_variant	MODERATE	4417G>A	Glu1473Lys	AFUN020717	0.1075	0.1695	0	0	0	0	93	59	79	21	54	33	0.000757	0.000645	1	1	1	1	0/1	0/1	0/0	0/0	0/0	0/0
AfunF3_3	8867528	A	G	missense_variant	MODERATE	1624A>G	Ser542Gly	AFUN020441	0.1075	0.28	0.039	0	0	0.0312	93	50	77	21	42	32	0.000757	2.12e-05	0.123	1	1	0.5	0/1	0/1	0/0	0/0	0/0	0/0
AfunF3_3	8867528	A	G	missense_variant	MODERATE	1162A>G	Ser388Gly	AFUN020441	0.1075	0.28	0.039	0	0	0.0312	93	50	77	21	42	32	0.000757	2.12e-05	0.123	1	1	0.5	0/1	0/1	0/0	0/0	0/0	0/0
AfunF3_2	8225635	A	G	missense_variant	MODERATE	1019A>G	Asp340Gly	AFUN008335	0.1075	0	0.0563	0	0	0	93	39	71	13	24	30	0.000757	1	0.0599	1	1	1	0/1	0/0	0/0	0/0	0/0	0/0
AfunF3_2	8716355	C	T	missense_variant	MODERATE	917C>T	Thr306Ile	AFUN008375	0.1067	0.0909	0.1463	0	0	0	75	44	82	21	41	34	0.00321	0.0582	0.000158	1	1	1	0/1	0/0	0/1	0/0	0/0	0/0
AfunF3_2	8253161	A	T	missense_variant	MODERATE	185A>T	Asn62Ile	AFUN021896	0.1067	0.0123	0.0137	0	0	0	75	81	73	23	50	35	0.00321	0.5	0.5	1	1	1	0/1	0/0	0/0	0/0	0/0	0/0
AfunF3_X	8212618	C	G	missense_variant	MODERATE	5236C>G	Leu1746Val	AFUN007566	0.1064	0.0154	0.1081	0	0	0	94	65	74	25	33	36	0.000759	0.5	0.0032	1	1	1	0/1	0/0	0/1	0/0	0/0	0/0
AfunF3_2	8197802	C	T	missense_variant	MODERATE	493G>A	Glu165Lys	AFUN008330	0.1064	0	0	0	0	0.0217	94	88	82	31	46	46	0.000757	1	1	1	1	0.5	0/1	0/0	0/0	0/0	0/0	0/0
AfunF3_3	8867237	G	A	missense_variant	MODERATE	1333G>A	Gly445Ser	AFUN020441	0.1064	0	0	0	0.0294	0	94	64	77	22	34	32	0.000759	1	1	1	0.5	1	0/1	0/0	0/0	0/0	0/0	0/0
AfunF3_3	8867237	G	A	missense_variant	MODERATE	871G>A	Gly291Ser	AFUN020441	0.1064	0	0	0	0.0294	0	94	64	77	22	34	32	0.000759	1	1	1	0.5	1	0/1	0/0	0/0	0/0	0/0	0/0
AfunF3_2	8266029	T	G	missense_variant	MODERATE	21A>C	Leu7Phe	AFUN008342	0.1059	0.0182	0.0896	0	0	0	85	55	67	18	28	34	0.00156	0.5	0.0139	1	1	1	0/1	0/0	0/1	0/0	0/0	0/0
AfunF3_3	8829363	C	T	missense_variant	MODERATE	3133G>A	Ala1045Thr	AFUN021501	0.1053	0	0	0	0.037	0	95	63	65	18	27	26	0.000754	1	1	1	0.5	1	0/1	0/0	0/0	0/0	0/0	0/0
AfunF3_3	8829906	T	A	missense_variant	MODERATE	2590A>T	Ile864Phe	AFUN021501	0.1053	0.1282	0	0	0	0	76	78	81	19	54	43	0.00322	0.000718	1	1	1	1	0/1	0/1	0/0	0/0	0/0	0/0
AfunF3_X	8209220	A	C	missense_variant	MODERATE	2176A>C	Ile726Leu	AFUN007566	0.1047	0	0.0112	0	0	0	86	62	89	22	45	49	0.00157	1	0.5	1	1	1	0/1	0/0	0/0	0/0	0/0	0/0
AfunF3_3	8824097	T	C	missense_variant	MODERATE	100A>G	Ile34Val	AFUN004873	0.1039	0.1887	0.2759	0	0	0.2941	77	53	87	14	47	34	0.00322	0.000612	9.22e-09	1	1	0.000451	0/1	0/1	0/1	0/0	0/0	0/1
AfunF3_3	8786585	C	T	missense_variant	MODERATE	1946G>A	Ser649Asn	AFUN004872	0.1039	0	0.0133	0	0	0	77	55	75	10	33	22	0.00323	1	0.5	1	1	1	0/1	0/0	0/0	0/0	0/0	0/0
AfunF3_3	8958130	A	G	missense_variant	MODERATE	758A>G	Lys253Arg	AFUN015907	0.1038	0.1282	0	0	0	0	106	78	81	15	50	42	0.000371	0.000715	1	1	1	1	0/1	0/1	0/0	0/0	0/0	0/0
AfunF3_3	8100318	G	T	missense_variant	MODERATE	238C>A	Leu80Ile	AFUN007443	0.1034	0.2128	0	0	0	0	87	47	87	16	37	34	0.00157	0.000573	1	1	1	1	0/1	0/1	0/0	0/0	0/0	0/0
AfunF3_2	8717107	A	T	missense_variant	MODERATE	1669A>T	Ile557Phe	AFUN008375	0.1034	0.0649	0.1538	0	0	0	87	77	78	18	41	38	0.00157	0.0292	0.000155	1	1	1	0/1	0/1	0/1	0/0	0/0	0/0
AfunF3_3	8688554	C	T,G	missense_variant	MODERATE	2871C>G	Ser957Arg	AFUN020717	0.1026	0.087	0	0	0	0	78	69	80	18	49	45	0.00319	0.0139	1	1	1	1	0/1	0/2	0/0	0/0	0/0	0/0
AfunF3_3	8968545	G	A	missense_variant	MODERATE	167G>A	Gly56Glu	AFUN014517	0.1026	0.2083	0	0	0	0	79	74	92	23	30	31	0.00323	1.35e-05	1	1	1	1	0/1	0/1	0/0	0/0	0/0	0/0
AfunF3_3	8968545	G	A	missense_variant	MODERATE	167G>A	Gly56Glu	AFUN014517	0.1026	0.2083	0	0	0	0	79	74	92	23	30	31	0.00323	1.35e-05	1	1	1	1	0/1	0/1	0/0	0/0	0/0	0/0
AfunF3_2	8173760	T	C	missense_variant	MODERATE	2074A>G	Ser692Gly	AFUN016030	0.1026	0.0732	0.0132	0	0	0	78	41	76	23	46	31	0.00323	0.12	0.5	1	1	1	0/1	0/0	0/0	0/0	0/0	0/0
AfunF3_X	8084979	T	G	missense_variant	MODERATE	2885T>G	Ile962Ser	AFUN007575	0.102	0.0115	0.1205	0	0	0	98	87	83	27	52	38	0.000767	0.5	0.000732	1	1	1	0/1	0/0	0/1	0/0	0/0	0/0
AfunF3_3	8516979	A	C	missense_variant	MODERATE	244T>G	Ser82Ala	AFUN018860	0.102	0	0	0	0.0556	0	49	12	34	8	18	16	0.0281	1	1	1	0.5	1	0/1	0/0	0/0	0/0	0/0	0/0
AfunF3_2	8226052	A	G	missense_variant	MODERATE	1436A>G	Asn479Ser	AFUN008335	0.1014	0	0.0132	0	0	0	69	45	76	13	35	25	0.00666	1	0.5	1	1	1	0/1	0/0	0/0	0/0	0/0	0/0
AfunF3_3	8692230	G	T	missense_variant	MODERATE	766C>A	His256Asn	AFUN016425	0.1013	0.1429	0	0	0	0	79	56	81	12	31	31	0.00323	0.00299	1	1	1	1	0/1	0/1	0/0	0/0	0/0	0/0
AfunF3_2	8225307	T	A	missense_variant	MODERATE	691T>A	Ser231Thr	AFUN008335	0.1013	0.0263	0	0	0	0	79	38	54	14	19	23	0.00324	0.5	1	1	1	1	0/1	0/0	0/0	0/0	0/0	0/0
AfunF3_X	8008978	C	A	missense_variant	MODERATE	1129C>A	Leu377Ile	AFUN021788	0.101	0.0714	0.1266	0	0	0	99	98	79	22	35	32	0.000769	0.00699	0.000721	1	1	1	0/1	0/1	0/1	0/0	0/0	0/0
AfunF3_3	8829360	G	T	missense_variant	MODERATE	3136C>A	Pro1046Thr	AFUN021501	0.101	0.1406	0	0	0	0	99	64	67	17	28	25	0.000769	0.00144	1	1	1	1	0/1	0/1	0/0	0/0	0/0	0/0
AfunF3_X	8000873	T	A	missense_variant	MODERATE	31T>A	Leu11Met	AFUN007587	0.101	0	0.037	0	0.0571	1	99	61	81	25	35	25	0.000769	1	0.123	1	0.246	7.91e-15	0/1	0/0	0/0	0/0	0/0	2024-01-01
AfunF3_2	8210969	G	A	missense_variant	MODERATE	4G>A	Asp2Asn	AFUN008334	0.1	0.0429	0.5476	0	0	0.0227	90	70	84	25	59	44	0.00158	0.122	2.48e-18	1	1	0.5	0/1	0/0	0/1	0/0	0/0	0/0
AfunF3_3	8687854	A	G	missense_variant	MODERATE	2171A>G	Lys724Arg	AFUN020717	0.1	0.0667	0	0	0	0	70	60	90	32	41	56	0.00668	0.0594	1	1	1	1	0/1	0/0	0/0	0/0	0/0	0/0
AfunF3_X	8249814	T	G	missense_variant	MODERATE	842A>C	Asn281Thr	AFUN021785	0.1	0.2295	0.122	0	0	0	90	61	82	21	40	45	0.00158	2.63e-05	0.00073	1	1	1	0/1	0/1	0/1	0/0	0/0	0/0
AfunF3_3	8037514	A	C	missense_variant	MODERATE	1791A>C	Glu597Asp	AFUN007435	0.1	0.0208	0.0118	0	0	0	100	48	85	13	30	25	0.000769	0.5	0.5	1	1	1	0/1	0/0	0/0	0/0	0/0	0/0
AfunF3_2	8194428	C	A	missense_variant	MODERATE	56G>T	Gly19Val	AFUN016030	0.0989	0	0.0145	0	0	0	91	65	69	20	27	30	0.00159	1	0.5	1	1	1	0/1	0/0	0/0	0/0	0/0	0/0
AfunF3_2	8155916	A	T	missense_variant	MODERATE	157T>A	Leu53Met	AFUN008327	0.0989	0.0597	0.011	0	0	0	91	67	91	24	48	35	0.00158	0.0597	0.5	1	1	1	0/1	0/0	0/0	0/0	0/0	0/0
AfunF3_2	8225590	C	T	missense_variant	MODERATE	974C>T	Thr325Met	AFUN008335	0.0989	0	0	0	0	0	91	46	70	14	26	28	0.00159	1	1	1	1	1	0/1	0/0	0/0	0/0	0/0	0/0
AfunF3_X	8071078	G	T	missense_variant	MODERATE	596C>A	Thr199Lys	AFUN007577	0.0988	0.1045	0.0308	0	0	0	81	67	65	30	39	46	0.00326	0.00663	0.248	1	1	1	0/1	0/1	0/0	0/0	0/0	0/0
AfunF3_2	8632249	G	A	missense_variant	MODERATE	646C>T	His216Tyr	AFUN008367	0.0988	0.0159	0	0	0	0	81	63	95	25	38	32	0.00326	0.5	1	1	1	1	0/1	0/0	0/0	0/0	0/0	0/0
AfunF3_X	8443736	T	C	missense_variant	MODERATE	3163T>C	Ser1055Pro	AFUN007544	0.0988	0.0469	0.0147	0	0	0	81	64	68	18	44	38	0.00326	0.122	0.5	1	1	1	0/1	0/0	0/0	0/0	0/0	0/0
AfunF3_3	8758689	G	A	missense_variant	MODERATE	55G>A	Ala19Thr	AFUN004870	0.0978	0.1029	0.0194	0	0	0	92	68	103	17	41	33	0.00159	0.00664	0.249	1	1	1	0/1	0/1	0/0	0/0	0/0	0/0
AfunF3_3	8867344	A	C	missense_variant	MODERATE	1440A>C	Glu480Asp	AFUN020441	0.0978	0.1167	0.0145	0	0.0196	0	92	60	69	20	51	34	0.00159	0.00649	0.5	1	0.5	1	0/1	0/1	0/0	0/0	0/0	0/0
AfunF3_3	8867344	A	C	missense_variant	MODERATE	978A>C	Glu326Asp	AFUN020441	0.0978	0.1167	0.0145	0	0.0196	0	92	60	69	20	51	34	0.00159	0.00649	0.5	1	0.5	1	0/1	0/1	0/0	0/0	0/0	0/0
AfunF3_3	8565442	C	A	missense_variant	MODERATE	713C>A	Pro238Gln	AFUN009003	0.0976	0.1404	0	0	0	0	82	57	85	8	49	41	0.00327	0.003	1	1	1	1	0/1	0/1	0/0	0/0	0/0	0/0
AfunF3_3	8565442	C	A	missense_variant	MODERATE	815C>A	Pro272Gln	AFUN009003	0.0976	0.1404	0	0	0	0	82	57	85	8	49	41	0.00327	0.003	1	1	1	1	0/1	0/1	0/0	0/0	0/0	0/0
AfunF3_3	8565442	C	A	missense_variant	MODERATE	713C>A	Pro238Gln	AFUN009003	0.0976	0.1404	0	0	0	0	82	57	85	8	49	41	0.00327	0.003	1	1	1	1	0/1	0/1	0/0	0/0	0/0	0/0
AfunF3_3	8100634	T	A	missense_variant	MODERATE	7A>T	Thr3Ser	AFUN007443	0.0976	0.14	0.0238	0	0	0	82	50	84	17	33	33	0.00327	0.00624	0.249	1	1	1	0/1	0/1	0/0	0/0	0/0	0/0
AfunF3_3	8868926	C	T	missense_variant	MODERATE	2822C>T	Ala941Val	AFUN020441	0.0976	0.0303	0.0299	0	0	0.1714	82	33	67	8	35	35	0.00327	0.5	0.248	1	1	0.0124	0/1	0/0	0/0	0/0	0/0	0/1
AfunF3_3	8868926	C	T	missense_variant	MODERATE	2360C>T	Ala787Val	AFUN020441	0.0976	0.0303	0.0299	0	0	0.1714	82	33	67	8	35	35	0.00327	0.5	0.248	1	1	0.0124	0/1	0/0	0/0	0/0	0/0	0/1
AfunF3_2	8229797	C	G	missense_variant	MODERATE	4405C>G	Pro1469Ala	AFUN008335	0.0976	0	0	0	0	0	82	56	54	9	33	36	0.00326	1	1	1	1	1	0/1	0/0	0/0	0/0	0/0	0/0
AfunF3_3	8353552	T	A	missense_variant	MODERATE	1549A>T	Thr517Ser	AFUN007452	0.0976	0	0	0	0	0	82	64	57	20	46	45	0.00326	1	1	1	1	1	0/1	0/0	0/0	0/0	0/0	0/0
AfunF3_3	8617356	C	T	missense_variant	MODERATE	422C>T	Pro141Leu	AFUN008994	0.0972	0.04	0.087	0	0	0	72	50	69	11	38	28	0.00669	0.247	0.0139	1	1	1	0/1	0/0	0/1	0/0	0/0	0/0
AfunF3_X	8385660	C	T	missense_variant	MODERATE	802G>A	Glu268Lys	AFUN007545	0.0972	0	0.0909	0	0	0	72	57	66	15	28	34	0.00671	1	0.0139	1	1	1	0/1	0/0	0/1	0/0	0/0	0/0
AfunF3_3	8501541	C	G	missense_variant	MODERATE	51G>C	Gln17His	AFUN018995	0.0968	0.3	0	0	0.1667	0	31	20	39	7	12	16	0.118	0.0101	1	1	0.239	1	0/0	0/1	0/0	0/0	0/0	0/0
AfunF3_3	8685775	G	A	missense_variant	MODERATE	92G>A	Arg31His	AFUN020717	0.0968	0.0123	0	0	0	0	93	81	76	18	31	59	0.00159	0.5	1	1	1	1	0/1	0/0	0/0	0/0	0/0	0/0
AfunF3_3	8690557	C	G	missense_variant	MODERATE	4874C>G	Ser1625Trp	AFUN020717	0.0968	0.2581	0	0	0	0	93	93	88	27	36	37	0.00159	1.08e-08	1	1	1	1	0/1	0/1	0/0	0/0	0/0	0/0
AfunF3_3	8510514	T	A	missense_variant	MODERATE	256A>T	Thr86Ser	AFUN018621	0.0968	0	0	0	0	0	62	58	51	16	24	43	0.0138	1	1	1	1	1	0/1	0/0	0/0	0/0	0/0	0/0
AfunF3_2	8648136	T	G	missense_variant	MODERATE	54T>G	Cys18Trp	AFUN014894	0.0962	0	0.0545	0	0	0	52	41	55	10	32	32	0.0282	1	0.122	1	1	1	0/1	0/0	0/0	0/0	0/0	0/0
AfunF3_2	8648136	T	G	missense_variant	MODERATE	54T>G	Cys18Trp	AFUN014894	0.0962	0	0.0545	0	0	0	52	41	55	10	32	32	0.0282	1	0.122	1	1	1	0/1	0/0	0/0	0/0	0/0	0/0
AfunF3_3	8617358	A	G	missense_variant	MODERATE	424A>G	Thr142Ala	AFUN008994	0.0959	0.04	0.0896	0	0	0	73	50	67	11	38	29	0.00671	0.247	0.0139	1	1	1	0/1	0/0	0/1	0/0	0/0	0/0
AfunF3_X	8386127	C	T	missense_variant	MODERATE	335G>A	Gly112Glu	AFUN007545	0.0959	0.0732	0.1111	0	0	0	73	41	63	21	29	33	0.00672	0.12	0.00655	1	1	1	0/1	0/0	0/1	0/0	0/0	0/0
AfunF3_2	8715734	C	G	missense_variant	MODERATE	296C>G	Ala99Gly	AFUN008375	0.0957	0.0658	0.1772	0	0	0	94	76	79	17	33	35	0.0016	0.0292	3.22e-05	1	1	1	0/1	0/1	0/1	0/0	0/0	0/0
AfunF3_2	8225169	G	A	missense_variant	MODERATE	553G>A	Gly185Ser	AFUN008335	0.0952	0	0	0	0	0	84	46	67	19	37	32	0.00327	1	1	1	1	1	0/1	0/0	0/0	0/0	0/0	0/0
AfunF3_2	8225994	G	T	missense_variant	MODERATE	1378G>T	Gly460Cys	AFUN008335	0.0952	0.0682	0	0	0	0	63	44	80	11	25	24	0.0138	0.121	1	1	1	1	0/1	0/0	0/0	0/0	0/0	0/0
AfunF3_2	8263656	C	T	missense_variant	MODERATE	577C>T	Pro193Ser	AFUN021899	0.0952	0.0469	0	0	0	0	84	64	76	24	34	29	0.00328	0.122	1	1	1	1	0/1	0/0	0/0	0/0	0/0	0/0
AfunF3_3	8602587	T	G,A	missense_variant	MODERATE	2036A>T	His679Leu	AFUN008995	0.0946	0.0769	0.1129	0	0	0	74	65	62	23	47	38	0.00673	0.0289	0.00649	1	1	1	0/1	0/1	0/2	0/0	0/0	0/0
AfunF3_3	8602587	T	G,A	missense_variant	MODERATE	2036A>C	His679Pro	AFUN008995	0.0946	0.0769	0.1129	0	0	0	74	65	62	23	47	38	0.00673	0.0289	0.00649	1	1	1	0/1	0/1	0/2	0/0	0/0	0/0
AfunF3_3	8683195	C	T	missense_variant	MODERATE	3617C>T	Ser1206Leu	AFUN004861	0.0946	0	0.0133	0	0	0	74	56	75	27	38	29	0.00673	1	0.5	1	1	1	0/1	0/0	0/0	0/0	0/0	0/0
AfunF3_X	8385635	T	G	missense_variant	MODERATE	827A>C	Glu276Ala	AFUN007545	0.0946	0.0667	0.087	0	0	0	74	60	69	16	31	34	0.00673	0.0594	0.014	1	1	1	0/1	0/0	0/1	0/0	0/0	0/0
AfunF3_2	8265780	G	C	missense_variant	MODERATE	196C>G	Arg66Gly	AFUN008342	0.0938	0.058	0.0896	0	0	0	96	69	67	24	30	38	0.00161	0.0598	0.0139	1	1	1	0/1	0/0	0/1	0/0	0/0	0/0
AfunF3_X	8595747	A	C	missense_variant	MODERATE	2554T>G	Cys852Gly	AFUN007782	0.0933	0	0.0375	0	0	0	75	42	80	18	34	30	0.00673	1	0.123	1	1	1	0/1	0/0	0/0	0/0	0/0	0/0
AfunF3_2	8155367	C	T	missense_variant	MODERATE	706G>A	Val236Met	AFUN008327	0.093	0	0.0822	0	0	0	86	49	73	22	40	30	0.00329	1	0.014	1	1	1	0/1	0/0	0/1	0/0	0/0	0/0
AfunF3_3	8690076	T	A	missense_variant	MODERATE	4393T>A	Ser1465Thr	AFUN020717	0.0928	0.0192	0	0	0	0	97	52	78	16	56	33	0.00161	0.5	1	1	1	1	0/1	0/0	0/0	0/0	0/0	0/0
AfunF3_2	8272353	T	C	missense_variant	MODERATE	97A>G	Thr33Ala	AFUN008344	0.0923	0.0189	0.0843	0	0	0	65	53	83	19	28	27	0.0139	0.5	0.00685	1	1	1	0/1	0/0	0/1	0/0	0/0	0/0
AfunF3_3	8692476	G	C	missense_variant	MODERATE	520C>G	Gln174Glu	AFUN016425	0.0921	0.0758	0	0	0	0	76	66	79	16	36	41	0.00676	0.0289	1	1	1	1	0/1	0/1	0/0	0/0	0/0	0/0
AfunF3_3	8362252	T	A	missense_variant	MODERATE	10A>T	Thr4Ser	AFUN021769	0.0921	0.0833	0	0	0	0	76	60	77	27	44	31	0.00676	0.0287	1	1	1	1	0/1	0/1	0/0	0/0	0/0	0/0
AfunF3_3	8602483	C	T	missense_variant	MODERATE	2140G>A	Val714Ile	AFUN008995	0.0921	0.0833	0	0	0	0	76	84	62	23	46	36	0.00675	0.00686	1	1	1	1	0/1	0/1	0/0	0/0	0/0	0/0
AfunF3_3	8830502	T	C	missense_variant	MODERATE	1994A>G	Glu665Gly	AFUN021501	0.092	0.0625	0	0	0	0	87	64	72	18	47	35	0.0033	0.0596	1	1	1	1	0/1	0/0	0/0	0/0	0/0	0/0
AfunF3_3	8829945	C	A	missense_variant	MODERATE	2551G>T	Asp851Tyr	AFUN021501	0.092	0.0563	0	0	0	0	87	71	83	19	50	57	0.0033	0.0599	1	1	1	1	0/1	0/0	0/0	0/0	0/0	0/0
AfunF3_X	8384649	C	G	missense_variant	MODERATE	1270G>C	Val424Leu	AFUN007545	0.0909	0.0385	0.0172	0	0	0	55	52	58	14	31	30	0.0284	0.247	0.5	1	1	1	0/1	0/0	0/0	0/0	0/0	0/0
AfunF3_3	8709896	T	C	missense_variant	MODERATE	3010A>G	Ile1004Val	AFUN016427	0.0909	0.0328	0.0109	0	0	0	77	61	92	11	41	39	0.00678	0.248	0.5	1	1	1	0/1	0/0	0/0	0/0	0/0	0/0
AfunF3_3	8375220	A	C	missense_variant	MODERATE	775T>G	Ser259Ala	AFUN021771	0.0909	0.0755	0	0	0	0	88	53	97	20	34	34	0.00331	0.0589	1	1	1	1	0/1	0/0	0/0	0/0	0/0	0/0
AfunF3_3	8867201	A	G	missense_variant	MODERATE	1297A>G	Ser433Gly	AFUN020441	0.0909	0.0755	0.0308	0	0	0	88	53	65	21	27	25	0.00331	0.0589	0.248	1	1	1	0/1	0/0	0/0	0/0	0/0	0/0
AfunF3_3	8867201	A	G	missense_variant	MODERATE	835A>G	Ser279Gly	AFUN020441	0.0909	0.0755	0.0308	0	0	0	88	53	65	21	27	25	0.00331	0.0589	0.248	1	1	1	0/1	0/0	0/0	0/0	0/0	0/0
AfunF3_X	8121609	C	G	missense_variant	MODERATE	260C>G	Ala87Gly	AFUN007571	0.0909	0.0784	0.1127	0	0	0	77	51	71	16	41	43	0.00678	0.0588	0.00317	1	1	1	0/1	0/0	0/1	0/0	0/0	0/0
AfunF3_X	8385425	T	G	missense_variant	MODERATE	1037A>C	Gln346Pro	AFUN007545	0.0909	0.2	0.0976	0	0	0	44	55	41	15	27	32	0.0582	0.000281	0.0579	1	1	1	0/0	0/1	0/0	0/0	0/0	0/0
AfunF3_3	8830718	A	G	missense_variant	MODERATE	1778T>C	Met593Thr	AFUN021501	0.0899	0	0	0	0	0	89	63	64	20	38	27	0.00331	1	1	1	1	1	0/1	0/0	0/0	0/0	0/0	0/0
AfunF3_3	8652443	G	T	missense_variant	MODERATE	1957G>T	Ala653Ser	AFUN004857	0.0899	0.1591	0.0455	0	0	0	89	44	66	13	50	33	0.00331	0.00604	0.122	1	1	1	0/1	0/1	0/0	0/0	0/0	0/0
AfunF3_X	8008372	G	A	missense_variant	MODERATE	523G>A	Val175Ile	AFUN021788	0.0899	0.0938	0.0921	0	0	0	89	64	76	16	31	22	0.00331	0.0138	0.00676	1	1	1	0/1	0/1	0/1	0/0	0/0	0/0
AfunF3_3	8566098	A	G	missense_variant	MODERATE	1369A>G	Thr457Ala	AFUN009003	0.0899	0	0	0	0	0.0263	89	47	74	8	45	38	0.00331	1	1	1	1	0.5	0/1	0/0	0/0	0/0	0/0	0/0
AfunF3_3	8566098	A	G	missense_variant	MODERATE	1471A>G	Thr491Ala	AFUN009003	0.0899	0	0	0	0	0.0263	89	47	74	8	45	38	0.00331	1	1	1	1	0.5	0/1	0/0	0/0	0/0	0/0	0/0
AfunF3_3	8566098	A	G	missense_variant	MODERATE	1369A>G	Thr457Ala	AFUN009003	0.0899	0	0	0	0	0.0263	89	47	74	8	45	38	0.00331	1	1	1	1	0.5	0/1	0/0	0/0	0/0	0/0	0/0
AfunF3_3	8603521	C	T	missense_variant	MODERATE	1102G>A	Val368Met	AFUN008995	0.0899	0	0	0	0.0278	0	89	46	83	21	36	29	0.00331	1	1	1	0.5	1	0/1	0/0	0/0	0/0	0/0	0/0
AfunF3_3	8830926	C	T	missense_variant	MODERATE	1669G>A	Asp557Asn	AFUN021501	0.0899	0.0615	0.046	0	0	0	89	65	87	9	46	26	0.00331	0.0596	0.0603	1	1	1	0/1	0/0	0/0	0/0	0/0	0/0
AfunF3_2	8265812	T	G	missense_variant	MODERATE	164A>C	Glu55Ala	AFUN008342	0.0889	0.0411	0	0	0	0	90	73	57	25	30	40	0.00331	0.122	1	1	1	1	0/1	0/0	0/0	0/0	0/0	0/0
AfunF3_3	8584333	C	T	missense_variant	MODERATE	113C>T	Pro38Leu	AFUN009000	0.0889	0.0353	0	0	0.027	0	90	85	80	21	37	37	0.00332	0.123	1	1	0.5	1	0/1	0/0	0/0	0/0	0/0	0/0
AfunF3_X	8259591	G	A	missense_variant	MODERATE	1258G>A	Gly420Ser	AFUN007557	0.0886	0.1026	0.0602	0	0	0	79	39	83	12	39	39	0.0068	0.0577	0.0294	1	1	1	0/1	0/0	0/1	0/0	0/0	0/0
AfunF3_2	8193673	T	A	missense_variant	MODERATE	811A>T	Thr271Ser	AFUN016030	0.0886	0.1346	0.0388	0	0.0278	0	79	52	103	19	36	28	0.0068	0.0063	0.0607	1	0.5	1	0/1	0/1	0/0	0/0	0/0	0/0
AfunF3_2	8341696	G	A	missense_variant	MODERATE	307G>A	Ala103Thr	AFUN021905	0.0886	0.0189	0.0132	0	0	0	79	53	76	10	36	27	0.0068	0.5	0.5	1	1	1	0/1	0/0	0/0	0/0	0/0	0/0
AfunF3_3	8712066	C	G	missense_variant	MODERATE	909G>C	Leu303Phe	AFUN016427	0.0882	0	0	0	0	0	68	52	76	9	38	38	0.0139	1	1	1	1	1	0/1	0/0	0/0	0/0	0/0	0/0
AfunF3_3	8830721	G	A	missense_variant	MODERATE	1775C>T	Ala592Val	AFUN021501	0.0879	0.0156	0	0	0	0.2308	91	64	66	21	38	26	0.00333	0.5	1	1	1	0.0113	0/1	0/0	0/0	0/0	0/0	0/1
AfunF3_3	8954637	C	G	missense_variant	MODERATE	16C>G	Leu6Val	AFUN015908	0.0879	0.1562	0.023	0	0	0	91	64	87	18	34	43	0.00332	0.000663	0.249	1	1	1	0/1	0/1	0/0	0/0	0/0	0/0
AfunF3_3	8689252	C	T	missense_variant	MODERATE	3569C>T	Ala1190Val	AFUN020717	0.0879	0.0571	0	0	0	0	91	70	91	18	41	35	0.00333	0.0598	1	1	1	1	0/1	0/0	0/0	0/0	0/0	0/0
AfunF3_3	8828908	C	T	missense_variant	MODERATE	3588G>A	Met1196Ile	AFUN021501	0.0879	0.1321	0.0119	0	0	0	91	53	84	15	41	31	0.00333	0.00633	0.5	1	1	1	0/1	0/1	0/0	0/0	0/0	0/0
AfunF3_3	8758642	A	T	missense_variant	MODERATE	8A>T	Lys3Met	AFUN004870	0.0877	0.0286	0.0098	0	0	0	114	70	102	20	38	35	0.000795	0.248	0.5	1	1	1	0/1	0/0	0/0	0/0	0/0	0/0
AfunF3_2	8607349	C	G	missense_variant	MODERATE	626G>C	Gly209Ala	AFUN021912	0.0875	0.0392	0	0	0.0857	0.2759	80	51	103	15	35	29	0.00681	0.247	1	1	0.12	0.00224	0/1	0/0	0/0	0/0	0/0	0/1
AfunF3_3	8617341	C	G	missense_variant	MODERATE	407C>G	Pro136Arg	AFUN008994	0.0875	0	0.0152	0	0	0	80	45	66	11	34	24	0.00681	1	0.5	1	1	1	0/1	0/0	0/0	0/0	0/0	0/0
AfunF3_3	8682621	C	G	missense_variant	MODERATE	3043C>G	Pro1015Ala	AFUN004861	0.0875	0.1489	0	0	0	0	80	47	79	12	37	33	0.00681	0.00614	1	1	1	1	0/1	0/1	0/0	0/0	0/0	0/0
AfunF3_2	8211119	G	T	missense_variant	MODERATE	154G>T	Ala52Ser	AFUN008334	0.0875	0.0253	0.038	0	0	0	80	79	79	23	38	41	0.00681	0.248	0.123	1	1	1	0/1	0/0	0/0	0/0	0/0	0/0
AfunF3_3	8037394	A	C	missense_variant	MODERATE	1671A>C	Gln557His	AFUN007435	0.087	0	0	0	0	0	92	45	78	23	37	30	0.00333	1	1	1	1	1	0/1	0/0	0/0	0/0	0/0	0/0
AfunF3_X	8117050	T	C	missense_variant	MODERATE	5591T>C	Val1864Ala	AFUN007572	0.087	0.0667	0	0	0	0	69	30	60	14	27	32	0.014	0.246	1	1	1	1	0/1	0/0	0/0	0/0	0/0	0/0
AfunF3_2	8693763	G	A	missense_variant	MODERATE	1514G>A	Ser505Asn	AFUN020834	0.0864	0.0189	0.0253	0	0	0	81	53	79	18	27	44	0.00683	0.5	0.248	1	1	1	0/1	0/0	0/0	0/0	0/0	0/0
AfunF3_2	8211111	C	T	missense_variant	MODERATE	146C>T	Pro49Leu	AFUN008334	0.0864	0.025	0.0385	0	0	0	81	80	78	24	35	44	0.00683	0.248	0.123	1	1	1	0/1	0/0	0/0	0/0	0/0	0/0
AfunF3_2	8229285	C	G	missense_variant	MODERATE	3893C>G	Thr1298Ser	AFUN008335	0.0857	0.0303	0	0	0	0.5	105	66	87	26	41	48	0.00163	0.248	1	1	1	1.24e-09	0/1	0/0	0/0	0/0	0/0	0/1
AfunF3_2	8228631	T	C	missense_variant	MODERATE	3239T>C	Leu1080Ser	AFUN008335	0.0854	0.0476	0	0	0	0	82	42	66	16	35	32	0.00683	0.247	1	1	1	1	0/1	0/0	0/0	0/0	0/0	0/0
AfunF3_X	8220171	A	C	missense_variant	MODERATE	1459A>C	Met487Leu	AFUN007564	0.0854	0.0893	0.1852	0	0	0	82	56	54	19	43	29	0.00684	0.0285	0.000618	1	1	1	0/1	0/1	0/1	0/0	0/0	0/0
AfunF3_X	8078880	T	G	missense_variant	MODERATE	3258T>G	His1086Gln	AFUN021786	0.0854	0.0196	0.0444	0	0	0	82	51	90	15	42	34	0.00684	0.5	0.0604	1	1	1	0/1	0/0	0/0	0/0	0/0	0/0
AfunF3_2	8193160	T	C	missense_variant	MODERATE	1324A>G	Thr442Ala	AFUN016030	0.0854	0.0455	0	0	0	0	82	44	72	10	32	37	0.00681	0.247	1	1	1	1	0/1	0/0	0/0	0/0	0/0	0/0
AfunF3_3	8677550	G	A	missense_variant	MODERATE	154G>A	Val52Ile	AFUN004861	0.0854	0.087	0	0	0	0	82	46	83	13	30	39	0.00684	0.0584	1	1	1	1	0/1	0/0	0/0	0/0	0/0	0/0
AfunF3_3	8957811	A	C	missense_variant	MODERATE	439A>C	Thr147Pro	AFUN015907	0.0854	0	0	0	0	0	82	101	85	31	53	49	0.00684	1	1	1	1	1	0/1	0/0	0/0	0/0	0/0	0/0
AfunF3_3	8037558	A	C	missense_variant	MODERATE	1835A>C	Asn612Thr	AFUN007435	0.0851	0	0	0	0	0	94	46	88	12	36	22	0.00334	1	1	1	1	1	0/1	0/0	0/0	0/0	0/0	0/0
AfunF3_3	8868892	G	A	missense_variant	MODERATE	2788G>A	Ala930Thr	AFUN020441	0.0845	0.05	0.058	0	0	0	71	40	69	8	44	36	0.014	0.247	0.0597	1	1	1	0/1	0/0	0/0	0/0	0/0	0/0
AfunF3_3	8868892	G	A	missense_variant	MODERATE	2326G>A	Ala776Thr	AFUN020441	0.0845	0.05	0.058	0	0	0	71	40	69	8	44	36	0.014	0.247	0.0597	1	1	1	0/1	0/0	0/0	0/0	0/0	0/0
AfunF3_2	8631714	T	G	missense_variant	MODERATE	56A>C	Lys19Thr	AFUN008366	0.0845	0	0	0	0	0	71	90	85	22	48	30	0.014	1	1	1	1	1	0/1	0/0	0/0	0/0	0/0	0/0
AfunF3_3	8688310	A	C	missense_variant	MODERATE	2627A>C	Lys876Thr	AFUN020717	0.0843	0.0125	0	0	0	0	83	80	79	21	44	42	0.00685	0.5	1	1	1	1	0/1	0/0	0/0	0/0	0/0	0/0
AfunF3_X	8210139	C	G	missense_variant	MODERATE	2834C>G	Ala945Gly	AFUN007566	0.0842	0.0253	0	0	0	0	95	79	58	14	43	36	0.00334	0.248	1	1	1	1	0/1	0/0	0/0	0/0	0/0	0/0
AfunF3_3	8690780	G	C	missense_variant	MODERATE	5097G>C	Glu1699Asp	AFUN020717	0.0833	0	0.0105	0	0	0	84	78	95	18	39	42	0.00686	1	0.5	1	1	1	0/1	0/0	0/0	0/0	0/0	0/0
AfunF3_3	8095604	G	A	missense_variant	MODERATE	344G>A	Ser115Asn	AFUN007441	0.0833	0	0.0115	0	0	0	84	28	87	18	34	22	0.00686	1	0.5	1	1	1	0/1	0/0	0/0	0/0	0/0	0/0
AfunF3_3	8705447	A	T	missense_variant	MODERATE	91T>A	Ser31Thr	AFUN016428	0.0833	0	0	0	0	0	84	70	65	24	35	51	0.00686	1	1	1	1	1	0/1	0/0	0/0	0/0	0/0	0/0
AfunF3_X	8213053	C	A	missense_variant	MODERATE	5603C>A	Pro1868His	AFUN007566	0.0824	0.0561	0.0488	0	0	0	85	107	82	28	39	42	0.00687	0.0145	0.0602	1	1	1	0/1	0/1	0/0	0/0	0/0	0/0
AfunF3_3	8950048	C	T	missense_variant	MODERATE	1270G>A	Asp424Asn	AFUN004884	0.0824	0	0	0	0	0	85	67	101	19	41	37	0.00687	1	1	1	1	1	0/1	0/0	0/0	0/0	0/0	0/0
AfunF3_X	8259315	C	A	missense_variant	MODERATE	982C>A	Pro328Thr	AFUN007557	0.0824	0	0.0256	0	0	0	85	65	78	20	36	49	0.00686	1	0.248	1	1	1	0/1	0/0	0/0	0/0	0/0	0/0
AfunF3_3	8692380	C	T	missense_variant	MODERATE	616G>A	Asp206Asn	AFUN016425	0.0822	0.0702	0	0	0	0	73	57	78	16	28	38	0.014	0.0592	1	1	1	1	0/1	0/0	0/0	0/0	0/0	0/0
AfunF3_3	8677415	C	G	missense_variant	MODERATE	19C>G	Pro7Ala	AFUN004861	0.0816	0.0204	0	0	0	0	98	49	89	16	33	31	0.00337	0.5	1	1	1	1	0/1	0/0	0/0	0/0	0/0	0/0
AfunF3_2	8262463	C	T	missense_variant	MODERATE	772C>T	Pro258Ser	AFUN021897	0.0814	0.0299	0	0	0	0	86	67	75	15	44	36	0.00688	0.248	1	1	1	1	0/1	0/0	0/0	0/0	0/0	0/0
AfunF3_2	8225032	C	A	missense_variant	MODERATE	416C>A	Thr139Lys	AFUN008335	0.0814	0.0566	0	0	0	0	86	53	71	16	29	34	0.00688	0.121	1	1	1	1	0/1	0/0	0/0	0/0	0/0	0/0
AfunF3_2	8228987	A	G	missense_variant	MODERATE	3595A>G	Ser1199Gly	AFUN008335	0.0814	0	0.0118	0	0	0	86	59	85	31	40	39	0.00688	1	0.5	1	1	1	0/1	0/0	0/0	0/0	0/0	0/0
AfunF3_X	8008612	T	A	missense_variant	MODERATE	763T>A	Ser255Thr	AFUN021788	0.0811	0.16	0	0	0	0	74	75	81	14	39	29	0.0141	0.000152	1	1	1	1	0/1	0/1	0/0	0/0	0/0	0/0
AfunF3_3	8868994	T	G	missense_variant	MODERATE	2890T>G	Ser964Ala	AFUN020441	0.0811	0	0	0	0	0	74	25	70	7	33	45	0.014	1	1	1	1	1	0/1	0/0	0/0	0/0	0/0	0/0
AfunF3_3	8868994	T	G	missense_variant	MODERATE	2428T>G	Ser810Ala	AFUN020441	0.0811	0	0	0	0	0	74	25	70	7	33	45	0.014	1	1	1	1	1	0/1	0/0	0/0	0/0	0/0	0/0
AfunF3_2	8715970	C	T	missense_variant	MODERATE	532C>T	Pro178Ser	AFUN008375	0.0811	0.0847	0.0735	0	0	0	74	59	68	9	32	29	0.0141	0.0286	0.029	1	1	1	0/1	0/1	0/1	0/0	0/0	0/0
AfunF3_3	8349718	T	G	missense_variant	MODERATE	1005T>G	Asp335Glu	AFUN007451	0.0811	0.0857	0.05	0	0	0	74	70	80	15	35	40	0.0141	0.014	0.0601	1	1	1	0/1	0/1	0/0	0/0	0/0	0/0
AfunF3_2	8224879	A	G	missense_variant	MODERATE	263A>G	Asn88Ser	AFUN008335	0.0808	0.1231	0.0159	0	0	0	99	65	63	25	38	34	0.00337	0.00311	0.5	1	1	1	0/1	0/1	0/0	0/0	0/0	0/0
AfunF3_3	8073475	C	A,T	missense_variant	MODERATE	1777G>T	Ala593Ser	AFUN007438	0.0808	0.029	0.0918	0	0	0	99	69	98	19	42	43	0.00336	0.248	0.00161	1	1	1	0/1	0/0	0/2	0/0	0/0	0/0
AfunF3_3	8073475	C	A,T	missense_variant	MODERATE	1777G>A	Ala593Thr	AFUN007438	0.0808	0.029	0.0918	0	0	0	99	69	98	19	42	43	0.00336	0.248	0.00161	1	1	1	0/1	0/0	0/2	0/0	0/0	0/0
AfunF3_2	8260144	A	G	missense_variant	MODERATE	769A>G	Thr257Ala	AFUN021898	0.0806	0.0189	0	0	0	0	62	53	74	16	29	34	0.0287	0.5	1	1	1	1	0/1	0/0	0/0	0/0	0/0	0/0
AfunF3_3	8758678	G	C	missense_variant	MODERATE	44G>C	Gly15Ala	AFUN004870	0.0806	0.0682	0.0215	0	0.025	0	98	66	96	16	40	30	0.0286	0.121	0.249	1	0.5	1	0/1	0/0	0/0	0/0	0/0	0/0
AfunF3_3	8717280	C	A	missense_variant	MODERATE	1795C>A	Pro599Thr	AFUN004866	0.0805	0.0769	0.1111	0	0	0	87	39	72	9	42	22	0.00689	0.12	0.00318	1	1	1	0/1	0/0	0/1	0/0	0/0	0/0
AfunF3_2	8208018	C	T	missense_variant	MODERATE	547G>A	Val183Ile	AFUN008332	0.0805	0.0361	0	0	0	0	87	83	71	25	46	39	0.00689	0.123	1	1	1	1	0/1	0/0	0/0	0/0	0/0	0/0
AfunF3_2	8225230	C	A	missense_variant	MODERATE	614C>A	Thr205Lys	AFUN008335	0.0805	0.027	0	0	0	0	87	37	64	14	25	35	0.00689	0.5	1	1	1	1	0/1	0/0	0/0	0/0	0/0	0/0
AfunF3_2	8155679	C	T	missense_variant	MODERATE	394G>A	Val132Ile	AFUN008327	0.08	0.0192	0	0	0	0	75	52	70	21	39	30	0.014	0.5	1	1	1	1	0/1	0/0	0/0	0/0	0/0	0/0
AfunF3_3	8957884	A	G	missense_variant	MODERATE	512A>G	Lys171Arg	AFUN015907	0.08	0.1348	0	0	0	0	75	89	80	25	42	47	0.0141	0.000164	1	1	1	1	0/1	0/1	0/0	0/0	0/0	0/0
AfunF3_X	8933863	T	C	missense_variant	MODERATE	1928T>C	Val643Ala	AFUN003911	0.08	0.02	0	0	0	0	75	50	55	11	38	30	0.0141	0.5	1	1	1	1	0/1	0/0	0/0	0/0	0/0	0/0
AfunF3_2	8255180	A	C	missense_variant	MODERATE	185A>C	Lys62Thr	AFUN021900	0.08	0.0185	0.0227	0	0	0	75	54	88	19	37	39	0.0141	0.5	0.249	1	1	1	0/1	0/0	0/0	0/0	0/0	0/0
AfunF3_3	8829837	C	G	missense_variant	MODERATE	2659G>C	Ala887Pro	AFUN021501	0.0795	0.0526	0.0366	0	0	0	88	76	82	19	50	38	0.00689	0.06	0.123	1	1	1	0/1	0/0	0/0	0/0	0/0	0/0
AfunF3_3	8042655	T	G	missense_variant	MODERATE	721T>G	Ser241Ala	AFUN007436	0.0795	0.0172	0.013	0	0	0	88	58	77	11	38	31	0.0069	0.5	0.5	1	1	1	0/1	0/0	0/0	0/0	0/0	0/0
AfunF3_3	8042655	T	G	missense_variant	MODERATE	742T>G	Ser248Ala	AFUN007436	0.0795	0.0172	0.013	0	0	0	88	58	77	11	38	31	0.0069	0.5	0.5	1	1	1	0/1	0/0	0/0	0/0	0/0	0/0
AfunF3_3	8002527	C	A	missense_variant	MODERATE	4399C>A	Pro1467Thr	AFUN007633	0.0795	0.0208	0	0	0	0	88	48	78	16	45	38	0.0069	0.5	1	1	1	1	0/1	0/0	0/0	0/0	0/0	0/0
AfunF3_2	8194441	A	G	missense_variant	MODERATE	43T>C	Ser15Pro	AFUN016030	0.0795	0	0	0	0	0	88	66	72	18	27	28	0.0069	1	1	1	1	1	0/1	0/0	0/0	0/0	0/0	0/0
AfunF3_3	8709833	G	A	missense_variant	MODERATE	3073C>T	Pro1025Ser	AFUN016427	0.0794	0.0678	0	0	0	0	63	59	78	17	40	36	0.0287	0.0593	1	1	1	1	0/1	0/0	0/0	0/0	0/0	0/0
AfunF3_X	8276517	G	T	missense_variant	MODERATE	420C>A	Asp140Glu	AFUN007552	0.0789	0.0405	0	0	0.0732	0	76	74	61	16	41	38	0.0141	0.122	1	1	0.12	1	0/1	0/0	0/0	0/0	0/0	0/0
AfunF3_3	8715222	G	A	missense_variant	MODERATE	424G>A	Ala142Thr	AFUN004866	0.0789	0.0455	0.0133	0	0	0.0294	76	44	75	19	54	34	0.0141	0.247	0.5	1	1	0.5	0/1	0/0	0/0	0/0	0/0	0/0
AfunF3_X	8210500	T	G	missense_variant	MODERATE	3118T>G	Ser1040Ala	AFUN007566	0.0787	0.0725	0.0133	0	0	0	89	69	75	11	34	37	0.00691	0.029	0.5	1	1	1	0/1	0/1	0/0	0/0	0/0	0/0
AfunF3_3	8704060	G	A	missense_variant	MODERATE	764C>T	Ala255Val	AFUN016428	0.0787	0.0423	0	0	0.0345	0	89	71	94	22	29	44	0.00691	0.122	1	1	0.5	1	0/1	0/0	0/0	0/0	0/0	0/0
AfunF3_3	8704060	G	A	missense_variant	MODERATE	593C>T	Ala198Val	AFUN016428	0.0787	0.0423	0	0	0.0345	0	89	71	94	22	29	44	0.00691	0.122	1	1	0.5	1	0/1	0/0	0/0	0/0	0/0	0/0
AfunF3_3	8687086	A	T	missense_variant	MODERATE	1403A>T	Gln468Leu	AFUN020717	0.0787	0.0294	0	0	0	0	89	68	105	19	51	41	0.00691	0.248	1	1	1	1	0/1	0/0	0/0	0/0	0/0	0/0
AfunF3_X	8248616	T	C	missense_variant	MODERATE	1705A>G	Thr569Ala	AFUN021785	0.0787	0.0278	0	0	0	0	89	36	57	8	32	21	0.00691	0.5	1	1	1	1	0/1	0/0	0/0	0/0	0/0	0/0
AfunF3_3	8828255	G	T	missense_variant	MODERATE	4241C>A	Thr1414Asn	AFUN021501	0.0784	0.1163	0.0364	0	0	0	102	43	55	20	39	38	0.00339	0.0276	0.248	1	1	1	0/1	0/1	0/0	0/0	0/0	0/0
AfunF3_3	8599690	C	T	missense_variant	MODERATE	658C>T	Leu220Phe	AFUN008996	0.0779	0.0377	0.0667	0	0	0	77	53	60	8	45	35	0.0141	0.248	0.0594	1	1	1	0/1	0/0	0/0	0/0	0/0	0/0
AfunF3_3	8652179	C	T	missense_variant	MODERATE	1693C>T	Pro565Ser	AFUN004857	0.0779	0.0566	0	0	0	0	77	53	51	19	34	26	0.0141	0.121	1	1	1	1	0/1	0/0	0/0	0/0	0/0	0/0
AfunF3_X	8206553	C	T	missense_variant	MODERATE	176C>T	Ala59Val	AFUN007566	0.0779	0	0.0172	0	0	0.2778	77	55	58	18	37	36	0.0141	1	0.5	1	1	0.000474	0/1	0/0	0/0	0/0	0/0	0/1
AfunF3_X	8219452	G	A	missense_variant	MODERATE	740G>A	Gly247Glu	AFUN007564	0.0779	0.0533	0.0312	0	0	0	77	75	96	14	41	39	0.0141	0.06	0.123	1	1	1	0/1	0/0	0/0	0/0	0/0	0/0
AfunF3_3	8498644	C	T	missense_variant	MODERATE	539C>T	Thr180Ile	AFUN018963	0.0779	0.0395	0.0127	0	0	0	77	76	79	27	35	33	0.0141	0.123	0.5	1	1	1	0/1	0/0	0/0	0/0	0/0	0/0
AfunF3_2	8263326	A	G	missense_variant	MODERATE	247A>G	Ile83Val	AFUN021899	0.0778	0.0132	0.0139	0	0	0	90	76	72	22	33	29	0.00692	0.5	0.5	1	1	1	0/1	0/0	0/0	0/0	0/0	0/0
AfunF3_X	8093448	C	T	missense_variant	MODERATE	406G>A	Glu136Lys	AFUN014802	0.0778	0.0909	0.05	0	0	0	90	55	80	14	36	37	0.00692	0.0284	0.0601	1	1	1	0/1	0/1	0/0	0/0	0/0	0/0
AfunF3_X	8093448	C	T	missense_variant	MODERATE	406G>A	Glu136Lys	AFUN014802	0.0778	0.0909	0.05	0	0	0	90	55	80	14	36	37	0.00692	0.0284	0.0601	1	1	1	0/1	0/1	0/0	0/0	0/0	0/0
AfunF3_2	8555774	T	A	missense_variant	MODERATE	155A>T	Gln52Leu	AFUN015889	0.0778	0.0714	0.0247	0	0.0667	0	90	70	81	21	30	32	0.00692	0.029	0.248	1	0.246	1	0/1	0/1	0/0	0/0	0/0	0/0
AfunF3_3	8829999	C	T	missense_variant	MODERATE	2497G>A	Ala833Thr	AFUN021501	0.0769	0	0.2278	0	0	0.2857	78	72	79	19	47	35	0.0141	1	1.28e-06	1	1	0.000463	0/1	0/0	0/1	0/0	0/0	0/1
AfunF3_2	8194430	T	G	missense_variant	MODERATE	54A>C	Glu18Asp	AFUN016030	0.0769	0.0152	0	0	0	0	91	66	68	20	27	30	0.00693	0.5	1	1	1	1	0/1	0/0	0/0	0/0	0/0	0/0
AfunF3_X	8385443	T	G	missense_variant	MODERATE	1019A>C	Gln340Pro	AFUN007545	0.0769	0.1127	0.1852	0	0	0	52	71	56	16	31	32	0.0589	0.00316	0.000618	1	1	1	0/0	0/1	0/1	0/0	0/0	0/0
AfunF3_X	8072874	C	A	missense_variant	MODERATE	400C>A	Leu134Ile	AFUN021787	0.0769	0.0253	0.0778	0	0	0	78	79	90	36	40	44	0.0141	0.248	0.00692	1	1	1	0/1	0/0	0/1	0/0	0/0	0/0
AfunF3_3	8712373	C	T	missense_variant	MODERATE	602G>A	Arg201His	AFUN016427	0.0769	0.0606	0	0	0	0	78	66	75	22	39	37	0.0141	0.0596	1	1	1	1	0/1	0/0	0/0	0/0	0/0	0/0
AfunF3_3	8717952	C	T	missense_variant	MODERATE	2467C>T	Pro823Ser	AFUN004866	0.0769	0.0625	0	0	0	0	78	48	66	17	30	24	0.0141	0.121	1	1	1	1	0/1	0/0	0/0	0/0	0/0	0/0
AfunF3_X	8382053	A	T	missense_variant	MODERATE	1816T>A	Leu606Met	AFUN007545	0.0769	0.0759	0.1558	0	0	0	91	79	77	20	43	36	0.00693	0.0142	0.000154	1	1	1	0/1	0/1	0/1	0/0	0/0	0/0
AfunF3_2	8228495	A	G	missense_variant	MODERATE	3103A>G	Thr1035Ala	AFUN008335	0.0761	0.0208	0	0	0	0	92	48	55	11	35	36	0.00694	0.5	1	1	1	1	0/1	0/0	0/0	0/0	0/0	0/0
AfunF3_3	8829729	A	G	missense_variant	MODERATE	2767T>C	Ser923Pro	AFUN021501	0.0761	0.0139	0	0	0	0	92	72	69	22	46	37	0.00694	0.5	1	1	1	1	0/1	0/0	0/0	0/0	0/0	0/0
AfunF3_3	8566509	G	T	missense_variant	MODERATE	1780G>T	Ala594Ser	AFUN009003	0.0761	0	0	0	0	0	92	67	79	17	36	30	0.00693	1	1	1	1	1	0/1	0/0	0/0	0/0	0/0	0/0
AfunF3_3	8566509	G	T	missense_variant	MODERATE	1882G>T	Ala628Ser	AFUN009003	0.0761	0	0	0	0	0	92	67	79	17	36	30	0.00693	1	1	1	1	1	0/1	0/0	0/0	0/0	0/0	0/0
AfunF3_3	8566509	G	T	missense_variant	MODERATE	1780G>T	Ala594Ser	AFUN009003	0.0761	0	0	0	0	0	92	67	79	17	36	30	0.00693	1	1	1	1	1	0/1	0/0	0/0	0/0	0/0	0/0
AfunF3_3	8617178	G	C	missense_variant	MODERATE	244G>C	Val82Leu	AFUN008994	0.0759	0	0	0	0	0	79	43	69	12	33	22	0.0142	1	1	1	1	1	0/1	0/0	0/0	0/0	0/0	0/0
AfunF3_2	8343302	A	G	missense_variant	MODERATE	52A>G	Thr18Ala	AFUN021903	0.0759	0.1029	0.0135	0	0	0	79	68	74	17	46	39	0.0142	0.00664	0.5	1	1	1	0/1	0/1	0/0	0/0	0/0	0/0
AfunF3_3	8499212	C	T	missense_variant	MODERATE	1046C>T	Thr349Met	AFUN018963	0.0759	0	0	0	0	0	79	45	66	15	34	28	0.0142	1	1	1	1	1	0/1	0/0	0/0	0/0	0/0	0/0
AfunF3_3	8868961	T	A	missense_variant	MODERATE	2857T>A	Ser953Thr	AFUN020441	0.0759	0.04	0	0	0	0	79	25	65	7	35	37	0.0141	0.5	1	1	1	1	0/1	0/0	0/0	0/0	0/0	0/0
AfunF3_3	8868961	T	A	missense_variant	MODERATE	2395T>A	Ser799Thr	AFUN020441	0.0759	0.04	0	0	0	0	79	25	65	7	35	37	0.0141	0.5	1	1	1	1	0/1	0/0	0/0	0/0	0/0	0/0
AfunF3_X	8386418	C	T	missense_variant	MODERATE	44G>A	Arg15Gln	AFUN007545	0.0759	0.0656	0.0278	0	0	0	79	61	72	18	30	43	0.0142	0.0594	0.248	1	1	1	0/1	0/0	0/0	0/0	0/0	0/0
AfunF3_3	8867529	G	A	missense_variant	MODERATE	1625G>A	Ser542Asn	AFUN020441	0.0753	0.08	0.013	0	0	0	93	50	77	21	41	33	0.00695	0.0587	0.5	1	1	1	0/1	0/0	0/0	0/0	0/0	0/0
AfunF3_3	8867529	G	A	missense_variant	MODERATE	1163G>A	Ser388Asn	AFUN020441	0.0753	0.08	0.013	0	0	0	93	50	77	21	41	33	0.00695	0.0587	0.5	1	1	1	0/1	0/0	0/0	0/0	0/0	0/0
AfunF3_X	8094259	T	A	missense_variant	MODERATE	2347T>A	Ser783Thr	AFUN007573	0.075	0.0312	0	0	0	0	80	64	77	15	50	39	0.0142	0.248	1	1	1	1	0/1	0/0	0/0	0/0	0/0	0/0
AfunF3_3	8690692	G	C	missense_variant	MODERATE	5009G>C	Ser1670Thr	AFUN020717	0.075	0.0294	0	0	0	0	80	68	87	17	32	34	0.0142	0.248	1	1	1	1	0/1	0/0	0/0	0/0	0/0	0/0
AfunF3_3	8617149	A	T	missense_variant	MODERATE	215A>T	Gln72Leu	AFUN008994	0.075	0.1087	0.0122	0	0	0	80	46	82	12	31	19	0.0142	0.0279	0.5	1	1	1	0/1	0/1	0/0	0/0	0/0	0/0
AfunF3_3	8709282	C	T	missense_variant	MODERATE	3559G>A	Val1187Ile	AFUN016427	0.075	0	0.0462	0	0	0	80	54	65	24	43	44	0.0142	1	0.122	1	1	1	0/1	0/0	0/0	0/0	0/0	0/0
AfunF3_X	8219467	C	A	missense_variant	MODERATE	755C>A	Ala252Asp	AFUN007564	0.075	0.0494	0.0412	0	0	0	80	81	97	13	41	36	0.0142	0.0602	0.0606	1	1	1	0/1	0/0	0/0	0/0	0/0	0/0
AfunF3_2	8907005	C	T	missense_variant	MODERATE	2023G>A	Ala675Thr	AFUN020866	0.0746	0	0.013	0	0	0	67	54	77	13	38	36	0.0289	1	0.5	1	1	1	0/1	0/0	0/0	0/0	0/0	0/0
AfunF3_2	8272292	G	C	missense_variant	MODERATE	158C>G	Ala53Gly	AFUN008344	0.0746	0	0	0	0	0	67	60	84	15	30	22	0.0289	1	1	1	1	1	0/1	0/0	0/0	0/0	0/0	0/0
AfunF3_2	8321702	G	C	missense_variant	MODERATE	50C>G	Ala17Gly	AFUN008346	0.0745	0.0175	0.0946	0	0	0	94	57	74	17	40	31	0.00696	0.5	0.00673	1	1	1	0/1	0/0	0/1	0/0	0/0	0/0
AfunF3_3	8691687	G	C	missense_variant	MODERATE	1309C>G	Leu437Val	AFUN016425	0.0745	0	0	0	0.0208	0	94	70	84	23	48	34	0.00696	1	1	1	0.5	1	0/1	0/0	0/0	0/0	0/0	0/0
AfunF3_X	8209415	A	C	missense_variant	MODERATE	2255A>C	Asn752Thr	AFUN007566	0.0741	0	0	0	0	0	81	80	74	13	46	42	0.0142	1	1	1	1	1	0/1	0/0	0/0	0/0	0/0	0/0
AfunF3_3	8830531	C	A	missense_variant	MODERATE	1965G>T	Met655Ile	AFUN021501	0.0737	0.0469	0	0	0	0	95	64	81	20	53	30	0.00697	0.122	1	1	1	1	0/1	0/0	0/0	0/0	0/0	0/0
AfunF3_3	8687433	G	T	missense_variant	MODERATE	1750G>T	Val584Leu	AFUN020717	0.0735	0.0455	0.0349	0	0	0	68	66	86	23	48	47	0.029	0.122	0.123	1	1	1	0/1	0/0	0/0	0/0	0/0	0/0
AfunF3_X	8211593	C	A	missense_variant	MODERATE	4211C>A	Pro1404His	AFUN007566	0.0735	0	0	0	0	0	68	40	78	16	28	41	0.029	1	1	1	1	1	0/1	0/0	0/0	0/0	0/0	0/0
AfunF3_3	8617451	C	T	missense_variant	MODERATE	517C>T	Pro173Ser	AFUN008994	0.0732	0	0.0294	0	0	0	82	45	70	19	34	24	0.0142	1	0.248	1	1	1	0/1	0/0	0/0	0/0	0/0	0/0
AfunF3_3	8830605	G	C	missense_variant	MODERATE	1891C>G	Pro631Ala	AFUN021501	0.0732	0.0667	0.0128	0	0	0	82	60	78	19	49	44	0.0142	0.0593	0.5	1	1	1	0/1	0/0	0/0	0/0	0/0	0/0
AfunF3_3	8617158	T	C	missense_variant	MODERATE	224T>C	Val75Ala	AFUN008994	0.0732	0	0.025	0	0	0	82	47	80	12	30	22	0.0142	1	0.248	1	1	1	0/1	0/0	0/0	0/0	0/0	0/0
AfunF3_2	8226300	G	C	missense_variant	MODERATE	1684G>C	Gly562Arg	AFUN008335	0.0732	0	0.0159	0	0	0	82	39	63	23	33	34	0.0142	1	0.5	1	1	1	0/1	0/0	0/0	0/0	0/0	0/0
AfunF3_2	8606137	A	T	missense_variant	MODERATE	1838T>A	Ile613Asn	AFUN021912	0.0729	0.0704	0	0	0	0	96	71	70	18	38	28	0.00698	0.0291	1	1	1	1	0/1	0/1	0/0	0/0	0/0	0/0
AfunF3_3	8687429	G	T	missense_variant	MODERATE	1746G>T	Leu582Phe	AFUN020717	0.0725	0.0455	0.0345	0	0	0	69	66	87	24	45	46	0.029	0.122	0.123	1	1	1	0/1	0/0	0/0	0/0	0/0	0/0
AfunF3_3	8715054	A	C	missense_variant	MODERATE	256A>C	Thr86Pro	AFUN004866	0.0725	0.0185	0.0118	0	0.0256	0.0286	69	54	85	18	39	35	0.029	0.5	0.5	1	0.5	0.5	0/1	0/0	0/0	0/0	0/0	0/0
AfunF3_X	8382667	C	A	missense_variant	MODERATE	29C>A	Thr10Asn	AFUN007546	0.0725	0.0896	0.1667	0	0	0	71	67	66	19	39	49	0.029	0.0139	0.00031	1	1	1	0/1	0/1	0/1	0/0	0/0	0/0
AfunF3_3	8351213	G	C	missense_variant	MODERATE	2500G>C	Glu834Gln	AFUN007451	0.0723	0.08	0.0241	0	0	0	83	50	83	10	34	24	0.0142	0.0587	0.248	1	1	1	0/1	0/0	0/0	0/0	0/0	0/0
AfunF3_2	8321631	C	T	missense_variant	MODERATE	121G>A	Val41Ile	AFUN008346	0.0723	0.0385	0.0423	0	0	0	83	52	71	25	33	30	0.0142	0.248	0.122	1	1	1	0/1	0/0	0/0	0/0	0/0	0/0
AfunF3_3	8354620	C	A	missense_variant	MODERATE	546G>T	Leu182Phe	AFUN007452	0.0723	0.1857	0	0	0	0	83	70	71	14	41	39	0.0142	6.61e-05	1	1	1	1	0/1	0/1	0/0	0/0	0/0	0/0
AfunF3_3	8872667	C	A	missense_variant	MODERATE	823C>A	Gln275Lys	AFUN021503	0.0723	0.0156	0.0256	0	0	0	83	64	78	16	37	32	0.0142	0.5	0.248	1	1	1	0/1	0/0	0/0	0/0	0/0	0/0
AfunF3_2	8192788	C	T	missense_variant	MODERATE	1696G>A	Val566Ile	AFUN016030	0.0723	0	0	0	0	0	83	41	66	11	35	39	0.0142	1	1	1	1	1	0/1	0/0	0/0	0/0	0/0	0/0
AfunF3_2	8241477	G	C	missense_variant	MODERATE	689G>C	Gly230Ala	AFUN008337	0.0723	0.0448	0	0	0	0	83	67	68	13	47	36	0.0142	0.122	1	1	1	1	0/1	0/0	0/0	0/0	0/0	0/0
AfunF3_2	8251184	C	G	missense_variant	MODERATE	826C>G	Pro276Ala	AFUN008340	0.0723	0	0	0	0	0.037	83	49	72	10	27	27	0.0142	1	1	1	1	0.5	0/1	0/0	0/0	0/0	0/0	0/0
AfunF3_3	8497928	C	A	missense_variant	MODERATE	38C>A	Pro13Gln	AFUN018963	0.0723	0	0	0	0	0	83	64	86	24	42	34	0.0142	1	1	1	1	1	0/1	0/0	0/0	0/0	0/0	0/0
AfunF3_3	8868952	A	G	missense_variant	MODERATE	2848A>G	Thr950Ala	AFUN020441	0.0723	0.04	0	0	0	0	83	25	66	6	33	34	0.0142	0.5	1	1	1	1	0/1	0/0	0/0	0/0	0/0	0/0
AfunF3_3	8868952	A	G	missense_variant	MODERATE	2386A>G	Thr796Ala	AFUN020441	0.0723	0.04	0	0	0	0	83	25	66	6	33	34	0.0142	0.5	1	1	1	1	0/1	0/0	0/0	0/0	0/0	0/0
AfunF3_3	8968626	A	C	missense_variant	MODERATE	248A>C	Glu83Ala	AFUN014517	0.0723	0.0753	0	0	0	0	83	93	91	23	37	36	0.0142	0.00695	1	1	1	1	0/1	0/1	0/0	0/0	0/0	0/0
AfunF3_3	8968626	A	C	missense_variant	MODERATE	248A>C	Glu83Ala	AFUN014517	0.0723	0.0753	0	0	0	0	83	93	91	23	37	36	0.0142	0.00695	1	1	1	1	0/1	0/1	0/0	0/0	0/0	0/0
AfunF3_3	8758674	G	A	missense_variant	MODERATE	40G>A	Ala14Thr	AFUN004870	0.0722	0.0484	0	0	0	0	106	69	97	18	40	29	0.00698	0.122	1	1	1	1	0/1	0/0	0/0	0/0	0/0	0/0
AfunF3_2	8639924	C	T	missense_variant	MODERATE	4456G>A	Ala1486Thr	AFUN021913	0.0714	0	0.0137	0	0	0	98	69	73	14	33	44	0.00699	1	0.5	1	1	1	0/1	0/0	0/0	0/0	0/0	0/0
AfunF3_2	8639924	C	T	missense_variant	MODERATE	214C>T	Leu72Phe	AFUN014894	0.0714	0	0.0137	0	0	0	98	69	73	14	33	44	0.00699	1	0.5	1	1	1	0/1	0/0	0/0	0/0	0/0	0/0
AfunF3_2	8321596	G	T	missense_variant	MODERATE	156C>A	Phe52Leu	AFUN008346	0.0714	0.0377	0.0161	0	0	0	84	53	62	26	34	32	0.0142	0.248	0.5	1	1	1	0/1	0/0	0/0	0/0	0/0	0/0
AfunF3_2	8716964	A	G	missense_variant	MODERATE	1526A>G	Asp509Gly	AFUN008375	0.0714	0.0667	0.1486	0	0	0	98	75	74	21	36	43	0.00699	0.0292	0.000325	1	1	1	0/1	0/1	0/1	0/0	0/0	0/0
AfunF3_3	8602304	T	A	missense_variant	MODERATE	2319A>T	Glu773Asp	AFUN008995	0.0714	0.0172	0.0167	0	0	0	70	58	60	20	45	35	0.029	0.5	0.5	1	1	1	0/1	0/0	0/0	0/0	0/0	0/0
AfunF3_3	8704471	G	A	missense_variant	MODERATE	353C>T	Thr118Met	AFUN016428	0.0714	0.0556	0	0	0	0	98	54	100	23	26	24	0.00699	0.122	1	1	1	1	0/1	0/0	0/0	0/0	0/0	0/0
AfunF3_3	8704471	G	A	missense_variant	MODERATE	182C>T	Thr61Met	AFUN016428	0.0714	0.0556	0	0	0	0	98	54	100	23	26	24	0.00699	0.122	1	1	1	1	0/1	0/0	0/0	0/0	0/0	0/0
AfunF3_3	8717292	C	A	missense_variant	MODERATE	1807C>A	Leu603Met	AFUN004866	0.0714	0.0238	0	0	0	0	84	42	72	13	42	23	0.0142	0.5	1	1	1	1	0/1	0/0	0/0	0/0	0/0	0/0
AfunF3_X	8085010	T	A	missense_variant	MODERATE	2916T>A	Ser972Arg	AFUN007575	0.0707	0.0106	0	0	0	0	99	94	81	26	55	45	0.00699	0.5	1	1	1	1	0/1	0/0	0/0	0/0	0/0	0/0
AfunF3_X	8130333	A	C	missense_variant	MODERATE	2371A>C	Ile791Leu	AFUN007571	0.0706	0.0899	0.0441	0	0.0208	0	85	89	68	23	48	37	0.0143	0.00331	0.122	1	0.5	1	0/1	0/1	0/0	0/0	0/0	0/0
AfunF3_X	8386160	C	T	missense_variant	MODERATE	302G>A	Ser101Asn	AFUN007545	0.0706	0	0.0429	0	0	0	85	47	70	20	32	33	0.0143	1	0.122	1	1	1	0/1	0/0	0/0	0/0	0/0	0/0
AfunF3_3	8290892	G	A	missense_variant	MODERATE	805C>T	Pro269Ser	AFUN020148	0.0706	0	0	0	0	0	85	40	71	13	36	21	0.0142	1	1	1	1	1	0/1	0/0	0/0	0/0	0/0	0/0
AfunF3_3	8351181	C	G	missense_variant	MODERATE	2468C>G	Thr823Ser	AFUN007451	0.0706	0.1923	0.0122	0	0	0	85	52	82	12	30	26	0.0143	0.000606	0.5	1	1	1	0/1	0/1	0/0	0/0	0/0	0/0
AfunF3_3	8712095	C	T	missense_variant	MODERATE	880G>A	Val294Ile	AFUN016427	0.0704	0	0.0933	0	0	0	71	57	75	11	39	42	0.0291	1	0.00675	1	1	1	0/1	0/0	0/1	0/0	0/0	0/0
AfunF3_3	8375069	T	A	missense_variant	MODERATE	926A>T	Glu309Val	AFUN021771	0.0704	0.0227	0.0299	0	0	0	71	44	67	17	32	27	0.0291	0.5	0.248	1	1	1	0/1	0/0	0/0	0/0	0/0	0/0
AfunF3_X	8934934	T	A	missense_variant	MODERATE	2017T>A	Ser673Thr	AFUN003911	0.0704	0.0351	0.0152	0	0	0	71	57	66	13	50	33	0.0291	0.248	0.5	1	1	1	0/1	0/0	0/0	0/0	0/0	0/0
AfunF3_3	8869039	A	G	missense_variant	MODERATE	2935A>G	Thr979Ala	AFUN020441	0.0704	0.0571	0	0	0	0	71	35	82	7	31	38	0.0291	0.246	1	1	1	1	0/1	0/0	0/0	0/0	0/0	0/0
AfunF3_3	8869039	A	G	missense_variant	MODERATE	2473A>G	Thr825Ala	AFUN020441	0.0704	0.0571	0	0	0	0	71	35	82	7	31	38	0.0291	0.246	1	1	1	1	0/1	0/0	0/0	0/0	0/0	0/0
AfunF3_3	8704372	G	A	missense_variant	MODERATE	452C>T	Thr151Ile	AFUN016428	0.07	0	0	0	0	0	100	56	89	17	19	31	0.007	1	1	1	1	1	0/1	0/0	0/0	0/0	0/0	0/0
AfunF3_3	8704372	G	A	missense_variant	MODERATE	281C>T	Thr94Ile	AFUN016428	0.07	0	0	0	0	0	100	56	89	17	19	31	0.007	1	1	1	1	1	0/1	0/0	0/0	0/0	0/0	0/0
AfunF3_3	8719167	A	T	missense_variant	MODERATE	3682A>T	Thr1228Ser	AFUN004866	0.07	0.0175	0	0	0	0	100	57	63	14	38	26	0.00701	0.5	1	1	1	1	0/1	0/0	0/0	0/0	0/0	0/0
AfunF3_3	8344947	G	T	missense_variant	MODERATE	106C>A	Pro36Thr	AFUN021766	0.0698	0.0606	0	0	0.0256	0	86	99	90	21	39	45	0.0142	0.0144	1	1	0.5	1	0/1	0/1	0/0	0/0	0/0	0/0
AfunF3_3	8867468	A	G	missense_variant	MODERATE	1564A>G	Thr522Ala	AFUN020441	0.0698	0.0351	0.0141	0	0	0.4474	87	57	71	18	30	38	0.0143	0.248	0.5	1	1	7.53e-07	0/1	0/0	0/0	0/0	0/0	0/1
AfunF3_3	8867468	A	G	missense_variant	MODERATE	1102A>G	Thr368Ala	AFUN020441	0.0698	0.0351	0.0141	0	0	0.4474	87	57	71	18	30	38	0.0143	0.248	0.5	1	1	7.53e-07	0/1	0/0	0/0	0/0	0/0	0/1
AfunF3_3	8686717	A	G	missense_variant	MODERATE	1034A>G	Asn345Ser	AFUN020717	0.0698	0.0127	0	0	0	0	86	79	86	31	39	49	0.0143	0.5	1	1	1	1	0/1	0/0	0/0	0/0	0/0	0/0
AfunF3_3	8869306	G	A	missense_variant	MODERATE	3202G>A	Ala1068Thr	AFUN020441	0.0694	0.0417	0	0	0	0	72	48	73	18	32	38	0.0291	0.247	1	1	1	1	0/1	0/0	0/0	0/0	0/0	0/0
AfunF3_3	8869306	G	A	missense_variant	MODERATE	2740G>A	Ala914Thr	AFUN020441	0.0694	0.0417	0	0	0	0	72	48	73	18	32	38	0.0291	0.247	1	1	1	1	0/1	0/0	0/0	0/0	0/0	0/0
AfunF3_3	8869021	T	A	missense_variant	MODERATE	2917T>A	Ser973Thr	AFUN020441	0.0694	0.0588	0.04	0	0	0	72	34	75	6	27	45	0.0291	0.246	0.122	1	1	1	0/1	0/0	0/0	0/0	0/0	0/0
AfunF3_3	8869021	T	A	missense_variant	MODERATE	2455T>A	Ser819Thr	AFUN020441	0.0694	0.0588	0.04	0	0	0	72	34	75	6	27	45	0.0291	0.246	0.122	1	1	1	0/1	0/0	0/0	0/0	0/0	0/0
AfunF3_X	8340379	A	C	missense_variant	MODERATE	932A>C	Lys311Thr	AFUN007549	0.0694	0.0149	0.0118	0	0	0	144	67	85	34	41	32	0.00083	0.5	0.5	1	1	1	0/1	0/0	0/0	0/0	0/0	0/0
AfunF3_3	8374461	C	T	missense_variant	MODERATE	1534G>A	Gly512Ser	AFUN021771	0.0694	0.0833	0.0135	0	0	0	72	48	74	12	43	35	0.0291	0.0586	0.5	1	1	1	0/1	0/0	0/0	0/0	0/0	0/0
AfunF3_3	8561676	G	T	missense_variant	MODERATE	15G>T	Gln5His	AFUN009003	0.0694	0	0	0	0	0	72	71	76	23	43	35	0.0291	1	1	1	1	1	0/1	0/0	0/0	0/0	0/0	0/0
AfunF3_3	8829690	G	T	missense_variant	MODERATE	2806C>A	Pro936Thr	AFUN021501	0.069	0.1053	0.0441	0	0	0	87	77	68	21	53	37	0.0142	0.00321	0.122	1	1	1	0/1	0/1	0/0	0/0	0/0	0/0
AfunF3_3	8691037	C	T	missense_variant	MODERATE	5354C>T	Ser1785Phe	AFUN020717	0.069	0.0575	0.0094	0	0	0	87	87	106	27	37	45	0.0143	0.0294	0.5	1	1	1	0/1	0/1	0/0	0/0	0/0	0/0
AfunF3_3	8603457	T	C	missense_variant	MODERATE	1166A>G	Lys389Arg	AFUN008995	0.069	0.0625	0.0095	0	0	0	87	48	105	21	30	32	0.0143	0.121	0.5	1	1	1	0/1	0/0	0/0	0/0	0/0	0/0
AfunF3_2	8555427	A	G	missense_variant	MODERATE	502T>C	Tyr168His	AFUN015889	0.069	0.0227	0.0233	0	0	0	87	88	86	22	44	34	0.0143	0.249	0.249	1	1	1	0/1	0/0	0/0	0/0	0/0	0/0
AfunF3_X	8066110	A	T	missense_variant	MODERATE	682A>T	Ser228Cys	AFUN020793	0.069	0.0536	0.0132	0	0	0	87	56	76	12	37	38	0.0143	0.122	0.5	1	1	1	0/1	0/0	0/0	0/0	0/0	0/0
AfunF3_X	8093748	C	T	missense_variant	MODERATE	106G>A	Val36Met	AFUN014802	0.069	0	0.0241	0	0	0	87	73	83	19	42	37	0.0143	1	0.248	1	1	1	0/1	0/0	0/0	0/0	0/0	0/0
AfunF3_X	8093748	C	T	missense_variant	MODERATE	106G>A	Val36Met	AFUN014802	0.069	0	0.0241	0	0	0	87	73	83	19	42	37	0.0143	1	0.248	1	1	1	0/1	0/0	0/0	0/0	0/0	0/0
AfunF3_2	8264837	C	G	missense_variant	MODERATE	1600C>G	Arg534Gly	AFUN021899	0.069	0	0.0405	0	0	0	87	77	74	23	35	45	0.0143	1	0.122	1	1	1	0/1	0/0	0/0	0/0	0/0	0/0
AfunF3_3	8831132	C	T	missense_variant	MODERATE	1463G>A	Arg488His	AFUN021501	0.069	0	0	0	0	0	87	81	69	15	52	34	0.0143	1	1	1	1	1	0/1	0/0	0/0	0/0	0/0	0/0
AfunF3_X	8066251	A	T	missense_variant	MODERATE	823A>T	Ser275Cys	AFUN020793	0.0686	0	0.0741	0	0	0	102	35	81	14	36	35	0.00702	1	0.0142	1	1	1	0/1	0/0	0/1	0/0	0/0	0/0
AfunF3_X	8932927	A	G	missense_variant	MODERATE	1087A>G	Ile363Val	AFUN003911	0.0685	0.0435	0.0656	0	0	0	73	46	61	10	36	36	0.0291	0.247	0.0594	1	1	1	0/1	0/0	0/0	0/0	0/0	0/0
AfunF3_X	8200657	T	G	missense_variant	MODERATE	15T>G	Asn5Lys	AFUN007567	0.0685	0	0	0	0	0	74	63	63	22	56	37	0.0291	1	1	1	1	1	0/1	0/0	0/0	0/0	0/0	0/0
AfunF3_X	8385974	G	A	missense_variant	MODERATE	488C>T	Thr163Ile	AFUN007545	0.0685	0	0.0154	0	0	0	73	43	65	12	33	28	0.0291	1	0.5	1	1	1	0/1	0/0	0/0	0/0	0/0	0/0
AfunF3_2	8321144	C	T	missense_variant	MODERATE	608G>A	Gly203Asp	AFUN008346	0.0682	0.0217	0	0	0	0.0294	88	46	69	17	22	34	0.0143	0.5	1	1	1	0.5	0/1	0/0	0/0	0/0	0/0	0/0
AfunF3_3	8341902	C	A	missense_variant	MODERATE	640G>T	Gly214Cys	AFUN021765	0.0682	0.0227	0	0	0.0217	0	88	44	81	16	46	31	0.0143	0.5	1	1	0.5	1	0/1	0/0	0/0	0/0	0/0	0/0
AfunF3_3	8498947	G	C	missense_variant	MODERATE	781G>C	Ala261Pro	AFUN018963	0.0682	0	0	0	0	0	88	48	57	18	29	34	0.0143	1	1	1	1	1	0/1	0/0	0/0	0/0	0/0	0/0
AfunF3_3	8602902	T	G	missense_variant	MODERATE	1721A>C	Asn574Thr	AFUN008995	0.0682	0.0357	0.012	0	0	0	90	56	85	11	38	33	0.0143	0.248	0.5	1	1	1	0/1	0/0	0/0	0/0	0/0	0/0
AfunF3_2	8044970	C	A	missense_variant	MODERATE	76C>A	Leu26Ile	AFUN014889	0.068	0.0147	0	0	0	0	103	68	79	30	34	40	0.00703	0.5	1	1	1	1	0/1	0/0	0/0	0/0	0/0	0/0
AfunF3_3	8687445	G	T	missense_variant	MODERATE	1762G>T	Ala588Ser	AFUN020717	0.0676	0.0635	0.0341	0	0	0	74	63	88	20	46	46	0.0291	0.0595	0.123	1	1	1	0/1	0/0	0/0	0/0	0/0	0/0
AfunF3_2	8226396	G	C	missense_variant	MODERATE	1780G>C	Ala594Pro	AFUN008335	0.0676	0	0	0	0	0	74	32	56	14	37	31	0.0291	1	1	1	1	1	0/1	0/0	0/0	0/0	0/0	0/0
AfunF3_X	8932688	C	T	missense_variant	MODERATE	929C>T	Thr310Met	AFUN003911	0.0676	0	0	0	0	0	74	38	74	12	28	31	0.0291	1	1	1	1	1	0/1	0/0	0/0	0/0	0/0	0/0
AfunF3_2	8045096	G	A	missense_variant	MODERATE	202G>A	Gly68Arg	AFUN014889	0.0674	0.0278	0.0282	0	0	0	89	72	71	27	49	34	0.0143	0.248	0.248	1	1	1	0/1	0/0	0/0	0/0	0/0	0/0
AfunF3_3	8095856	G	C	missense_variant	MODERATE	596G>C	Ser199Thr	AFUN007441	0.0674	0.0444	0	0	0	0	89	45	62	13	36	27	0.0143	0.247	1	1	1	1	0/1	0/0	0/0	0/0	0/0	0/0
AfunF3_3	8831111	C	G	missense_variant	MODERATE	1484G>C	Gly495Ala	AFUN021501	0.0674	0	0.0154	0	0	0	89	91	65	15	51	37	0.0143	1	0.5	1	1	1	0/1	0/0	0/0	0/0	0/0	0/0
AfunF3_3	8354516	G	A	missense_variant	MODERATE	650C>T	Ser217Phe	AFUN007452	0.0667	0.1695	0	0	0	0	90	59	67	16	45	33	0.0143	0.000645	1	1	1	1	0/1	0/1	0/0	0/0	0/0	0/0
AfunF3_3	8830712	G	T	missense_variant	MODERATE	1784C>A	Ser595Tyr	AFUN021501	0.0667	0	0	0	0	0	90	62	66	20	37	26	0.0143	1	1	1	1	1	0/1	0/0	0/0	0/0	0/0	0/0
AfunF3_3	8869016	A	C	missense_variant	MODERATE	2912A>C	Asn971Thr	AFUN020441	0.0667	0.069	0.0417	0	0	0	75	29	74	6	29	43	0.0292	0.245	0.122	1	1	1	0/1	0/0	0/0	0/0	0/0	0/0
AfunF3_3	8869016	A	C	missense_variant	MODERATE	2450A>C	Asn817Thr	AFUN020441	0.0667	0.069	0.0417	0	0	0	75	29	74	6	29	43	0.0292	0.245	0.122	1	1	1	0/1	0/0	0/0	0/0	0/0	0/0
AfunF3_X	8075301	C	G	missense_variant	MODERATE	16C>G	Pro6Ala	AFUN021786	0.0667	0.0274	0.011	0	0	0	105	73	91	25	38	32	0.00703	0.248	0.5	1	1	1	0/1	0/0	0/0	0/0	0/0	0/0
AfunF3_3	8074866	A	G	missense_variant	MODERATE	467T>C	Val156Ala	AFUN007438	0.0667	0.0167	0	0	0	0	75	60	70	14	42	34	0.0292	0.5	1	1	1	1	0/1	0/0	0/0	0/0	0/0	0/0
AfunF3_3	8290841	G	T	missense_variant	MODERATE	856C>A	Pro286Thr	AFUN020148	0.0667	0	0.0141	0	0	0	75	32	71	13	39	23	0.0292	1	0.5	1	1	1	0/1	0/0	0/0	0/0	0/0	0/0
AfunF3_3	8716087	T	C	missense_variant	MODERATE	1205T>C	Val402Ala	AFUN004866	0.0667	0.0189	0	0	0	0	90	53	60	19	35	29	0.0143	0.5	1	1	1	1	0/1	0/0	0/0	0/0	0/0	0/0
AfunF3_X	8102459	C	T	missense_variant	MODERATE	1688C>T	Thr563Ile	AFUN007572	0.0667	0	0	0	0	0.0256	75	46	79	16	45	39	0.0292	1	1	1	1	0.5	0/1	0/0	0/0	0/0	0/0	0/0
AfunF3_X	8208457	C	T	missense_variant	MODERATE	1480C>T	His494Tyr	AFUN007566	0.0667	0	0.08	0	0	0.0208	90	79	75	17	40	48	0.0143	1	0.0141	1	1	0.5	0/1	0/0	0/1	0/0	0/0	0/0
AfunF3_X	8020029	T	C	missense_variant	MODERATE	346A>G	Thr116Ala	AFUN007585	0.066	0.0964	0.1061	0	0	0	106	83	66	24	46	38	0.00705	0.00327	0.00661	1	1	1	0/1	0/1	0/1	0/0	0/0	0/0
AfunF3_X	8093394	C	T	missense_variant	MODERATE	460G>A	Ala154Thr	AFUN014802	0.0659	0.0893	0.0375	0	0	0	91	56	80	14	44	34	0.0144	0.0285	0.123	1	1	1	0/1	0/1	0/0	0/0	0/0	0/0
AfunF3_X	8093394	C	T	missense_variant	MODERATE	460G>A	Ala154Thr	AFUN014802	0.0659	0.0893	0.0375	0	0	0	91	56	80	14	44	34	0.0144	0.0285	0.123	1	1	1	0/1	0/1	0/0	0/0	0/0	0/0
AfunF3_2	8555778	C	A	missense_variant	MODERATE	151G>T	Ala51Ser	AFUN015889	0.0659	0.0725	0.0244	0	0.0606	0	91	69	82	18	33	34	0.0144	0.029	0.248	1	0.246	1	0/1	0/1	0/0	0/0	0/0	0/0
AfunF3_2	8194104	T	C	missense_variant	MODERATE	380A>G	Asp127Gly	AFUN016030	0.0659	0	0.0118	0	0	0	91	66	85	16	37	42	0.0144	1	0.5	1	1	1	0/1	0/0	0/0	0/0	0/0	0/0
AfunF3_3	8037023	G	A	missense_variant	MODERATE	1369G>A	Ala457Thr	AFUN007435	0.0659	0	0	0	0	0	91	59	77	11	49	45	0.0144	1	1	1	1	1	0/1	0/0	0/0	0/0	0/0	0/0
AfunF3_3	8703195	C	A	missense_variant	MODERATE	1629G>T	Gln543His	AFUN016428	0.0659	0.0267	0	0	0	0	91	75	88	19	35	39	0.0143	0.248	1	1	1	1	0/1	0/0	0/0	0/0	0/0	0/0
AfunF3_3	8703195	C	A	missense_variant	MODERATE	1458G>T	Gln486His	AFUN016428	0.0659	0.0267	0	0	0	0	91	75	88	19	35	39	0.0143	0.248	1	1	1	1	0/1	0/0	0/0	0/0	0/0	0/0
AfunF3_3	8866876	T	A	missense_variant	MODERATE	972T>A	Asp324Glu	AFUN020441	0.0658	0.069	0	0	0.0244	0	76	58	84	14	41	40	0.0292	0.0593	1	1	0.5	1	0/1	0/0	0/0	0/0	0/0	0/0
AfunF3_3	8866876	T	A	missense_variant	MODERATE	510T>A	Asp170Glu	AFUN020441	0.0658	0.069	0	0	0.0244	0	76	58	84	14	41	40	0.0292	0.0593	1	1	0.5	1	0/1	0/0	0/0	0/0	0/0	0/0
AfunF3_3	8871475	G	C	missense_variant	MODERATE	119C>G	Thr40Ser	AFUN004878	0.0658	0.0161	0.0845	0	0	0	76	62	71	13	34	48	0.0292	0.5	0.014	1	1	1	0/1	0/0	0/1	0/0	0/0	0/0
AfunF3_X	8385702	G	A	missense_variant	MODERATE	760C>T	His254Tyr	AFUN007545	0.0658	0.102	0.0714	0	0	0	76	49	72	16	31	28	0.0292	0.0281	0.029	1	1	1	0/1	0/1	0/1	0/0	0/0	0/0
AfunF3_3	8693711	A	C	missense_variant	MODERATE	47T>G	Val16Gly	AFUN016425	0.0656	0.1	0	0	0	0	61	70	67	14	26	49	0.0594	0.00668	1	1	1	1	0/0	0/1	0/0	0/0	0/0	0/0
AfunF3_3	8686131	A	T	missense_variant	MODERATE	448A>T	Ser150Cys	AFUN020717	0.0652	0.0429	0	0	0	0	92	70	102	15	41	57	0.0144	0.122	1	1	1	1	0/1	0/0	0/0	0/0	0/0	0/0
AfunF3_X	8219454	G	T	missense_variant	MODERATE	742G>T	Asp248Tyr	AFUN007564	0.0649	0.0533	0.0306	0	0	0	77	75	98	12	41	39	0.0292	0.06	0.123	1	1	1	0/1	0/0	0/0	0/0	0/0	0/0
AfunF3_X	8219458	C	T	missense_variant	MODERATE	746C>T	Thr249Ile	AFUN007564	0.0649	0.0571	0.0309	0	0	0	77	70	97	11	41	39	0.0292	0.0598	0.123	1	1	1	0/1	0/0	0/0	0/0	0/0	0/0
AfunF3_2	8173014	A	C	missense_variant	MODERATE	2820T>G	His940Gln	AFUN016030	0.0649	0.14	0	0	0	0	77	50	79	11	38	38	0.0292	0.00621	1	1	1	1	0/1	0/1	0/0	0/0	0/0	0/0
AfunF3_3	8652186	C	T	missense_variant	MODERATE	1700C>T	Pro567Leu	AFUN004857	0.0649	0.0196	0	0	0.0278	0	77	51	51	19	36	25	0.0292	0.5	1	1	0.5	1	0/1	0/0	0/0	0/0	0/0	0/0
AfunF3_X	8383933	A	C	missense_variant	MODERATE	1539T>G	Ile513Met	AFUN007545	0.0649	0.0698	0.0143	0	0	0	77	86	70	28	43	51	0.0292	0.0143	0.5	1	1	1	0/1	0/1	0/0	0/0	0/0	0/0
AfunF3_X	8386104	G	C	missense_variant	MODERATE	358C>G	Pro120Ala	AFUN007545	0.0649	0	0	0	0	0	77	46	69	19	26	33	0.0292	1	1	1	1	1	0/1	0/0	0/0	0/0	0/0	0/0
AfunF3_X	8386104	G	C	missense_variant	MODERATE	529G>C	Val177Leu	AFUN007546	0.0649	0	0	0	0	0	77	46	69	19	26	33	0.0292	1	1	1	1	1	0/1	0/0	0/0	0/0	0/0	0/0
AfunF3_3	8826056	C	T	missense_variant	MODERATE	1207G>A	Ala403Thr	AFUN021502	0.0648	0.0735	0	0	0	0	108	68	75	22	36	38	0.00707	0.029	1	1	1	1	0/1	0/1	0/0	0/0	0/0	0/0
AfunF3_X	8207684	A	T	missense_variant	MODERATE	840A>T	Glu280Asp	AFUN007566	0.0645	0.0506	0.0556	0	0	0	93	79	72	25	47	36	0.0144	0.0601	0.0599	1	1	1	0/1	0/0	0/0	0/0	0/0	0/0
AfunF3_X	8018294	C	T	missense_variant	MODERATE	1607G>A	Gly536Glu	AFUN007585	0.0645	0	0	0	0	0	93	68	78	18	35	34	0.0144	1	1	1	1	1	0/1	0/0	0/0	0/0	0/0	0/0
AfunF3_3	8715427	C	T	missense_variant	MODERATE	629C>T	Ser210Leu	AFUN004866	0.0645	0.0577	0.0141	0	0	0	93	52	71	18	38	29	0.0144	0.121	0.5	1	1	1	0/1	0/0	0/0	0/0	0/0	0/0
AfunF3_2	8258168	G	C	missense_variant	MODERATE	1259G>C	Ser420Thr	AFUN021901	0.0645	0	0	0	0	0	93	59	92	11	45	38	0.0144	1	1	1	1	1	0/1	0/0	0/0	0/0	0/0	0/0
AfunF3_3	8101727	T	A	missense_variant	MODERATE	677T>A	Val226Glu	AFUN007444	0.0641	0	0	0	0	0	78	60	64	23	36	49	0.0293	1	1	1	1	1	0/1	0/0	0/0	0/0	0/0	0/0
AfunF3_X	8219610	A	C	missense_variant	MODERATE	898A>C	Ser300Arg	AFUN007564	0.0641	0.0714	0	0	0	0	78	56	80	17	46	32	0.0293	0.0591	1	1	1	1	0/1	0/0	0/0	0/0	0/0	0/0
AfunF3_3	8509035	C	T	missense_variant	MODERATE	1344G>A	Met448Ile	AFUN018621	0.0638	0	0.0227	0	0	0.3429	47	23	44	8	6	35	0.121	1	0.5	1	1	7.84e-05	0/0	0/0	0/0	0/0	0/0	0/1
AfunF3_3	8867526	G	C	missense_variant	MODERATE	1622G>C	Ser541Thr	AFUN020441	0.0638	0.0784	0	0	0	0.4062	94	51	76	21	42	32	0.0144	0.0588	1	1	1	2.64e-05	0/1	0/0	0/0	0/0	0/0	0/1
AfunF3_3	8867526	G	C	missense_variant	MODERATE	1160G>C	Ser387Thr	AFUN020441	0.0638	0.0784	0	0	0	0.4062	94	51	76	21	42	32	0.0144	0.0588	1	1	1	2.64e-05	0/1	0/0	0/0	0/0	0/0	0/1
AfunF3_X	8442183	T	G	missense_variant	MODERATE	1748T>G	Ile583Ser	AFUN007544	0.0638	0.0179	0.0108	0	0	0	94	56	93	13	35	24	0.0144	0.5	0.5	1	1	1	0/1	0/0	0/0	0/0	0/0	0/0
AfunF3_2	8907023	G	A	missense_variant	MODERATE	2005C>T	Pro669Ser	AFUN020866	0.0635	0	0.027	0	0	0	63	51	74	15	39	38	0.0595	1	0.248	1	1	1	0/0	0/0	0/0	0/0	0/0	0/0
AfunF3_3	8617094	G	C	missense_variant	MODERATE	160G>C	Ala54Pro	AFUN008994	0.0633	0.2333	0	0	0	0.4348	79	60	76	13	45	23	0.0293	2.59e-05	1	1	1	0.000281	0/1	0/1	0/0	0/0	0/0	0/1
AfunF3_3	8599872	G	A	missense_variant	MODERATE	775G>A	Val259Ile	AFUN008996	0.0633	0.0175	0	0	0	0	79	57	67	18	44	36	0.0293	0.5	1	1	1	1	0/1	0/0	0/0	0/0	0/0	0/0
AfunF3_3	8603449	G	A	missense_variant	MODERATE	1174C>T	His392Tyr	AFUN008995	0.0633	0.0222	0	0	0.0333	0	79	45	104	22	30	28	0.0293	0.5	1	1	0.5	1	0/1	0/0	0/0	0/0	0/0	0/0
AfunF3_3	8689096	T	G	missense_variant	MODERATE	3413T>G	Ile1138Ser	AFUN020717	0.0633	0	0	0	0	0	79	94	101	32	44	46	0.0293	1	1	1	1	1	0/1	0/0	0/0	0/0	0/0	0/0
AfunF3_2	8716448	G	A	missense_variant	MODERATE	1010G>A	Ser337Asn	AFUN008375	0.0632	0.1957	0.0597	0	0	0	95	46	67	28	37	36	0.0144	0.00127	0.0597	1	1	1	0/1	0/1	0/0	0/0	0/0	0/0
AfunF3_2	8207793	G	A,T	missense_variant	MODERATE	772C>T	Pro258Ser	AFUN008332	0.0632	0.1429	0.0208	0	0	0	95	77	96	22	38	34	0.0144	0.000329	0.249	1	1	1	0/2	0/1	0/0	0/0	0/0	0/0
AfunF3_2	8207793	G	A,T	missense_variant	MODERATE	772C>A	Pro258Thr	AFUN008332	0.0632	0.1429	0.0208	0	0	0	95	77	96	22	38	34	0.0144	0.000329	0.249	1	1	1	0/2	0/1	0/0	0/0	0/0	0/0
AfunF3_3	8787912	C	T	missense_variant	MODERATE	724G>A	Ala242Thr	AFUN004872	0.0632	0.1228	0	0	0	0.6207	95	57	71	23	32	29	0.0144	0.0064	1	1	1	7.69e-08	0/1	0/1	0/0	0/0	0/0	0/1
AfunF3_3	8867523	G	A	missense_variant	MODERATE	1619G>A	Ser540Asn	AFUN020441	0.0632	0.0769	0	0	0	0.4062	95	52	73	21	42	32	0.0144	0.0589	1	1	1	2.64e-05	0/1	0/0	0/0	0/0	0/0	0/1
AfunF3_3	8867523	G	A	missense_variant	MODERATE	1157G>A	Ser386Asn	AFUN020441	0.0632	0.0769	0	0	0	0.4062	95	52	73	21	42	32	0.0144	0.0589	1	1	1	2.64e-05	0/1	0/0	0/0	0/0	0/0	0/1
AfunF3_3	8788330	G	T	missense_variant	MODERATE	306C>A	Asp102Glu	AFUN004872	0.0625	0.1364	0.2125	0	0	0	96	66	80	13	27	33	0.0144	0.00144	2.95e-06	1	1	1	0/1	0/1	0/1	0/0	0/0	0/0
AfunF3_3	8375648	G	A	missense_variant	MODERATE	347C>T	Ala116Val	AFUN021771	0.0625	0.0606	0.0185	0	0	0	64	34	54	9	26	24	0.0596	0.246	0.5	1	1	1	0/0	0/0	0/0	0/0	0/0	0/0
AfunF3_2	8703711	G	A	missense_variant	MODERATE	263C>T	Thr88Ile	AFUN008374	0.0625	0	0	0	0	0	96	76	61	20	47	35	0.0144	1	1	1	1	1	0/1	0/0	0/0	0/0	0/0	0/0
AfunF3_2	8641183	A	T	missense_variant	MODERATE	3401T>A	Leu1134Gln	AFUN021913	0.0625	0.05	0	0	0	0	80	80	85	22	46	29	0.0293	0.0601	1	1	1	1	0/1	0/0	0/0	0/0	0/0	0/0
AfunF3_X	8107346	T	G	missense_variant	MODERATE	4966T>G	Phe1656Val	AFUN007572	0.0625	0	0	0	0	0	80	54	60	17	30	36	0.0293	1	1	1	1	1	0/1	0/0	0/0	0/0	0/0	0/0
AfunF3_3	8569122	A	C	missense_variant	MODERATE	2557A>C	Thr853Pro	AFUN009003	0.0625	0.0517	0.02	0	0	0	80	58	100	25	42	30	0.0293	0.122	0.249	1	1	1	0/1	0/0	0/0	0/0	0/0	0/0
AfunF3_3	8569122	A	C	missense_variant	MODERATE	2659A>C	Thr887Pro	AFUN009003	0.0625	0.0517	0.02	0	0	0	80	58	100	25	42	30	0.0293	0.122	0.249	1	1	1	0/1	0/0	0/0	0/0	0/0	0/0
AfunF3_3	8569122	A	C	missense_variant	MODERATE	2557A>C	Thr853Pro	AFUN009003	0.0625	0.0517	0.02	0	0	0	80	58	100	25	42	30	0.0293	0.122	0.249	1	1	1	0/1	0/0	0/0	0/0	0/0	0/0
AfunF3_X	8384542	C	T	missense_variant	MODERATE	122C>T	Ala41Val	AFUN007546	0.0625	0.0139	0.082	0	0	0	64	72	61	20	34	16	0.0596	0.5	0.0287	1	1	1	0/0	0/0	0/1	0/0	0/0	0/0
AfunF3_3	8686257	C	G,T	missense_variant	MODERATE	574C>G	Leu192Val	AFUN020717	0.0625	0	0.0723	0	0	0	80	82	83	15	46	42	0.0293	1	0.0142	1	1	1	0/1	0/0	0/2	0/0	0/0	0/0
AfunF3_3	8102205	G	T	missense_variant	MODERATE	1065G>T	Glu355Asp	AFUN007444	0.0625	0	0.0161	0	0	0.025	80	50	62	16	49	40	0.0293	1	0.5	1	1	0.5	0/1	0/0	0/0	0/0	0/0	0/0
AfunF3_3	8603571	G	A	missense_variant	MODERATE	1052C>T	Ser351Leu	AFUN008995	0.0625	0	0	0	0	0	80	38	73	15	37	31	0.0293	1	1	1	1	1	0/1	0/0	0/0	0/0	0/0	0/0
AfunF3_3	8686017	A	G	missense_variant	MODERATE	334A>G	Ile112Val	AFUN020717	0.0625	0.0167	0	0	0	0	96	60	76	15	34	40	0.0144	0.5	1	1	1	1	0/1	0/0	0/0	0/0	0/0	0/0
AfunF3_X	8013905	C	G	missense_variant	MODERATE	287C>G	Ala96Gly	AFUN021789	0.0625	0	0	0	0	0	80	33	76	13	32	38	0.0293	1	1	1	1	1	0/1	0/0	0/0	0/0	0/0	0/0
AfunF3_X	8259559	G	C	missense_variant	MODERATE	1226G>C	Ser409Thr	AFUN007557	0.0625	0	0	0	0	0	80	39	90	15	36	36	0.0293	1	1	1	1	1	0/1	0/0	0/0	0/0	0/0	0/0
AfunF3_X	8386223	C	T	missense_variant	MODERATE	239G>A	Arg80His	AFUN007545	0.0625	0.0392	0.0143	0	0	0	80	51	70	17	36	28	0.0293	0.248	0.5	1	1	1	0/1	0/0	0/0	0/0	0/0	0/0
AfunF3_3	8787867	C	G	missense_variant	MODERATE	769G>C	Ala257Pro	AFUN004872	0.0619	0	0	0	0	0	97	60	78	16	31	37	0.0144	1	1	1	1	1	0/1	0/0	0/0	0/0	0/0	0/0
AfunF3_3	8587577	C	A,T	missense_variant	MODERATE	615C>A	Asn205Lys	AFUN008998	0.0617	0.0806	0	0	0	0	81	62	69	15	49	46	0.0293	0.0287	1	1	1	1	0/1	0/2	0/0	0/0	0/0	0/0
AfunF3_2	8259428	T	C	missense_variant	MODERATE	53T>C	Ile18Thr	AFUN021898	0.0617	0.0469	0	0	0	0.0256	81	64	80	25	30	39	0.0293	0.122	1	1	1	0.5	0/1	0/0	0/0	0/0	0/0	0/0
AfunF3_3	8652510	C	T	missense_variant	MODERATE	2024C>T	Ala675Val	AFUN004857	0.0617	0	0	0	0	0	81	53	78	9	49	34	0.0293	1	1	1	1	1	0/1	0/0	0/0	0/0	0/0	0/0
AfunF3_X	8600690	C	G	missense_variant	MODERATE	1196G>C	Ser399Thr	AFUN007782	0.0617	0.0426	0	0	0	0	81	47	69	16	42	34	0.0293	0.247	1	1	1	1	0/1	0/0	0/0	0/0	0/0	0/0
AfunF3_3	8366819	A	T	missense_variant	MODERATE	40T>A	Leu14Met	AFUN021767	0.0612	0.0568	0	0	0	0	98	88	67	20	49	37	0.0144	0.0295	1	1	1	1	0/1	0/1	0/0	0/0	0/0	0/0
AfunF3_3	8872871	G	A	missense_variant	MODERATE	1027G>A	Asp343Asn	AFUN021503	0.0612	0.0235	0	0	0	0	98	85	84	29	27	46	0.0144	0.249	1	1	1	1	0/1	0/0	0/0	0/0	0/0	0/0
AfunF3_2	8207957	T	A	missense_variant	MODERATE	608A>T	Asn203Ile	AFUN008332	0.061	0.0278	0.0139	0	0.0217	0	82	72	72	28	46	47	0.0294	0.248	0.5	1	0.5	1	0/1	0/0	0/0	0/0	0/0	0/0
AfunF3_X	8008348	G	C	missense_variant	MODERATE	499G>C	Glu167Gln	AFUN021788	0.061	0.193	0.0541	0	0	0	82	57	74	14	32	19	0.0294	0.000287	0.06	1	1	1	0/1	0/1	0/0	0/0	0/0	0/0
AfunF3_2	8228415	G	A	missense_variant	MODERATE	3023G>A	Ser1008Asn	AFUN008335	0.061	0	0	0	0	0	82	53	68	17	40	28	0.0294	1	1	1	1	1	0/1	0/0	0/0	0/0	0/0	0/0
AfunF3_X	8219617	C	T	missense_variant	MODERATE	905C>T	Thr302Ile	AFUN007564	0.061	0.125	0.0633	0	0	0	82	48	79	16	47	32	0.0294	0.0132	0.0293	1	1	1	0/1	0/1	0/1	0/0	0/0	0/0
AfunF3_3	8830004	C	G	missense_variant	MODERATE	2492G>C	Ser831Thr	AFUN021501	0.061	0	0.0118	0	0	0	82	72	85	19	46	41	0.0293	1	0.5	1	1	1	0/1	0/0	0/0	0/0	0/0	0/0
AfunF3_3	8869250	G	C	missense_variant	MODERATE	3146G>C	Ser1049Thr	AFUN020441	0.061	0	0	0	0	0	82	57	82	15	42	32	0.0294	1	1	1	1	1	0/1	0/0	0/0	0/0	0/0	0/0
AfunF3_3	8869250	G	C	missense_variant	MODERATE	2684G>C	Ser895Thr	AFUN020441	0.061	0	0	0	0	0	82	57	82	15	42	32	0.0294	1	1	1	1	1	0/1	0/0	0/0	0/0	0/0	0/0
AfunF3_X	8207222	A	G	missense_variant	MODERATE	469A>G	Ile157Val	AFUN007566	0.061	0.1053	0.0741	0	0	0	82	76	81	20	43	38	0.0294	0.00322	0.0142	1	1	1	0/1	0/1	0/1	0/0	0/0	0/0
AfunF3_3	8690127	T	A	missense_variant	MODERATE	4444T>A	Ser1482Thr	AFUN020717	0.0606	0	0	0	0	0	99	61	75	25	53	35	0.0145	1	1	1	1	1	0/1	0/0	0/0	0/0	0/0	0/0
AfunF3_X	8384439	G	T	missense_variant	MODERATE	1480C>A	Gln494Lys	AFUN007545	0.0602	0.1194	0.1714	0	0	0	83	67	70	18	40	29	0.0294	0.00313	0.000145	1	1	1	0/1	0/1	0/1	0/0	0/0	0/0
AfunF3_X	8600702	T	A	missense_variant	MODERATE	1184A>T	Gln395Leu	AFUN007782	0.0602	0.0625	0.0462	0	0	0	83	48	65	16	43	34	0.0294	0.121	0.122	1	1	1	0/1	0/0	0/0	0/0	0/0	0/0
AfunF3_3	8687026	T	A	missense_variant	MODERATE	1343T>A	Met448Lys	AFUN020717	0.0602	0.0122	0	0	0	0	83	82	108	18	39	29	0.0294	0.5	1	1	1	1	0/1	0/0	0/0	0/0	0/0	0/0
AfunF3_3	8375007	G	T	missense_variant	MODERATE	988C>A	Leu330Ile	AFUN021771	0.0602	0.0444	0.0253	0	0	0	83	45	79	15	38	32	0.0294	0.247	0.248	1	1	1	0/1	0/0	0/0	0/0	0/0	0/0
AfunF3_3	8617452	C	T	missense_variant	MODERATE	518C>T	Pro173Leu	AFUN008994	0.0602	0.0444	0.0143	0	0	0	83	45	72	19	34	23	0.0294	0.247	0.5	1	1	1	0/1	0/0	0/0	0/0	0/0	0/0
AfunF3_X	8217901	G	A	missense_variant	MODERATE	266G>A	Arg89Gln	AFUN007564	0.06	0.0167	0.0845	0	0	0	100	60	71	23	53	34	0.0145	0.5	0.014	1	1	1	0/1	0/0	0/1	0/0	0/0	0/0
AfunF3_3	8037518	G	A	missense_variant	MODERATE	1795G>A	Ala599Thr	AFUN007435	0.06	0.0213	0	0	0	0	100	47	85	13	30	26	0.0145	0.5	1	1	1	1	0/1	0/0	0/0	0/0	0/0	0/0
AfunF3_2	8261766	T	A	missense_variant	MODERATE	142T>A	Ser48Thr	AFUN021897	0.06	0.0886	0	0	0	0	100	79	90	25	46	34	0.0145	0.0068	1	1	1	1	0/1	0/1	0/0	0/0	0/0	0/0
AfunF3_3	8370480	C	T	missense_variant	MODERATE	1274G>A	Ser425Asn	AFUN021772	0.06	0.1011	0	0	0	0	100	89	86	27	47	32	0.0144	0.00158	1	1	1	1	0/1	0/1	0/0	0/0	0/0	0/0
AfunF3_X	8386168	C	G	missense_variant	MODERATE	294G>C	Gln98His	AFUN007545	0.0595	0.0222	0.0405	0	0	0	84	45	74	20	31	31	0.0294	0.5	0.122	1	1	1	0/1	0/0	0/0	0/0	0/0	0/0
AfunF3_2	8208117	C	T	missense_variant	MODERATE	448G>A	Val150Ile	AFUN008332	0.0595	0	0	0	0	0	84	73	79	32	49	44	0.0294	1	1	1	1	1	0/1	0/0	0/0	0/0	0/0	0/0
AfunF3_3	8690245	C	T	missense_variant	MODERATE	4562C>T	Pro1521Leu	AFUN020717	0.0595	0	0.0235	0	0	0	84	81	85	20	49	27	0.0293	1	0.249	1	1	1	0/1	0/0	0/0	0/0	0/0	0/0
AfunF3_3	8829829	T	G	missense_variant	MODERATE	2667A>C	Glu889Asp	AFUN021501	0.0595	0.0526	0.0353	0	0	0	84	76	85	20	47	36	0.0294	0.06	0.123	1	1	1	0/1	0/0	0/0	0/0	0/0	0/0
AfunF3_3	8830607	T	A	missense_variant	MODERATE	1889A>T	Asp630Val	AFUN021501	0.0595	0	0.0253	0	0	0	84	61	79	17	48	44	0.0294	1	0.248	1	1	1	0/1	0/0	0/0	0/0	0/0	0/0
AfunF3_3	8880452	A	C	missense_variant	MODERATE	2157A>C	Gln719His	AFUN021504	0.0595	0.0196	0	0	0	0	84	51	58	23	44	32	0.0294	0.5	1	1	1	1	0/1	0/0	0/0	0/0	0/0	0/0
AfunF3_X	8014622	G	A	missense_variant	MODERATE	1004G>A	Ser335Asn	AFUN021789	0.0595	0	0	0	0	0	84	37	72	13	36	29	0.0294	1	1	1	1	1	0/1	0/0	0/0	0/0	0/0	0/0
AfunF3_3	8830497	C	T	missense_variant	MODERATE	1999G>A	Ala667Thr	AFUN021501	0.0588	0.0968	0.0147	0	0.0213	0	85	62	68	17	47	38	0.0294	0.0138	0.5	1	0.5	1	0/1	0/1	0/0	0/0	0/0	0/0
AfunF3_3	8565154	G	C	missense_variant	MODERATE	425G>C	Ser142Thr	AFUN009003	0.0588	0.1489	0.0125	0	0	0	102	47	80	12	42	38	0.0145	0.00614	0.5	1	1	1	0/1	0/1	0/0	0/0	0/0	0/0
AfunF3_3	8565154	G	C	missense_variant	MODERATE	527G>C	Ser176Thr	AFUN009003	0.0588	0.1489	0.0125	0	0	0	102	47	80	12	42	38	0.0145	0.00614	0.5	1	1	1	0/1	0/1	0/0	0/0	0/0	0/0
AfunF3_3	8565154	G	C	missense_variant	MODERATE	425G>C	Ser142Thr	AFUN009003	0.0588	0.1489	0.0125	0	0	0	102	47	80	12	42	38	0.0145	0.00614	0.5	1	1	1	0/1	0/1	0/0	0/0	0/0	0/0
AfunF3_3	8603545	C	T	missense_variant	MODERATE	1078G>A	Val360Ile	AFUN008995	0.0588	0.0465	0	0	0	0	85	43	79	20	39	26	0.0294	0.247	1	1	1	1	0/1	0/0	0/0	0/0	0/0	0/0
AfunF3_3	8687775	A	G	missense_variant	MODERATE	2092A>G	Lys698Glu	AFUN020717	0.0588	0.0167	0.04	0	0	0	85	60	75	23	40	50	0.0294	0.5	0.122	1	1	1	0/1	0/0	0/0	0/0	0/0	0/0
AfunF3_3	8867084	T	C	missense_variant	MODERATE	1180T>C	Ser394Pro	AFUN020441	0.0588	0.0172	0.0119	0	0	0.5	102	58	84	21	44	38	0.0145	0.5	0.5	1	1	9.24e-08	0/1	0/0	0/0	0/0	0/0	0/1
AfunF3_3	8867084	T	C	missense_variant	MODERATE	718T>C	Ser240Pro	AFUN020441	0.0588	0.0172	0.0119	0	0	0.5	102	58	84	21	44	38	0.0145	0.5	0.5	1	1	9.24e-08	0/1	0/0	0/0	0/0	0/0	0/1
AfunF3_3	8875121	A	C	missense_variant	MODERATE	671A>C	Lys224Thr	AFUN021504	0.0588	0.0204	0	0	0	0	85	49	64	12	39	36	0.0294	0.5	1	1	1	1	0/1	0/0	0/0	0/0	0/0	0/0
AfunF3_X	8219730	A	G	missense_variant	MODERATE	1018A>G	Ser340Gly	AFUN007564	0.0588	0	0	0	0	0	85	57	104	17	28	27	0.0294	1	1	1	1	1	0/1	0/0	0/0	0/0	0/0	0/0
AfunF3_2	8044949	A	G	missense_variant	MODERATE	55A>G	Thr19Ala	AFUN014889	0.0583	0.0462	0.0649	0	0	0.5526	103	65	77	29	35	38	0.0145	0.122	0.0292	1	1	9.9e-09	0/1	0/0	0/1	0/0	0/0	0/1
AfunF3_X	8212672	G	A	missense_variant	MODERATE	5290G>A	Val1764Ile	AFUN007566	0.0583	0.0704	0.0114	0	0	0	103	71	88	24	38	41	0.0145	0.0291	0.5	1	1	1	0/1	0/1	0/0	0/0	0/0	0/0
AfunF3_X	8018741	G	A	missense_variant	MODERATE	1160C>T	Pro387Leu	AFUN007585	0.0583	0.0769	0.0123	0	0	0	103	65	81	25	47	57	0.0145	0.0288	0.5	1	1	1	0/1	0/1	0/0	0/0	0/0	0/0
AfunF3_X	8066261	C	T	missense_variant	MODERATE	833C>T	Thr278Ile	AFUN020793	0.0583	0.0303	0.0122	0	0	0	103	33	82	14	39	36	0.0145	0.5	0.5	1	1	1	0/1	0/0	0/0	0/0	0/0	0/0
AfunF3_3	8695575	G	C	missense_variant	MODERATE	889C>G	Pro297Ala	AFUN016426	0.0583	0	0	0	0	0	103	49	87	10	35	28	0.0145	1	1	1	1	1	0/1	0/0	0/0	0/0	0/0	0/0
AfunF3_3	8002002	C	T	missense_variant	MODERATE	3874C>T	Pro1292Ser	AFUN007633	0.0581	0	0	0	0	0	86	38	66	13	43	35	0.0294	1	1	1	1	1	0/1	0/0	0/0	0/0	0/0	0/0
AfunF3_2	8263815	A	C	missense_variant	MODERATE	736A>C	Thr246Pro	AFUN021899	0.0581	0.0143	0.023	0	0	0	86	70	87	24	37	33	0.0294	0.5	0.249	1	1	1	0/1	0/0	0/0	0/0	0/0	0/0
AfunF3_3	8345033	G	C	missense_variant	MODERATE	20C>G	Ser7Trp	AFUN021766	0.0581	0.0104	0	0	0	0	86	96	92	15	38	40	0.0294	0.5	1	1	1	1	0/1	0/0	0/0	0/0	0/0	0/0
AfunF3_3	8370228	G	T	missense_variant	MODERATE	1454C>A	Ala485Glu	AFUN021772	0.0581	0.0222	0	0	0.0294	0	86	90	77	32	34	42	0.0294	0.249	1	1	0.5	1	0/1	0/0	0/0	0/0	0/0	0/0
AfunF3_2	8192608	G	C	missense_variant	MODERATE	1876C>G	Pro626Ala	AFUN016030	0.0581	0.0159	0.0256	0	0	0	86	63	78	25	36	30	0.0294	0.5	0.248	1	1	1	0/1	0/0	0/0	0/0	0/0	0/0
AfunF3_3	8000829	G	A	missense_variant	MODERATE	2701G>A	Ala901Thr	AFUN007633	0.0581	0.0217	0	0	0	0	86	46	101	19	35	34	0.0294	0.5	1	1	1	1	0/1	0/0	0/0	0/0	0/0	0/0
AfunF3_3	8498379	C	G	missense_variant	MODERATE	356C>G	Ser119Cys	AFUN018963	0.0581	0	0	0	0	0	86	81	90	26	35	33	0.0294	1	1	1	1	1	0/1	0/0	0/0	0/0	0/0	0/0
AfunF3_X	8084644	A	G	missense_variant	MODERATE	2626A>G	Thr876Ala	AFUN007575	0.0581	0.0213	0.0128	0	0	0.1714	86	47	78	18	41	35	0.0294	0.5	0.5	1	1	0.0124	0/1	0/0	0/0	0/0	0/0	0/1
AfunF3_X	8450053	C	A	missense_variant	MODERATE	412C>A	Gln138Lys	AFUN021783	0.058	0.0152	0.0152	0	0	0	69	66	66	15	46	38	0.0598	0.5	0.5	1	1	1	0/0	0/0	0/0	0/0	0/0	0/0
AfunF3_X	8385603	G	T	missense_variant	MODERATE	859C>A	Gln287Lys	AFUN007545	0.058	0.0606	0.1034	0	0	0	71	69	63	14	26	38	0.0598	0.0596	0.0136	1	1	1	0/0	0/0	0/1	0/0	0/0	0/0
AfunF3_3	8717415	A	G	missense_variant	MODERATE	1930A>G	Ser644Gly	AFUN004866	0.0575	0.0189	0.1039	0	0	0	87	53	77	16	29	16	0.0295	0.5	0.00322	1	1	1	0/1	0/0	0/1	0/0	0/0	0/0
AfunF3_3	8651517	C	T	missense_variant	MODERATE	1031C>T	Thr344Ile	AFUN004857	0.0575	0.0482	0	0	0	0	87	83	85	19	35	37	0.0294	0.0602	1	1	1	1	0/1	0/0	0/0	0/0	0/0	0/0
AfunF3_2	8225007	C	T	missense_variant	MODERATE	391C>T	Leu131Phe	AFUN008335	0.0575	0.0556	0.0423	0	0	0	87	54	71	14	32	38	0.0295	0.122	0.122	1	1	1	0/1	0/0	0/0	0/0	0/0	0/0
AfunF3_2	8194069	G	A	missense_variant	MODERATE	415C>T	Pro139Ser	AFUN016030	0.0575	0.0161	0	0	0	0	87	62	97	17	38	35	0.0295	0.5	1	1	1	1	0/1	0/0	0/0	0/0	0/0	0/0
AfunF3_3	8077111	C	G	missense_variant	MODERATE	1361G>C	Ser454Thr	AFUN007439	0.0575	0.1404	0.013	0	0	0	87	57	77	18	38	49	0.0295	0.003	0.5	1	1	1	0/1	0/1	0/0	0/0	0/0	0/0
AfunF3_3	8867195	A	G	missense_variant	MODERATE	1291A>G	Thr431Ala	AFUN020441	0.0575	0.0727	0	0	0	0	87	55	66	22	31	27	0.0295	0.0591	1	1	1	1	0/1	0/0	0/0	0/0	0/0	0/0
AfunF3_3	8867195	A	G	missense_variant	MODERATE	829A>G	Thr277Ala	AFUN020441	0.0575	0.0727	0	0	0	0	87	55	66	22	31	27	0.0295	0.0591	1	1	1	1	0/1	0/0	0/0	0/0	0/0	0/0
AfunF3_X	8008490	C	G	missense_variant	MODERATE	641C>G	Ser214Cys	AFUN021788	0.0575	0.0149	0	0	0	0	87	67	89	13	42	29	0.0295	0.5	1	1	1	1	0/1	0/0	0/0	0/0	0/0	0/0
AfunF3_X	8208449	T	G	missense_variant	MODERATE	1472T>G	Leu491Arg	AFUN007566	0.0575	0.0366	0.0533	0	0	0	87	82	75	16	43	45	0.0295	0.123	0.06	1	1	1	0/1	0/0	0/0	0/0	0/0	0/0
AfunF3_X	8385552	C	T	missense_variant	MODERATE	910G>A	Gly304Arg	AFUN007545	0.0575	0.0353	0.0161	0	0	0	87	85	62	13	32	36	0.0295	0.123	0.5	1	1	1	0/1	0/0	0/0	0/0	0/0	0/0
AfunF3_X	8214995	T	A	missense_variant	MODERATE	1351A>T	Met451Leu	AFUN007565	0.0571	0.0149	0.0625	0	0	0	105	67	64	21	47	37	0.0145	0.5	0.0596	1	1	1	0/1	0/0	0/0	0/0	0/0	0/0
AfunF3_2	8320994	C	T	missense_variant	MODERATE	758G>A	Ser253Asn	AFUN008346	0.0568	0.04	0.0145	0	0	0	88	50	69	29	40	33	0.0295	0.247	0.5	1	1	1	0/1	0/0	0/0	0/0	0/0	0/0
AfunF3_X	8008364	C	A	missense_variant	MODERATE	515C>A	Ala172Asp	AFUN021788	0.0568	0.1803	0.0533	0	0	0	88	61	75	15	30	22	0.0295	0.000298	0.06	1	1	1	0/1	0/1	0/0	0/0	0/0	0/0
AfunF3_3	8867703	C	T	missense_variant	MODERATE	1799C>T	Ala600Val	AFUN020441	0.0568	0	0	0	0	0	88	58	62	17	39	31	0.0295	1	1	1	1	1	0/1	0/0	0/0	0/0	0/0	0/0
AfunF3_3	8867703	C	T	missense_variant	MODERATE	1337C>T	Ala446Val	AFUN020441	0.0568	0	0	0	0	0	88	58	62	17	39	31	0.0295	1	1	1	1	1	0/1	0/0	0/0	0/0	0/0	0/0
AfunF3_3	8347801	G	A	missense_variant	MODERATE	53G>A	Gly18Asp	AFUN007451	0.0568	0.0119	0.0341	0	0	0	88	84	88	26	46	36	0.0295	0.5	0.123	1	1	1	0/1	0/0	0/0	0/0	0/0	0/0
AfunF3_2	8321558	G	T	missense_variant	MODERATE	194C>A	Ala65Asp	AFUN008346	0.0568	0	0	0	0	0	88	43	66	25	33	35	0.0295	1	1	1	1	1	0/1	0/0	0/0	0/0	0/0	0/0
AfunF3_3	8098424	G	A	missense_variant	MODERATE	1178G>A	Ser393Asn	AFUN007442	0.0568	0.0392	0	0	0	0	88	51	75	24	53	35	0.0295	0.248	1	1	1	1	0/1	0/0	0/0	0/0	0/0	0/0
AfunF3_3	8604153	C	A	missense_variant	MODERATE	470G>T	Arg157Leu	AFUN008995	0.0568	0	0	0	0	0	88	49	79	17	50	41	0.0295	1	1	1	1	1	0/1	0/0	0/0	0/0	0/0	0/0
AfunF3_3	8688967	C	T	missense_variant	MODERATE	3284C>T	Ser1095Phe	AFUN020717	0.0568	0	0	0	0	0	88	74	85	27	42	34	0.0295	1	1	1	1	1	0/1	0/0	0/0	0/0	0/0	0/0
AfunF3_3	8716091	T	G	missense_variant	MODERATE	1209T>G	Phe403Leu	AFUN004866	0.0568	0	0	0	0.0278	0	88	52	62	19	36	32	0.0295	1	1	1	0.5	1	0/1	0/0	0/0	0/0	0/0	0/0
AfunF3_3	8853775	C	G	missense_variant	MODERATE	73C>G	Pro25Ala	AFUN020441	0.0563	0.0962	0	0	0	0	71	54	65	19	34	44	0.0599	0.0283	1	1	1	1	0/0	0/1	0/0	0/0	0/0	0/0
AfunF3_3	8498605	C	G	missense_variant	MODERATE	500C>G	Ala167Gly	AFUN018963	0.0562	0	0	0	0	0	89	77	70	25	32	31	0.0295	1	1	1	1	1	0/1	0/0	0/0	0/0	0/0	0/0
AfunF3_2	8194303	T	A	missense_variant	MODERATE	181A>T	Ser61Cys	AFUN016030	0.0562	0.0405	0.0448	0	0	0	89	74	67	22	41	30	0.0295	0.122	0.122	1	1	1	0/1	0/0	0/0	0/0	0/0	0/0
AfunF3_X	8385555	A	T	missense_variant	MODERATE	907T>A	Leu303Met	AFUN007545	0.0562	0.0118	0	0	0	0	89	85	61	13	33	37	0.0295	0.5	1	1	1	1	0/1	0/0	0/0	0/0	0/0	0/0
AfunF3_3	8603295	T	C	missense_variant	MODERATE	1328A>G	His443Arg	AFUN008995	0.0562	0.0196	0.0385	0	0	0	89	51	78	15	47	37	0.0295	0.5	0.123	1	1	1	0/1	0/0	0/0	0/0	0/0	0/0
AfunF3_2	8261983	G	A	missense_variant	MODERATE	359G>A	Arg120His	AFUN021897	0.0562	0.0317	0.0235	0	0	0	89	63	85	25	37	51	0.0295	0.248	0.249	1	1	1	0/1	0/0	0/0	0/0	0/0	0/0
AfunF3_3	8354836	A	T	missense_variant	MODERATE	330T>A	Asp110Glu	AFUN007452	0.0562	0.0317	0.012	0	0	0	89	63	83	20	46	29	0.0295	0.248	0.5	1	1	1	0/1	0/0	0/0	0/0	0/0	0/0
AfunF3_3	8602903	T	C	missense_variant	MODERATE	1720A>G	Asn574Asp	AFUN008995	0.0562	0.0364	0	0	0	0	91	55	86	11	38	34	0.0295	0.248	1	1	1	1	0/1	0/0	0/0	0/0	0/0	0/0
AfunF3_X	8249570	A	C	missense_variant	MODERATE	1020T>G	His340Gln	AFUN021785	0.0561	0	0	0	0	0	107	94	68	26	50	44	0.0145	1	1	1	1	1	0/1	0/0	0/0	0/0	0/0	0/0
AfunF3_3	8498640	A	G	missense_variant	MODERATE	535A>G	Thr179Ala	AFUN018963	0.0556	0	0	0	0	0	72	74	71	26	28	32	0.0599	1	1	1	1	1	0/0	0/0	0/0	0/0	0/0	0/0
AfunF3_2	8265347	A	T	missense_variant	MODERATE	2042A>T	His681Leu	AFUN021899	0.0556	0.0549	0	0	0	0	72	91	89	21	48	39	0.0599	0.0295	1	1	1	1	0/0	0/1	0/0	0/0	0/0	0/0
AfunF3_X	8145778	T	G	missense_variant	MODERATE	1799A>C	Asn600Thr	AFUN007568	0.0556	0.0286	0.0267	0	0	0	90	70	75	19	24	36	0.0295	0.248	0.248	1	1	1	0/1	0/0	0/0	0/0	0/0	0/0
AfunF3_X	8093706	A	C	missense_variant	MODERATE	1794A>C	Glu598Asp	AFUN007573	0.0556	0.0274	0.0385	0	0	0	90	73	78	17	38	40	0.0295	0.248	0.123	1	1	1	0/1	0/0	0/0	0/0	0/0	0/0
AfunF3_X	8093706	A	C	missense_variant	MODERATE	148T>G	Phe50Val	AFUN014802	0.0556	0.0274	0.0385	0	0	0	90	73	78	17	38	40	0.0295	0.248	0.123	1	1	1	0/1	0/0	0/0	0/0	0/0	0/0
AfunF3_X	8093706	A	C	missense_variant	MODERATE	148T>G	Phe50Val	AFUN014802	0.0556	0.0274	0.0385	0	0	0	90	73	78	17	38	40	0.0295	0.248	0.123	1	1	1	0/1	0/0	0/0	0/0	0/0	0/0
AfunF3_2	8194280	T	G	missense_variant	MODERATE	204A>C	Lys68Asn	AFUN016030	0.0556	0	0	0	0	0	90	70	72	19	49	37	0.0295	1	1	1	1	1	0/1	0/0	0/0	0/0	0/0	0/0
AfunF3_3	8002945	A	T	missense_variant	MODERATE	4817A>T	Gln1606Leu	AFUN007633	0.0556	0.0227	0	0	0	0	90	44	68	19	35	37	0.0295	0.5	1	1	1	1	0/1	0/0	0/0	0/0	0/0	0/0
AfunF3_X	8086174	C	T	missense_variant	MODERATE	1246G>A	Val416Ile	AFUN007574	0.0556	0	0	0	0	0	108	59	81	17	37	28	0.0146	1	1	1	1	1	0/1	0/0	0/0	0/0	0/0	0/0
AfunF3_2	8341310	T	A	missense_variant	MODERATE	5T>A	Ile2Asn	AFUN021905	0.0556	0	0	0	0	0	90	58	75	23	35	33	0.0295	1	1	1	1	1	0/1	0/0	0/0	0/0	0/0	0/0
AfunF3_3	8350301	T	G	missense_variant	MODERATE	1588T>G	Phe530Val	AFUN007451	0.0556	0	0.0139	0	0	0	90	53	72	13	38	30	0.0295	1	0.5	1	1	1	0/1	0/0	0/0	0/0	0/0	0/0
AfunF3_3	8690164	T	C	missense_variant	MODERATE	4481T>C	Leu1494Ser	AFUN020717	0.0556	0	0	0	0	0	90	76	87	22	58	36	0.0295	1	1	1	1	1	0/1	0/0	0/0	0/0	0/0	0/0
AfunF3_3	8830631	A	T	missense_variant	MODERATE	1865T>A	Val622Glu	AFUN021501	0.0556	0.058	0.0128	0	0	0	90	69	78	16	46	42	0.0295	0.0598	0.5	1	1	1	0/1	0/0	0/0	0/0	0/0	0/0
AfunF3_2	8228672	A	C,T	missense_variant	MODERATE	3280A>C	Thr1094Pro	AFUN008335	0.0549	0	0.08	0	0.0303	0.9565	94	38	75	19	39	23	0.0295	1	0.0141	1	0.5	2.91e-12	0/1	0/0	0/1	0/0	0/0	2024-02-02
AfunF3_2	8228672	A	C,T	missense_variant	MODERATE	3280A>T	Thr1094Ser	AFUN008335	0.0549	0	0.08	0	0.0303	0.9565	94	38	75	19	39	23	0.0295	1	0.0141	1	0.5	2.91e-12	0/1	0/0	0/1	0/0	0/0	2024-02-02
AfunF3_3	8565199	G	T	missense_variant	MODERATE	470G>T	Gly157Val	AFUN009003	0.0549	0.0556	0	0	0	0	91	54	80	12	43	35	0.0295	0.122	1	1	1	1	0/1	0/0	0/0	0/0	0/0	0/0
AfunF3_3	8565199	G	T	missense_variant	MODERATE	572G>T	Gly191Val	AFUN009003	0.0549	0.0556	0	0	0	0	91	54	80	12	43	35	0.0295	0.122	1	1	1	1	0/1	0/0	0/0	0/0	0/0	0/0
AfunF3_3	8565199	G	T	missense_variant	MODERATE	470G>T	Gly157Val	AFUN009003	0.0549	0.0556	0	0	0	0	91	54	80	12	43	35	0.0295	0.122	1	1	1	1	0/1	0/0	0/0	0/0	0/0	0/0
AfunF3_3	8759108	C	A	missense_variant	MODERATE	407C>A	Ala136Glu	AFUN004870	0.0549	0	0	0	0	0	91	64	86	19	40	32	0.0295	1	1	1	1	1	0/1	0/0	0/0	0/0	0/0	0/0
AfunF3_X	8220540	C	A	missense_variant	MODERATE	1828C>A	Arg610Ser	AFUN007564	0.0549	0.0333	0	0	0	0	91	60	71	25	52	30	0.0295	0.248	1	1	1	1	0/1	0/0	0/0	0/0	0/0	0/0
AfunF3_X	8269675	C	T	missense_variant	MODERATE	718G>A	Val240Met	AFUN007554	0.0549	0	0	0	0	0.0345	91	64	67	22	32	29	0.0295	1	1	1	1	0.5	0/1	0/0	0/0	0/0	0/0	0/0
AfunF3_2	8346959	T	A	missense_variant	MODERATE	49A>T	Thr17Ser	AFUN008349	0.0543	0.0119	0	0	0	0	92	84	82	18	51	40	0.0296	0.5	1	1	1	1	0/1	0/0	0/0	0/0	0/0	0/0
AfunF3_X	8074576	G	A	missense_variant	MODERATE	2038G>A	Val680Ile	AFUN021787	0.0543	0.0455	0.013	0	0	0	92	88	77	18	48	43	0.0296	0.0604	0.5	1	1	1	0/1	0/0	0/0	0/0	0/0	0/0
AfunF3_3	8690427	T	G	missense_variant	MODERATE	4744T>G	Cys1582Gly	AFUN020717	0.0543	0.1224	0	0	0	0	92	98	84	29	52	53	0.0296	0.000171	1	1	1	1	0/1	0/1	0/0	0/0	0/0	0/0
AfunF3_X	8117195	A	C	missense_variant	MODERATE	5736A>C	Lys1912Asn	AFUN007572	0.0543	0	0	0	0	0.037	92	52	71	14	28	27	0.0296	1	1	1	1	0.5	0/1	0/0	0/0	0/0	0/0	0/0
AfunF3_3	8788358	G	C	missense_variant	MODERATE	278C>G	Ala93Gly	AFUN004872	0.0543	0.0429	0.0864	0	0	0	92	70	81	14	26	29	0.0295	0.122	0.00681	1	1	1	0/1	0/0	0/1	0/0	0/0	0/0
AfunF3_2	8045141	A	G	missense_variant	MODERATE	247A>G	Arg83Gly	AFUN014889	0.0543	0.0482	0.0143	0	0	0	92	83	70	24	51	31	0.0296	0.0602	0.5	1	1	1	0/1	0/0	0/0	0/0	0/0	0/0
AfunF3_3	8002948	C	A	missense_variant	MODERATE	4820C>A	Pro1607His	AFUN007633	0.0543	0	0	0	0.0286	0	92	48	68	19	35	37	0.0296	1	1	1	0.5	1	0/1	0/0	0/0	0/0	0/0	0/0
AfunF3_3	8344746	A	T	missense_variant	MODERATE	307T>A	Ser103Thr	AFUN021766	0.0543	0	0.0111	0	0	0	92	84	90	24	43	34	0.0295	1	0.5	1	1	1	0/1	0/0	0/0	0/0	0/0	0/0
AfunF3_3	8690157	A	T	missense_variant	MODERATE	4474A>T	Asn1492Tyr	AFUN020717	0.0543	0	0	0	0	0	92	74	87	22	56	37	0.0296	1	1	1	1	1	0/1	0/0	0/0	0/0	0/0	0/0
AfunF3_2	8229065	A	C	missense_variant	MODERATE	3673A>C	Asn1225His	AFUN008335	0.0538	0	0.0211	0	0	0	93	52	95	31	37	36	0.0296	1	0.249	1	1	1	0/1	0/0	0/0	0/0	0/0	0/0
AfunF3_3	8342331	T	G	missense_variant	MODERATE	211A>C	Asn71His	AFUN021765	0.0538	0.0172	0	0	0	0	93	58	70	17	36	40	0.0296	0.5	1	1	1	1	0/1	0/0	0/0	0/0	0/0	0/0
AfunF3_X	8208667	G	A	missense_variant	MODERATE	1690G>A	Ala564Thr	AFUN007566	0.0538	0.0213	0.0411	0	0	0	93	94	73	23	52	36	0.0296	0.249	0.122	1	1	1	0/1	0/0	0/0	0/0	0/0	0/0
AfunF3_X	8212304	A	C	missense_variant	MODERATE	4922A>C	Lys1641Thr	AFUN007566	0.0538	0.0328	0.0581	0	0	0	93	61	86	16	43	36	0.0296	0.248	0.0294	1	1	1	0/1	0/0	0/1	0/0	0/0	0/0
AfunF3_X	8384608	G	C	missense_variant	MODERATE	188G>C	Arg63Pro	AFUN007546	0.0536	0.1207	0.0159	0	0	0.04	56	58	63	14	30	25	0.122	0.00643	0.5	1	1	0.5	0/0	0/1	0/0	0/0	0/0	0/0
AfunF3_3	8530096	A	C	missense_variant	MODERATE	269A>C	Lys90Thr	AFUN007459	0.0536	0.0513	0.037	0	0	0.4	56	39	27	9	7	15	0.122	0.247	0.5	1	1	0.00843	0/0	0/0	0/0	0/0	0/0	0/1
AfunF3_3	8689620	A	G	missense_variant	MODERATE	3937A>G	Ile1313Val	AFUN020717	0.0533	0	0	0	0	0	75	59	80	15	35	37	0.06	1	1	1	1	1	0/0	0/0	0/0	0/0	0/0	0/0
AfunF3_3	8869019	G	T	missense_variant	MODERATE	2915G>T	Gly972Val	AFUN020441	0.0533	0.1667	0.0685	0	0	0	75	30	73	6	27	43	0.06	0.0261	0.0291	1	1	1	0/0	0/1	0/1	0/0	0/0	0/0
AfunF3_3	8869019	G	T	missense_variant	MODERATE	2453G>T	Gly818Val	AFUN020441	0.0533	0.1667	0.0685	0	0	0	75	30	73	6	27	43	0.06	0.0261	0.0291	1	1	1	0/0	0/1	0/1	0/0	0/0	0/0
AfunF3_X	8385927	C	T	missense_variant	MODERATE	535G>A	Asp179Asn	AFUN007545	0.0533	0.0816	0.129	0	0	0.5333	75	49	62	16	33	30	0.06	0.0587	0.00307	1	1	9.72e-07	0/0	0/0	0/1	0/0	0/0	0/1
AfunF3_X	8386287	A	T	missense_variant	MODERATE	175T>A	Ser59Thr	AFUN007545	0.0533	0.0508	0.0746	0	0	0	75	59	67	15	33	37	0.06	0.122	0.0289	1	1	1	0/0	0/0	0/1	0/0	0/0	0/0
AfunF3_2	8605845	C	A	missense_variant	MODERATE	2130G>T	Glu710Asp	AFUN021912	0.0532	0.0323	0.0141	0	0	0	94	62	71	12	29	47	0.0296	0.248	0.5	1	1	1	0/1	0/0	0/0	0/0	0/0	0/0
AfunF3_3	8758827	G	A	missense_variant	MODERATE	193G>A	Gly65Arg	AFUN004870	0.0532	0	0.0253	0	0	0	94	65	79	26	33	34	0.0296	1	0.248	1	1	1	0/1	0/0	0/0	0/0	0/0	0/0
AfunF3_2	8262439	C	T	missense_variant	MODERATE	748C>T	Leu250Phe	AFUN021897	0.0532	0.0145	0	0	0	0	94	69	76	21	45	41	0.0296	0.5	1	1	1	1	0/1	0/0	0/0	0/0	0/0	0/0
AfunF3_3	8035836	T	C	missense_variant	MODERATE	319T>C	Ser107Pro	AFUN007435	0.0532	0	0	0	0	0	94	69	72	17	46	41	0.0296	1	1	1	1	1	0/1	0/0	0/0	0/0	0/0	0/0
AfunF3_3	8712322	C	T	missense_variant	MODERATE	653G>A	Ser218Asn	AFUN016427	0.0532	0	0	0	0	0	94	63	78	16	41	36	0.0296	1	1	1	1	1	0/1	0/0	0/0	0/0	0/0	0/0
AfunF3_3	8872211	G	A	missense_variant	MODERATE	367G>A	Val123Ile	AFUN021503	0.0526	0.0746	0.0133	0	0	0	76	67	75	10	63	35	0.06	0.0289	0.5	1	1	1	0/0	0/1	0/0	0/0	0/0	0/0
AfunF3_2	8229067	T	G	missense_variant	MODERATE	3675T>G	Asn1225Lys	AFUN008335	0.0526	0	0.0215	0	0	0	95	53	93	31	37	36	0.0296	1	0.249	1	1	1	0/1	0/0	0/0	0/0	0/0	0/0
AfunF3_2	8206398	T	G	missense_variant	MODERATE	2018A>C	Glu673Ala	AFUN008332	0.0526	0.0267	0.0563	0	0	0	95	75	71	18	36	36	0.0296	0.248	0.0598	1	1	1	0/1	0/0	0/0	0/0	0/0	0/0
AfunF3_3	8651481	C	T	missense_variant	MODERATE	995C>T	Ala332Val	AFUN004857	0.0526	0.0395	0.0341	0	0.0588	0.7857	95	76	88	13	34	28	0.0296	0.123	0.123	1	0.246	1.76e-10	0/1	0/0	0/0	0/0	0/0	2024-01-01
AfunF3_3	8690598	C	T	missense_variant	MODERATE	4915C>T	Arg1639Cys	AFUN020717	0.0526	0	0.0104	0	0	0	95	76	96	15	36	24	0.0296	1	0.5	1	1	1	0/1	0/0	0/0	0/0	0/0	0/0
AfunF3_3	8829884	G	A	missense_variant	MODERATE	2612C>T	Ser871Leu	AFUN021501	0.0526	0.0845	0	0	0	0	76	71	73	17	50	40	0.06	0.014	1	1	1	1	0/0	0/1	0/0	0/0	0/0	0/0
AfunF3_3	8831445	C	T	missense_variant	MODERATE	1150G>A	Asp384Asn	AFUN021501	0.0526	0.039	0.04	0	0	0	95	77	75	15	53	34	0.0296	0.123	0.122	1	1	1	0/1	0/0	0/0	0/0	0/0	0/0
AfunF3_3	8867172	G	C	missense_variant	MODERATE	1268G>C	Ser423Thr	AFUN020441	0.0526	0	0	0	0	0	95	64	82	23	27	28	0.0296	1	1	1	1	1	0/1	0/0	0/0	0/0	0/0	0/0
AfunF3_3	8867172	G	C	missense_variant	MODERATE	806G>C	Ser269Thr	AFUN020441	0.0526	0	0	0	0	0	95	64	82	23	27	28	0.0296	1	1	1	1	1	0/1	0/0	0/0	0/0	0/0	0/0
AfunF3_X	8094688	G	A	missense_variant	MODERATE	2776G>A	Ala926Thr	AFUN007573	0.0526	0.013	0.027	0	0	0	95	77	74	15	41	42	0.0296	0.5	0.248	1	1	1	0/1	0/0	0/0	0/0	0/0	0/0
AfunF3_3	8788005	T	G,C	missense_variant	MODERATE	631A>G	Thr211Ala	AFUN004872	0.0521	0.0182	0.0588	0	0	0	96	55	85	21	34	27	0.0296	0.5	0.0293	1	1	1	0/1	0/0	0/2	0/0	0/0	0/0
AfunF3_3	8788005	T	G,C	missense_variant	MODERATE	631A>C	Thr211Pro	AFUN004872	0.0521	0.0182	0.0588	0	0	0	96	55	85	21	34	27	0.0296	0.5	0.0293	1	1	1	0/1	0/0	0/2	0/0	0/0	0/0
AfunF3_X	8014498	T	G	missense_variant	MODERATE	880T>G	Tyr294Asp	AFUN021789	0.0521	0.0408	0.0222	0	0	0	96	49	90	15	37	29	0.0296	0.247	0.249	1	1	1	0/1	0/0	0/0	0/0	0/0	0/0
AfunF3_2	8907890	T	A	missense_variant	MODERATE	1138A>T	Ile380Leu	AFUN020866	0.0521	0.0143	0.0115	0	0	0.0238	96	70	87	21	41	42	0.0296	0.5	0.5	1	1	0.5	0/1	0/0	0/0	0/0	0/0	0/0
AfunF3_2	8717403	A	C	missense_variant	MODERATE	1965A>C	Glu655Asp	AFUN008375	0.0517	0	0	0	0	0	116	58	91	21	38	34	0.0146	1	1	1	1	1	0/1	0/0	0/0	0/0	0/0	0/0
AfunF3_2	8192886	T	C	missense_variant	MODERATE	1598A>G	Asn533Ser	AFUN016030	0.0515	0.0612	0.1714	0	0	0.4545	97	49	70	9	27	44	0.0296	0.121	0.000146	1	1	5.73e-08	0/1	0/0	0/1	0/0	0/0	0/1
AfunF3_3	8695645	G	C	missense_variant	MODERATE	819C>G	Phe273Leu	AFUN016426	0.0515	0.0377	0	0	0	0	97	53	87	10	31	26	0.0296	0.248	1	1	1	1	0/1	0/0	0/0	0/0	0/0	0/0
AfunF3_3	8691851	C	T	missense_variant	MODERATE	1145G>A	Gly382Glu	AFUN016425	0.0515	0.0159	0	0	0	0	97	63	78	16	31	44	0.0296	0.5	1	1	1	1	0/1	0/0	0/0	0/0	0/0	0/0
AfunF3_X	8254947	T	G	missense_variant	MODERATE	1408A>C	Ile470Leu	AFUN021784	0.0515	0	0	0	0	0	97	57	79	13	46	38	0.0296	1	1	1	1	1	0/1	0/0	0/0	0/0	0/0	0/0
AfunF3_3	8685834	T	G	missense_variant	MODERATE	151T>G	Ser51Ala	AFUN020717	0.0515	0.0513	0	0	0	0	97	78	83	19	38	49	0.0296	0.0601	1	1	1	1	0/1	0/0	0/0	0/0	0/0	0/0
AfunF3_3	8960835	G	A	missense_variant	MODERATE	1163G>A	Arg388Gln	AFUN015909	0.0515	0.0667	0	0	0	0	97	75	63	16	40	28	0.0296	0.0292	1	1	1	1	0/1	0/1	0/0	0/0	0/0	0/0
AfunF3_X	8084586	G	T	missense_variant	MODERATE	2568G>T	Glu856Asp	AFUN007575	0.0515	0	0	0	0	0	97	63	71	17	41	32	0.0296	1	1	1	1	1	0/1	0/0	0/0	0/0	0/0	0/0
AfunF3_3	8692010	G	A	missense_variant	MODERATE	986C>T	Ser329Leu	AFUN016425	0.0513	0.0984	0	0	0	0	78	61	97	14	36	30	0.0601	0.0137	1	1	1	1	0/0	0/1	0/0	0/0	0/0	0/0
AfunF3_X	8386003	A	T	missense_variant	MODERATE	428A>T	Lys143Met	AFUN007546	0.0513	0.0638	0.0746	0	0	0	78	47	67	14	37	33	0.0601	0.121	0.0288	1	1	1	0/0	0/0	0/1	0/0	0/0	0/0
AfunF3_X	8210612	T	A	missense_variant	MODERATE	3230T>A	Leu1077His	AFUN007566	0.0513	0.0426	0.022	0	0.0976	0.898	78	47	91	26	41	49	0.0601	0.247	0.249	1	0.0579	1.24e-22	0/0	0/0	0/0	0/0	0/0	2024-01-01
AfunF3_2	8224881	G	C	missense_variant	MODERATE	265G>C	Ala89Pro	AFUN008335	0.051	0.0317	0	0	0	0	98	63	63	24	38	34	0.0297	0.248	1	1	1	1	0/1	0/0	0/0	0/0	0/0	0/0
AfunF3_2	8605868	T	C	missense_variant	MODERATE	2107A>G	Thr703Ala	AFUN021912	0.051	0.0189	0	0	0	0	98	53	75	16	36	44	0.0296	0.5	1	1	1	1	0/1	0/0	0/0	0/0	0/0	0/0
AfunF3_3	8686836	A	C	missense_variant	MODERATE	1153A>C	Asn385His	AFUN020717	0.051	0.058	0	0	0	0	98	69	77	32	41	52	0.0297	0.0598	1	1	1	1	0/1	0/0	0/0	0/0	0/0	0/0
AfunF3_2	8206403	C	A	missense_variant	MODERATE	2013G>T	Lys671Asn	AFUN008332	0.051	0.0541	0.0411	0	0	0	98	74	73	18	35	38	0.0297	0.0599	0.122	1	1	1	0/1	0/0	0/0	0/0	0/0	0/0
AfunF3_3	8370445	A	T	missense_variant	MODERATE	1309T>A	Tyr437Asn	AFUN021772	0.051	0.0778	0.0104	0	0	0	98	90	96	26	44	27	0.0297	0.00692	0.5	1	1	1	0/1	0/1	0/0	0/0	0/0	0/0
AfunF3_3	8715497	C	A	missense_variant	MODERATE	699C>A	Asp233Glu	AFUN004866	0.051	0.0357	0	0	0	0	98	56	73	19	34	41	0.0297	0.248	1	1	1	1	0/1	0/0	0/0	0/0	0/0	0/0
AfunF3_3	8587584	C	T,A	missense_variant	MODERATE	622C>A	Leu208Met	AFUN008998	0.0506	0.1587	0.2121	0	0	0	79	63	66	14	49	44	0.0601	0.000663	2.71e-05	1	1	1	0/0	0/2	0/1	0/0	0/0	0/0
AfunF3_3	8829998	G	A	missense_variant	MODERATE	2498C>T	Ala833Val	AFUN021501	0.0506	0.0278	0.2308	0	0	0.2778	79	72	78	19	47	36	0.0601	0.248	1.26e-06	1	1	0.000474	0/0	0/0	0/1	0/0	0/0	0/1
AfunF3_3	8688043	A	T	missense_variant	MODERATE	2360A>T	Glu787Val	AFUN020717	0.0506	0.0638	0	0	0.0152	0	79	94	96	31	66	44	0.0601	0.0144	1	1	0.5	1	0/0	0/1	0/0	0/0	0/0	0/0
AfunF3_3	8867505	C	A	missense_variant	MODERATE	1601C>A	Thr534Asn	AFUN020441	0.0505	0.1111	0.0533	0	0	0.4333	99	54	75	20	38	30	0.0296	0.0135	0.06	1	1	2.32e-05	0/1	0/1	0/0	0/0	0/0	0/1
AfunF3_3	8867505	C	A	missense_variant	MODERATE	1139C>A	Thr380Asn	AFUN020441	0.0505	0.1111	0.0533	0	0	0.4333	99	54	75	20	38	30	0.0296	0.0135	0.06	1	1	2.32e-05	0/1	0/1	0/0	0/0	0/0	0/1
AfunF3_3	8651655	G	A	missense_variant	MODERATE	1169G>A	Ser390Asn	AFUN004857	0.0505	0	0	0	0	0	99	48	76	21	49	44	0.0297	1	1	1	1	1	0/1	0/0	0/0	0/0	0/0	0/0
AfunF3_X	8085018	A	C	missense_variant	MODERATE	2924A>C	Asp975Ala	AFUN007575	0.0505	0.0109	0.0244	0	0	0	99	92	82	25	51	43	0.0296	0.5	0.248	1	1	1	0/1	0/0	0/0	0/0	0/0	0/0
AfunF3_X	8212325	T	C	missense_variant	MODERATE	4943T>C	Val1648Ala	AFUN007566	0.0505	0.0492	0.0222	0	0	0	99	61	90	17	38	36	0.0297	0.122	0.249	1	1	1	0/1	0/0	0/0	0/0	0/0	0/0
AfunF3_3	8377786	A	G	missense_variant	MODERATE	410A>G	His137Arg	AFUN007455	0.05	0.1111	0.1944	0	0	0	40	27	36	5	12	15	0.247	0.118	0.00567	1	1	1	0/0	0/0	0/1	0/0	0/0	0/0
AfunF3_2	8258026	A	G	missense_variant	MODERATE	1117A>G	Thr373Ala	AFUN021901	0.05	0.0196	0.0845	0	0	0	100	51	71	15	42	36	0.0297	0.5	0.014	1	1	1	0/1	0/0	0/1	0/0	0/0	0/0
AfunF3_3	8690760	G	A	missense_variant	MODERATE	5077G>A	Ala1693Thr	AFUN020717	0.05	0.1892	0	0	0	0	80	74	85	18	33	40	0.0601	3.1e-05	1	1	1	1	0/0	0/1	0/0	0/0	0/0	0/0
AfunF3_2	8265800	T	C	missense_variant	MODERATE	176A>G	Glu59Gly	AFUN008342	0.05	0.0286	0	0	0	0	100	70	62	23	30	40	0.0297	0.248	1	1	1	1	0/1	0/0	0/0	0/0	0/0	0/0
AfunF3_3	8688027	A	G	missense_variant	MODERATE	2344A>G	Ile782Val	AFUN020717	0.05	0.0745	0	0	0	0	80	94	95	32	69	44	0.0601	0.00696	1	1	1	1	0/0	0/1	0/0	0/0	0/0	0/0
AfunF3_2	8272200	A	C	missense_variant	MODERATE	250T>G	Phe84Val	AFUN008344	0.05	0.0943	0	0	0	0	80	53	68	12	28	30	0.0601	0.0283	1	1	1	1	0/0	0/1	0/0	0/0	0/0	0/0
AfunF3_2	8901713	T	G	missense_variant	MODERATE	2828A>C	Gln943Pro	AFUN020866	0.05	0.0156	0	0	0	0	100	64	68	22	30	40	0.0297	0.5	1	1	1	1	0/1	0/0	0/0	0/0	0/0	0/0
AfunF3_3	8830941	C	T	missense_variant	MODERATE	1654G>A	Glu552Lys	AFUN021501	0.05	0.087	0	0	0	0.0323	80	69	83	9	49	31	0.0601	0.0139	1	1	1	0.5	0/0	0/1	0/0	0/0	0/0	0/0
AfunF3_2	8604030	T	G	missense_variant	MODERATE	3870A>C	Gln1290His	AFUN021912	0.0495	0.0167	0	0	0	0	101	60	88	19	48	34	0.0297	0.5	1	1	1	1	0/1	0/0	0/0	0/0	0/0	0/0
AfunF3_2	8701325	T	A	missense_variant	MODERATE	1339T>A	Ser447Thr	AFUN008373	0.0495	0.0303	0	0	0	0	101	66	85	23	59	32	0.0297	0.248	1	1	1	1	0/1	0/0	0/0	0/0	0/0	0/0
AfunF3_3	8370418	G	T	missense_variant	MODERATE	1336C>A	His446Asn	AFUN021772	0.0495	0.0333	0	0	0	0	101	90	103	27	38	34	0.0297	0.123	1	1	1	1	0/1	0/0	0/0	0/0	0/0	0/0
AfunF3_3	8788442	G	A	missense_variant	MODERATE	194C>T	Ala65Val	AFUN004872	0.0495	0.0105	0	0	0	0	101	95	80	20	26	25	0.0297	0.5	1	1	1	1	0/1	0/0	0/0	0/0	0/0	0/0
AfunF3_3	8867123	T	A	missense_variant	MODERATE	1219T>A	Ser407Thr	AFUN020441	0.0495	0.0517	0	0	0	0.5143	101	58	81	25	35	35	0.0297	0.122	1	1	1	1.96e-07	0/1	0/0	0/0	0/0	0/0	0/1
AfunF3_3	8867123	T	A	missense_variant	MODERATE	757T>A	Ser253Thr	AFUN020441	0.0495	0.0517	0	0	0	0.5143	101	58	81	25	35	35	0.0297	0.122	1	1	1	1.96e-07	0/1	0/0	0/0	0/0	0/0	0/1
AfunF3_3	8961206	G	A	missense_variant	MODERATE	1534G>A	Glu512Lys	AFUN015909	0.0495	0.0676	0.0267	0	0	0	101	74	75	23	60	43	0.0297	0.0291	0.248	1	1	1	0/1	0/1	0/0	0/0	0/0	0/0
AfunF3_X	8208885	T	G	missense_variant	MODERATE	1841T>G	Met614Arg	AFUN007566	0.0495	0	0.0519	0	0	0	101	90	77	21	51	51	0.0297	1	0.0601	1	1	1	0/1	0/0	0/0	0/0	0/0	0/0
AfunF3_3	8830646	T	C	missense_variant	MODERATE	1850A>G	Asp617Gly	AFUN021501	0.0494	0.0154	0	0	0	0	81	65	78	16	47	37	0.0602	0.5	1	1	1	1	0/0	0/0	0/0	0/0	0/0	0/0
AfunF3_3	8690358	C	T	missense_variant	MODERATE	4675C>T	Pro1559Ser	AFUN020717	0.0494	0.1857	0	0	0	0	81	70	67	32	39	35	0.0602	6.61e-05	1	1	1	1	0/0	0/1	0/0	0/0	0/0	0/0
AfunF3_3	8617121	G	T	missense_variant	MODERATE	187G>T	Val63Leu	AFUN008994	0.0494	0.16	0.0116	0	0	0.3	81	50	86	14	36	20	0.0602	0.00289	0.5	1	1	0.0101	0/0	0/1	0/0	0/0	0/0	0/1
AfunF3_3	8690359	C	T	missense_variant	MODERATE	4676C>T	Pro1559Leu	AFUN020717	0.0494	0.1857	0	0	0	0	81	70	67	32	40	35	0.0602	6.61e-05	1	1	1	1	0/0	0/1	0/0	0/0	0/0	0/0
AfunF3_X	8383913	C	T	missense_variant	MODERATE	1559G>A	Gly520Asp	AFUN007545	0.0494	0.1071	0.0702	0	0	0	81	84	57	27	40	48	0.0602	0.00155	0.0591	1	1	1	0/0	0/1	0/0	0/0	0/0	0/0
AfunF3_3	8688030	A	G	missense_variant	MODERATE	2347A>G	Ile783Val	AFUN020717	0.0494	0.0833	0.0968	0	0	0	81	96	93	33	68	43	0.0601	0.00335	0.00159	1	1	1	0/0	0/1	0/1	0/0	0/0	0/0
AfunF3_X	8272739	A	T	missense_variant	MODERATE	331T>A	Ser111Thr	AFUN007553	0.0494	0.1148	0.0274	0	0	0	81	61	73	18	44	43	0.0602	0.00651	0.248	1	1	1	0/0	0/1	0/0	0/0	0/0	0/0
AfunF3_2	8628617	C	G	missense_variant	MODERATE	1121C>G	Thr374Ser	AFUN008365	0.0494	0.0877	0	0	0	0	81	57	76	13	46	44	0.0602	0.0285	1	1	1	1	0/0	0/1	0/0	0/0	0/0	0/0
AfunF3_X	8212727	A	T	missense_variant	MODERATE	5345A>T	Lys1782Ile	AFUN007566	0.049	0.0385	0.0105	0	0	0	102	78	95	18	40	28	0.0297	0.123	0.5	1	1	1	0/1	0/0	0/0	0/0	0/0	0/0
AfunF3_3	8691647	T	G	missense_variant	MODERATE	1349A>C	Asn450Thr	AFUN016425	0.049	0.1486	0	0	0	0	102	74	78	25	44	35	0.0297	0.000327	1	1	1	1	0/1	0/1	0/0	0/0	0/0	0/0
AfunF3_3	8829546	T	C	missense_variant	MODERATE	2950A>G	Ile984Val	AFUN021501	0.049	0.0156	0.0108	0	0	0	102	64	93	21	44	24	0.0297	0.5	0.5	1	1	1	0/1	0/0	0/0	0/0	0/0	0/0
AfunF3_2	8641591	C	T	missense_variant	MODERATE	2993G>A	Gly998Asp	AFUN021913	0.0488	0.0357	0	0	0	0	82	56	72	12	34	38	0.0602	0.248	1	1	1	1	0/0	0/0	0/0	0/0	0/0	0/0
AfunF3_3	8830238	G	A	missense_variant	MODERATE	2258C>T	Ala753Val	AFUN021501	0.0488	0.1184	0	0	0	0.1163	82	76	69	19	46	43	0.0602	0.00152	1	1	1	0.0276	0/0	0/1	0/0	0/0	0/0	0/1
AfunF3_3	8688032	A	G	missense_variant	MODERATE	2349A>G	Ile783Met	AFUN020717	0.0488	0.0722	0.0105	0	0	0	82	97	95	32	67	43	0.0602	0.00698	0.5	1	1	1	0/0	0/1	0/0	0/0	0/0	0/0
AfunF3_X	8066260	A	G	missense_variant	MODERATE	832A>G	Thr278Ala	AFUN020793	0.0485	0.0938	0.0241	0	0	0	103	32	83	14	39	36	0.0297	0.119	0.248	1	1	1	0/1	0/0	0/0	0/0	0/0	0/0
AfunF3_3	8651664	A	C	missense_variant	MODERATE	1178A>C	Glu393Ala	AFUN004857	0.0485	0	0	0	0	0	103	48	77	20	51	41	0.0297	1	1	1	1	1	0/1	0/0	0/0	0/0	0/0	0/0
AfunF3_X	8020016	C	A	missense_variant	MODERATE	359G>T	Gly120Val	AFUN007585	0.0485	0	0.0143	0	0	0	103	80	70	24	43	39	0.0297	1	0.5	1	1	1	0/1	0/0	0/0	0/0	0/0	0/0
AfunF3_X	8065718	C	T	missense_variant	MODERATE	290C>T	Thr97Met	AFUN020793	0.0485	0	0	0	0	0	103	57	75	20	29	45	0.0297	1	1	1	1	1	0/1	0/0	0/0	0/0	0/0	0/0
AfunF3_2	8211128	T	C	missense_variant	MODERATE	163T>C	Ser55Pro	AFUN008334	0.0482	0	0	0	0	0	83	74	80	23	39	39	0.0602	1	1	1	1	1	0/0	0/0	0/0	0/0	0/0	0/0
AfunF3_3	8364641	G	A	missense_variant	MODERATE	538C>T	Pro180Ser	AFUN021768	0.0476	0.046	0.0412	0	0	0	84	87	97	21	48	46	0.0603	0.0603	0.0606	1	1	1	0/0	0/0	0/0	0/0	0/0	0/0
AfunF3_2	8321633	G	A	missense_variant	MODERATE	119C>T	Ala40Val	AFUN008346	0.0476	0.0385	0	0	0	0	84	52	73	25	29	30	0.0603	0.248	1	1	1	1	0/0	0/0	0/0	0/0	0/0	0/0
AfunF3_3	8960451	G	A	missense_variant	MODERATE	779G>A	Arg260Gln	AFUN015909	0.0476	0.0147	0.1591	0	0	0	63	68	88	15	42	41	0.122	0.5	3.48e-05	1	1	1	0/0	0/0	0/1	0/0	0/0	0/0
AfunF3_3	8688051	T	A	missense_variant	MODERATE	2368T>A	Leu790Ile	AFUN020717	0.0476	0.0745	0	0	0	0	84	94	95	29	70	43	0.0603	0.00696	1	1	1	1	0/0	0/1	0/0	0/0	0/0	0/0
AfunF3_3	8690880	A	G	missense_variant	MODERATE	5197A>G	Thr1733Ala	AFUN020717	0.0472	0	0	0	0	0	106	85	92	21	43	40	0.0298	1	1	1	1	1	0/1	0/0	0/0	0/0	0/0	0/0
AfunF3_3	8363829	C	T	missense_variant	MODERATE	1274G>A	Cys425Tyr	AFUN021768	0.0472	0.0843	0	0	0	0	106	83	75	24	40	42	0.0298	0.00685	1	1	1	1	0/1	0/1	0/0	0/0	0/0	0/0
AfunF3_3	8689814	T	A	missense_variant	MODERATE	4131T>A	Asn1377Lys	AFUN020717	0.0471	0.1346	0.0152	0	0	0	85	52	66	18	43	37	0.0603	0.0063	0.5	1	1	1	0/0	0/1	0/0	0/0	0/0	0/0
AfunF3_2	8264136	A	G	missense_variant	MODERATE	982A>G	Thr328Ala	AFUN021899	0.0471	0.086	0	0	0	0	85	93	94	29	37	42	0.0603	0.00334	1	1	1	1	0/0	0/1	0/0	0/0	0/0	0/0
AfunF3_3	8712131	G	T	missense_variant	MODERATE	844C>A	His282Asn	AFUN016427	0.0471	0	0	0	0	0	85	53	67	9	36	40	0.0603	1	1	1	1	1	0/0	0/0	0/0	0/0	0/0	0/0
AfunF3_3	8689816	C	G	missense_variant	MODERATE	4133C>G	Thr1378Ser	AFUN020717	0.0465	0.1346	0	0	0	0	86	52	66	17	42	38	0.0603	0.0063	1	1	1	1	0/0	0/1	0/0	0/0	0/0	0/0
AfunF3_3	8584186	C	T	missense_variant	MODERATE	35C>T	Thr12Ile	AFUN009000	0.0465	0	0	0	0	0	86	84	84	30	54	42	0.0603	1	1	1	1	1	0/0	0/0	0/0	0/0	0/0	0/0
AfunF3_3	8691976	G	T	missense_variant	MODERATE	1020C>A	Asn340Lys	AFUN016425	0.0465	0	0	0	0.025	0	86	69	94	17	40	30	0.0603	1	1	1	0.5	1	0/0	0/0	0/0	0/0	0/0	0/0
AfunF3_X	8386206	T	C	missense_variant	MODERATE	256A>G	Asn86Asp	AFUN007545	0.0465	0.0444	0.0704	0	0	0	86	45	71	18	33	30	0.0603	0.247	0.0291	1	1	1	0/0	0/0	0/1	0/0	0/0	0/0
AfunF3_2	8261653	T	A	missense_variant	MODERATE	29T>A	Val10Glu	AFUN021897	0.0465	0.0625	0	0	0	0	86	80	96	24	44	53	0.0603	0.0293	1	1	1	1	0/0	0/1	0/0	0/0	0/0	0/0
AfunF3_3	8826263	C	T	missense_variant	MODERATE	1000G>A	Asp334Asn	AFUN021502	0.0463	0	0	0	0.0185	0	108	63	88	17	54	40	0.0298	1	1	1	0.5	1	0/1	0/0	0/0	0/0	0/0	0/0
AfunF3_3	8830637	G	A	missense_variant	MODERATE	1859C>T	Pro620Leu	AFUN021501	0.046	0	0.0779	0	0	0	87	66	77	16	48	41	0.0603	1	0.0141	1	1	1	0/0	0/0	0/1	0/0	0/0	0/0
AfunF3_3	8351190	C	T	missense_variant	MODERATE	2477C>T	Ala826Val	AFUN007451	0.046	0.1154	0.0123	0	0	0	87	52	81	11	32	24	0.0603	0.0134	0.5	1	1	1	0/0	0/1	0/0	0/0	0/0	0/0
AfunF3_2	8717099	A	C	missense_variant	MODERATE	1661A>C	Glu554Ala	AFUN008375	0.046	0.013	0.0125	0	0	0	87	77	80	15	42	36	0.0603	0.5	0.5	1	1	1	0/0	0/0	0/0	0/0	0/0	0/0
AfunF3_X	8008357	T	A	missense_variant	MODERATE	508T>A	Tyr170Asn	AFUN021788	0.046	0.082	0.038	0	0.0312	0	87	61	79	15	32	19	0.0603	0.0287	0.123	1	0.5	1	0/0	0/1	0/0	0/0	0/0	0/0
AfunF3_3	8663180	C	G	missense_variant	MODERATE	836C>G	Pro279Arg	AFUN004860	0.0455	0	0	0	0	0	88	64	81	18	32	40	0.0604	1	1	1	1	1	0/0	0/0	0/0	0/0	0/0	0/0
AfunF3_3	8688915	A	G	missense_variant	MODERATE	3232A>G	Asn1078Asp	AFUN020717	0.0455	0.0299	0	0	0	0	88	67	79	29	48	29	0.0603	0.248	1	1	1	1	0/0	0/0	0/0	0/0	0/0	0/0
AfunF3_X	8008366	C	G	missense_variant	MODERATE	517C>G	Pro173Ala	AFUN021788	0.0455	0.1803	0.0526	0	0	0	88	61	76	17	30	23	0.0603	0.000298	0.06	1	1	1	0/0	0/1	0/0	0/0	0/0	0/0
AfunF3_X	8340316	A	T	missense_variant	MODERATE	869A>T	Gln290Leu	AFUN007549	0.0455	0.0417	0.022	0	0	0	132	72	91	39	51	26	0.0147	0.122	0.249	1	1	1	0/1	0/0	0/0	0/0	0/0	0/0
AfunF3_X	8018208	G	A	missense_variant	MODERATE	1693C>T	Pro565Ser	AFUN007585	0.0455	0.0364	0.1579	0	0	0.027	110	55	57	12	36	37	0.0298	0.248	0.00138	1	1	0.5	0/1	0/0	0/1	0/0	0/0	0/0
AfunF3_X	8340337	A	T	missense_variant	MODERATE	890A>T	Asn297Ile	AFUN007549	0.0451	0.0263	0.0309	0	0	0	133	76	97	37	49	27	0.0147	0.248	0.123	1	1	1	0/1	0/0	0/0	0/0	0/0	0/0
AfunF3_3	8342126	C	G	missense_variant	MODERATE	416G>C	Gly139Ala	AFUN021765	0.0449	0	0	0	0	0	89	40	74	11	33	26	0.0604	1	1	1	1	1	0/0	0/0	0/0	0/0	0/0	0/0
AfunF3_3	8690823	A	G	missense_variant	MODERATE	5140A>G	Arg1714Gly	AFUN020717	0.0449	0	0.0543	0	0	0	89	80	92	17	46	44	0.0604	1	0.0296	1	1	1	0/0	0/0	0/1	0/0	0/0	0/0
AfunF3_3	8688485	C	G	missense_variant	MODERATE	2802C>G	Asp934Glu	AFUN020717	0.0449	0.0595	0	0	0	0	89	84	81	23	46	32	0.0603	0.0294	1	1	1	1	0/0	0/1	0/0	0/0	0/0	0/0
AfunF3_3	8692425	T	C	missense_variant	MODERATE	571A>G	Asn191Asp	AFUN016425	0.0448	0.1148	0	0	0	0	67	61	74	11	28	37	0.122	0.00651	1	1	1	1	0/0	0/1	0/0	0/0	0/0	0/0
AfunF3_2	8907397	T	G	missense_variant	MODERATE	1631A>C	Asn544Thr	AFUN020866	0.0446	0	0.0143	0	0	0.0303	112	90	70	23	37	33	0.0299	1	0.5	1	1	0.5	0/1	0/0	0/0	0/0	0/0	0/0
AfunF3_3	8830992	C	T	missense_variant	MODERATE	1603G>A	Asp535Asn	AFUN021501	0.0444	0.0641	0	0	0	0	90	78	78	13	44	34	0.0604	0.0293	1	1	1	1	0/0	0/1	0/0	0/0	0/0	0/0
AfunF3_3	8867435	A	G	missense_variant	MODERATE	1531A>G	Ser511Gly	AFUN020441	0.0444	0.1333	0.0137	0	0	0	90	60	73	14	30	39	0.0604	0.00305	0.5	1	1	1	0/0	0/1	0/0	0/0	0/0	0/0
AfunF3_3	8867435	A	G	missense_variant	MODERATE	1069A>G	Ser357Gly	AFUN020441	0.0444	0.1333	0.0137	0	0	0	90	60	73	14	30	39	0.0604	0.00305	0.5	1	1	1	0/0	0/1	0/0	0/0	0/0	0/0
AfunF3_3	8363451	C	G	missense_variant	MODERATE	1511G>C	Gly504Ala	AFUN021768	0.0444	0.0933	0	0	0	0	90	75	72	33	46	31	0.0603	0.00666	1	1	1	1	0/0	0/1	0/0	0/0	0/0	0/0
AfunF3_3	8002363	T	A	missense_variant	MODERATE	4235T>A	Leu1412Gln	AFUN007633	0.0444	0.0175	0.0649	0	0	0	90	58	78	12	40	43	0.0604	0.5	0.0292	1	1	1	0/0	0/0	0/1	0/0	0/0	0/0
AfunF3_X	8340818	C	G	missense_variant	MODERATE	1088C>G	Thr363Ser	AFUN007549	0.0441	0	0.013	0	0	0	136	69	77	49	49	39	0.0148	1	0.5	1	1	1	0/1	0/0	0/0	0/0	0/0	0/0
AfunF3_3	8650708	A	G	missense_variant	MODERATE	286A>G	Ser96Gly	AFUN004857	0.044	0	0.0116	0	0	0	91	56	86	11	50	33	0.0604	1	0.5	1	1	1	0/0	0/0	0/0	0/0	0/0	0/0
AfunF3_3	8778331	A	G	missense_variant	MODERATE	85T>C	Ser29Pro	AFUN004869	0.043	0	0.058	0	0	0	93	58	69	12	36	29	0.0605	1	0.0598	1	1	1	0/0	0/0	0/0	0/0	0/0	0/0
AfunF3_3	8829774	C	T	missense_variant	MODERATE	2722G>A	Ala908Thr	AFUN021501	0.043	0.0649	0.0435	0	0	0	93	77	69	17	41	35	0.0605	0.0292	0.122	1	1	1	0/0	0/1	0/0	0/0	0/0	0/0
AfunF3_3	8100086	G	T	missense_variant	MODERATE	470C>A	Ala157Glu	AFUN007443	0.0429	0.037	0.0794	0	0	0	70	54	63	12	42	34	0.122	0.248	0.0288	1	1	1	0/0	0/0	0/1	0/0	0/0	0/0
AfunF3_3	8366119	G	A	missense_variant	MODERATE	740C>T	Pro247Leu	AFUN021767	0.0429	0.044	0.0128	0	0	0.1667	70	92	78	23	45	48	0.122	0.0604	0.5	1	1	0.00285	0/0	0/0	0/0	0/0	0/0	0/1
AfunF3_3	8689361	G	T	missense_variant	MODERATE	3678G>T	Glu1226Asp	AFUN020717	0.0423	0.0549	0	0	0	0	71	91	80	21	45	52	0.122	0.0295	1	1	1	1	0/0	0/1	0/0	0/0	0/0	0/0
AfunF3_3	8689360	A	G	missense_variant	MODERATE	3677A>G	Glu1226Gly	AFUN020717	0.0423	0.0667	0	0	0	0	71	90	78	21	45	52	0.122	0.0143	1	1	1	1	0/0	0/1	0/0	0/0	0/0	0/0
AfunF3_3	8691676	A	T	missense_variant	MODERATE	1320T>A	Asn440Lys	AFUN016425	0.0417	0	0.1047	0	0	0	96	74	86	23	48	34	0.0605	1	0.00157	1	1	1	0/0	0/0	0/1	0/0	0/0	0/0
AfunF3_X	8008706	C	T	missense_variant	MODERATE	857C>T	Thr286Ile	AFUN021788	0.0412	0.1379	0.0455	0	0	0	98	88	89	18	39	27	0.0605	0.000161	0.0603	1	1	1	0/0	0/1	0/0	0/0	0/0	0/0
AfunF3_2	8244564	C	G	missense_variant	MODERATE	784C>G	Gln262Glu	AFUN008338	0.0412	0.0123	0	0	0	0.2667	97	81	72	35	40	45	0.0606	0.5	1	1	1	0.000105	0/0	0/0	0/0	0/0	0/0	0/1
AfunF3_X	8008774	A	C	missense_variant	MODERATE	925A>C	Ser309Arg	AFUN021788	0.0412	0.0645	0.0227	0	0	0	97	93	88	18	53	32	0.0606	0.0144	0.249	1	1	1	0/0	0/1	0/0	0/0	0/0	0/0
AfunF3_3	8958088	T	C	missense_variant	MODERATE	716T>C	Leu239Pro	AFUN015907	0.0412	0.0227	0.0845	0	0	0	97	88	71	15	46	39	0.0606	0.249	0.014	1	1	1	0/0	0/0	0/1	0/0	0/0	0/0
AfunF3_3	8588848	A	G	missense_variant	MODERATE	1379A>G	Asn460Ser	AFUN008998	0.0408	0.0455	0.0133	0	0	0	98	66	75	20	37	48	0.0606	0.122	0.5	1	1	1	0/0	0/0	0/0	0/0	0/0	0/0
AfunF3_2	8229240	C	T	missense_variant	MODERATE	3848C>T	Ala1283Val	AFUN008335	0.0408	0	0	0	0	0	98	71	75	25	39	46	0.0606	1	1	1	1	1	0/0	0/0	0/0	0/0	0/0	0/0
AfunF3_2	8265798	C	A	missense_variant	MODERATE	178G>T	Ala60Ser	AFUN008342	0.0408	0.1127	0	0	0	0	98	71	63	24	30	39	0.0606	0.00317	1	1	1	1	0/0	0/1	0/0	0/0	0/0	0/0
AfunF3_3	8788025	T	G	missense_variant	MODERATE	611A>C	Lys204Thr	AFUN004872	0.0408	0.0536	0.0588	0	0	0	98	56	85	22	32	22	0.0606	0.122	0.0294	1	1	1	0/0	0/0	0/1	0/0	0/0	0/0
AfunF3_2	8265062	C	A	missense_variant	MODERATE	1825C>A	Leu609Ile	AFUN021899	0.0404	0.0814	0	0	0	0	99	86	81	25	46	37	0.0606	0.00687	1	1	1	1	0/0	0/1	0/0	0/0	0/0	0/0
AfunF3_3	8350991	C	T	missense_variant	MODERATE	2278C>T	Pro760Ser	AFUN007451	0.04	0.0943	0	0	0	0.0741	75	53	100	11	27	27	0.122	0.0283	1	1	1	0.245	0/0	0/1	0/0	0/0	0/0	0/0
AfunF3_3	8695068	T	C	missense_variant	MODERATE	1396A>G	Met466Val	AFUN016426	0.0396	0	0.1053	0	0	0	101	61	76	22	36	34	0.0606	1	0.00322	1	1	1	0/0	0/0	0/1	0/0	0/0	0/0
AfunF3_X	8383943	C	T	missense_variant	MODERATE	1529G>A	Cys510Tyr	AFUN007545	0.0395	0.0795	0.0299	0	0	0	76	88	67	25	45	50	0.123	0.00688	0.248	1	1	1	0/0	0/1	0/0	0/0	0/0	0/0
AfunF3_3	8691599	T	C	missense_variant	MODERATE	1397A>G	His466Arg	AFUN016425	0.0392	0	0.0886	0	0	0	102	73	79	17	47	37	0.0607	1	0.0068	1	1	1	0/0	0/0	0/1	0/0	0/0	0/0
AfunF3_3	8695065	C	G	missense_variant	MODERATE	1399G>C	Val467Leu	AFUN016426	0.0392	0	0.12	0	0	0	102	61	75	21	36	35	0.0607	1	0.00151	1	1	1	0/0	0/0	0/1	0/0	0/0	0/0
AfunF3_2	8208140	G	C	missense_variant	MODERATE	425C>G	Ser142Cys	AFUN008332	0.039	0.0794	0.1233	0	0	0	77	63	73	32	45	42	0.123	0.0288	0.0015	1	1	1	0/0	0/1	0/1	0/0	0/0	0/0
AfunF3_3	8872217	A	C	missense_variant	MODERATE	373A>C	Lys125Gln	AFUN021503	0.039	0.0959	0.0132	0	0	0	77	73	76	11	62	39	0.123	0.00672	0.5	1	1	1	0/0	0/1	0/0	0/0	0/0	0/0
AfunF3_3	8872845	C	T	missense_variant	MODERATE	1001C>T	Thr334Ile	AFUN021503	0.0388	0.012	0.0118	0	0	0.3556	103	83	85	32	29	45	0.0607	0.5	0.5	1	1	3.01e-06	0/0	0/0	0/0	0/0	0/0	0/1
AfunF3_3	8518985	G	A	missense_variant	MODERATE	277G>A	Val93Ile	AFUN018933	0.0385	0	0.16	0	0	0	26	14	25	5	9	7	0.5	1	0.0549	1	1	1	0/0	0/0	0/0	0/0	0/0	0/0
AfunF3_3	8518971	C	T	missense_variant	MODERATE	263C>T	Pro88Leu	AFUN018933	0.0385	0	0.1667	0	0	0	26	13	24	5	10	6	0.5	1	0.0546	1	1	1	0/0	0/0	0/0	0/0	0/0	0/0
AfunF3_X	8219587	C	T	missense_variant	MODERATE	875C>T	Ala292Val	AFUN007564	0.0385	0.0469	0.0278	0	0	0	78	64	72	17	38	27	0.123	0.122	0.248	1	1	1	0/0	0/0	0/0	0/0	0/0	0/0
AfunF3_3	8853721	A	T	missense_variant	MODERATE	19A>T	Met7Leu	AFUN020441	0.0385	0.1042	0	0	0.0333	0	78	48	78	21	30	37	0.123	0.028	1	1	0.5	1	0/0	0/1	0/0	0/0	0/0	0/0
AfunF3_2	8265089	A	C	missense_variant	MODERATE	1852A>C	Ile618Leu	AFUN021899	0.0381	0.0714	0	0	0	0	105	84	79	27	45	43	0.0607	0.0142	1	1	1	1	0/0	0/1	0/0	0/0	0/0	0/0
AfunF3_3	8872178	G	A	missense_variant	MODERATE	334G>A	Val112Met	AFUN021503	0.038	0.0317	0.0533	0	0	0	79	63	75	11	53	34	0.123	0.248	0.06	1	1	1	0/0	0/0	0/0	0/0	0/0	0/0
AfunF3_3	8872157	T	A	missense_variant	MODERATE	313T>A	Ser105Thr	AFUN021503	0.038	0.0333	0.0972	0	0	0	79	60	72	16	48	35	0.123	0.248	0.00671	1	1	1	0/0	0/0	0/1	0/0	0/0	0/0
AfunF3_3	8587902	C	G	missense_variant	MODERATE	773C>G	Ala258Gly	AFUN008998	0.038	0.0294	0	0	0	0.46	79	68	89	17	51	51	0.123	0.248	1	1	1	4.35e-09	0/0	0/0	0/0	0/0	0/0	0/1
AfunF3_3	8900705	C	T	missense_variant	MODERATE	697C>T	Pro233Ser	AFUN004882	0.0377	0.0877	0.1875	0	0	0.0333	53	57	48	14	25	30	0.248	0.0285	0.00129	1	1	0.5	0/0	0/1	0/1	0/0	0/0	0/0
AfunF3_X	8340300	A	T	missense_variant	MODERATE	853A>T	Met285Leu	AFUN007549	0.0376	0.027	0.011	0	0	0	133	74	91	42	48	28	0.0301	0.248	0.5	1	1	1	0/1	0/0	0/0	0/0	0/0	0/0
AfunF3_3	8830001	T	G	missense_variant	MODERATE	2495A>C	Asn832Thr	AFUN021501	0.0375	0	0.2195	0	0	0.2857	80	72	82	19	46	35	0.123	1	1.32e-06	1	1	0.000463	0/0	0/0	0/1	0/0	0/0	0/1
AfunF3_X	8600632	T	G	missense_variant	MODERATE	1254A>C	Lys418Asn	AFUN007782	0.0375	0.0889	0.0811	0	0	0	80	45	74	15	46	38	0.123	0.0581	0.0141	1	1	1	0/0	0/0	0/1	0/0	0/0	0/0
AfunF3_X	8130318	C	T	missense_variant	MODERATE	2356C>T	Pro786Ser	AFUN007571	0.0375	0.0886	0.1143	0	0	0	80	79	70	22	47	40	0.123	0.0068	0.00316	1	1	1	0/0	0/1	0/1	0/0	0/0	0/0
AfunF3_3	8020824	G	C	missense_variant	MODERATE	76C>G	Leu26Val	AFUN019875	0.037	0	0.0581	0	0	0	81	52	86	20	59	39	0.123	1	0.0294	1	1	1	0/0	0/0	0/1	0/0	0/0	0/0
AfunF3_3	8868956	G	T	missense_variant	MODERATE	2852G>T	Gly951Val	AFUN020441	0.037	0.0417	0	0	0	0	81	24	66	7	33	34	0.123	0.5	1	1	1	1	0/0	0/0	0/0	0/0	0/0	0/0
AfunF3_3	8868956	G	T	missense_variant	MODERATE	2390G>T	Gly797Val	AFUN020441	0.037	0.0417	0	0	0	0	81	24	66	7	33	34	0.123	0.5	1	1	1	1	0/0	0/0	0/0	0/0	0/0	0/0
AfunF3_X	8386023	A	C	missense_variant	MODERATE	439T>G	Leu147Val	AFUN007545	0.037	0.2222	0.1045	0	0	0	81	45	67	9	34	32	0.123	0.000558	0.00663	1	1	1	0/0	0/1	0/1	0/0	0/0	0/0
AfunF3_X	8386023	A	C	missense_variant	MODERATE	448A>C	Ile150Leu	AFUN007546	0.037	0.2222	0.1045	0	0	0	81	45	67	9	34	32	0.123	0.000558	0.00663	1	1	1	0/0	0/1	0/1	0/0	0/0	0/0
AfunF3_X	8001198	C	T	missense_variant	MODERATE	356C>T	Ser119Phe	AFUN007587	0.037	0	0.0676	0	0	0	81	45	74	12	29	27	0.123	1	0.0291	1	1	1	0/0	0/0	0/1	0/0	0/0	0/0
AfunF3_X	8070219	T	A	missense_variant	MODERATE	1384A>T	Thr462Ser	AFUN007577	0.037	0.0167	0.0694	0	0	0	81	60	72	13	43	36	0.123	0.5	0.0291	1	1	1	0/0	0/0	0/1	0/0	0/0	0/0
AfunF3_X	8078241	G	C	missense_variant	MODERATE	2619G>C	Leu873Phe	AFUN021786	0.0366	0.0588	0.0423	0	0	0.75	82	51	71	14	35	28	0.123	0.121	0.122	1	1	8.79e-10	0/0	0/0	0/0	0/0	0/0	2024-01-01
AfunF3_3	8678095	A	C	missense_variant	MODERATE	562A>C	Thr188Pro	AFUN004861	0.0366	0.0169	0.0549	0	0	0	82	59	91	17	34	34	0.123	0.5	0.0295	1	1	1	0/0	0/0	0/1	0/0	0/0	0/0
AfunF3_3	8602822	G	T,A	missense_variant	MODERATE	1801C>T	Pro601Ser	AFUN008995	0.0366	0.1356	0	0	0	0.2222	82	59	72	9	36	27	0.123	0.00297	1	1	1	0.0115	0/0	0/1	0/0	0/0	0/0	0/2
AfunF3_3	8602822	G	T,A	missense_variant	MODERATE	1801C>A	Pro601Thr	AFUN008995	0.0366	0.1356	0	0	0	0.2222	82	59	72	9	36	27	0.123	0.00297	1	1	1	0.0115	0/0	0/1	0/0	0/0	0/0	0/2
AfunF3_X	8095663	G	A	missense_variant	MODERATE	3751G>A	Val1251Ile	AFUN007573	0.0361	0	0	0	0	0	83	50	74	11	33	29	0.123	1	1	1	1	1	0/0	0/0	0/0	0/0	0/0	0/0
AfunF3_3	8370824	C	G	missense_variant	MODERATE	930G>C	Met310Ile	AFUN021772	0.0361	0	0	0	0	0	91	78	86	32	57	41	0.123	1	1	1	1	1	0/0	0/0	0/0	0/0	0/0	0/0
AfunF3_3	8781154	T	G	missense_variant	MODERATE	619T>G	Ser207Ala	AFUN004871	0.0361	0.1692	0.1045	0	0	0	83	65	67	16	42	34	0.123	0.000301	0.00663	1	1	1	0/0	0/1	0/1	0/0	0/0	0/0
AfunF3_3	8344310	T	G	missense_variant	MODERATE	743A>C	Gln248Pro	AFUN021766	0.0361	0.0781	0	0	0	0	83	64	74	22	41	42	0.123	0.0288	1	1	1	1	0/0	0/1	0/0	0/0	0/0	0/0
AfunF3_X	8093796	C	T	missense_variant	MODERATE	58G>A	Val20Ile	AFUN014802	0.0361	0.0417	0.012	0	0	0.4762	83	72	83	17	38	42	0.123	0.122	0.5	1	1	4.79e-08	0/0	0/0	0/0	0/0	0/0	0/1
AfunF3_X	8093796	C	T	missense_variant	MODERATE	58G>A	Val20Ile	AFUN014802	0.0361	0.0417	0.012	0	0	0.4762	83	72	83	17	38	42	0.123	0.122	0.5	1	1	4.79e-08	0/0	0/0	0/0	0/0	0/0	0/1
AfunF3_3	8867732	G	A	missense_variant	MODERATE	1828G>A	Ala610Thr	AFUN020441	0.0361	0	0.0725	0	0	0	83	56	69	16	29	31	0.123	1	0.029	1	1	1	0/0	0/0	0/1	0/0	0/0	0/0
AfunF3_3	8867732	G	A	missense_variant	MODERATE	1366G>A	Ala456Thr	AFUN020441	0.0361	0	0.0725	0	0	0	83	56	69	16	29	31	0.123	1	0.029	1	1	1	0/0	0/0	0/1	0/0	0/0	0/0
AfunF3_X	8432026	G	A	missense_variant	MODERATE	248G>A	Ser83Asn	AFUN007544	0.0361	0.1154	0.0494	0	0	0	83	52	81	22	42	33	0.123	0.0134	0.0602	1	1	1	0/0	0/1	0/0	0/0	0/0	0/0
AfunF3_3	8098435	T	A	missense_variant	MODERATE	1189T>A	Ser397Thr	AFUN007442	0.0357	0	0.0139	0	0.0185	0.0312	84	53	72	22	54	32	0.123	1	0.5	1	0.5	0.5	0/0	0/0	0/0	0/0	0/0	0/0
AfunF3_2	8225500	G	A	missense_variant	MODERATE	884G>A	Ser295Asn	AFUN008335	0.0357	0.0227	0.0526	0	0	0	84	44	57	18	35	19	0.123	0.5	0.122	1	1	1	0/0	0/0	0/0	0/0	0/0	0/0
AfunF3_3	8351178	C	A	missense_variant	MODERATE	2465C>A	Ala822Glu	AFUN007451	0.0357	0	0	0	0	0	84	52	83	11	32	25	0.123	1	1	1	1	1	0/0	0/0	0/0	0/0	0/0	0/0
AfunF3_3	8688904	T	C	missense_variant	MODERATE	3221T>C	Leu1074Ser	AFUN020717	0.0357	0.0299	0.075	0	0	0	84	67	80	31	54	33	0.123	0.248	0.0142	1	1	1	0/0	0/0	0/1	0/0	0/0	0/0
AfunF3_3	8758647	A	C	missense_variant	MODERATE	13A>C	Ser5Arg	AFUN004870	0.0357	0.0986	0.0095	0	0	0	112	71	105	20	41	34	0.0608	0.00669	0.5	1	1	1	0/0	0/1	0/0	0/0	0/0	0/0
AfunF3_3	8826220	T	A	missense_variant	MODERATE	1043A>T	Asp348Val	AFUN021502	0.0354	0	0.0115	0	0	0	113	65	87	18	54	32	0.0608	1	0.5	1	1	1	0/0	0/0	0/0	0/0	0/0	0/0
AfunF3_3	8692752	C	T	missense_variant	MODERATE	312G>A	Met104Ile	AFUN016425	0.0353	0.0156	0	0	0	0	85	64	66	18	25	43	0.123	0.5	1	1	1	1	0/0	0/0	0/0	0/0	0/0	0/0
AfunF3_2	8238643	C	A	missense_variant	MODERATE	897G>T	Lys299Asn	AFUN008336	0.0353	0	0.0588	0	0	0	85	64	102	32	51	44	0.123	1	0.0145	1	1	1	0/0	0/0	0/1	0/0	0/0	0/0
AfunF3_X	8211469	A	C	missense_variant	MODERATE	4087A>C	Met1363Leu	AFUN007566	0.0353	0.0517	0.0824	0	0	0	85	58	85	13	38	26	0.123	0.122	0.00687	1	1	1	0/0	0/0	0/1	0/0	0/0	0/0
AfunF3_X	8215193	G	C	missense_variant	MODERATE	1153C>G	Pro385Ala	AFUN007565	0.0353	0	0.0746	0	0	0	85	58	67	18	41	42	0.123	1	0.0289	1	1	1	0/0	0/0	0/1	0/0	0/0	0/0
AfunF3_2	8266377	C	T	missense_variant	MODERATE	745G>A	Glu249Lys	AFUN008343	0.0349	0.037	0	0	0	0	86	54	78	16	38	26	0.123	0.248	1	1	1	1	0/0	0/0	0/0	0/0	0/0	0/0
AfunF3_X	8595650	C	G	missense_variant	MODERATE	2651G>C	Arg884Pro	AFUN007782	0.0349	0.025	0.0405	0	0	0	86	40	74	17	37	36	0.123	0.5	0.122	1	1	1	0/0	0/0	0/0	0/0	0/0	0/0
AfunF3_X	8384770	T	G	missense_variant	MODERATE	1149A>C	Glu383Asp	AFUN007545	0.0349	0.0794	0.2069	0	0	0	86	63	58	14	19	28	0.123	0.0288	0.00013	1	1	1	0/0	0/1	0/1	0/0	0/0	0/0
AfunF3_3	8704033	G	A	missense_variant	MODERATE	791C>T	Ser264Leu	AFUN016428	0.0345	0.0824	0.0526	0	0	0	87	85	95	27	32	39	0.123	0.00686	0.0296	1	1	1	0/0	0/1	0/1	0/0	0/0	0/0
AfunF3_3	8704033	G	A	missense_variant	MODERATE	620C>T	Ser207Leu	AFUN016428	0.0345	0.0824	0.0526	0	0	0	87	85	95	27	32	39	0.123	0.00686	0.0296	1	1	1	0/0	0/1	0/1	0/0	0/0	0/0
AfunF3_2	8766228	A	C	missense_variant	MODERATE	519T>G	Asp173Glu	AFUN008377	0.0341	0.0256	0	0	0	0	88	78	59	16	43	25	0.123	0.248	1	1	1	1	0/0	0/0	0/0	0/0	0/0	0/0
AfunF3_3	8035700	T	A	missense_variant	MODERATE	183T>A	Asp61Glu	AFUN007435	0.0341	0	0.0617	0	0	0	88	69	81	17	45	34	0.123	1	0.0293	1	1	1	0/0	0/0	0/1	0/0	0/0	0/0
AfunF3_X	8077426	C	A	missense_variant	MODERATE	1804C>A	Leu602Met	AFUN021786	0.0341	0.0833	0.1205	0	0	0	88	72	83	19	53	43	0.123	0.014	0.000732	1	1	1	0/0	0/1	0/1	0/0	0/0	0/0
AfunF3_2	8632731	C	T	missense_variant	MODERATE	283G>A	Asp95Asn	AFUN008367	0.0341	0.0862	0	0	0	0	88	58	86	12	33	23	0.123	0.0286	1	1	1	1	0/0	0/1	0/0	0/0	0/0	0/0
AfunF3_3	8788500	C	T	missense_variant	MODERATE	136G>A	Val46Met	AFUN004872	0.0337	0.0864	0.0108	0	0	0.7143	89	81	93	22	36	21	0.123	0.00683	0.5	1	1	5.5e-07	0/0	0/1	0/0	0/0	0/0	0/1
AfunF3_2	8238687	A	T	missense_variant	MODERATE	853T>A	Ser285Thr	AFUN008336	0.0333	0.1045	0	0	0	0.0312	90	67	97	28	48	32	0.123	0.00663	1	1	1	0.5	0/0	0/1	0/0	0/0	0/0	0/0
AfunF3_3	8715783	C	T	missense_variant	MODERATE	985C>T	His329Tyr	AFUN004866	0.0333	0	0.0562	0	0	0	90	45	89	14	38	45	0.123	1	0.0295	1	1	1	0/0	0/0	0/1	0/0	0/0	0/0
AfunF3_3	8354600	A	G	missense_variant	MODERATE	566T>C	Val189Ala	AFUN007452	0.0333	0.0857	0	0	0	0	90	70	75	12	36	38	0.123	0.014	1	1	1	1	0/0	0/1	0/0	0/0	0/0	0/0
AfunF3_3	8002964	A	C	missense_variant	MODERATE	4836A>C	Glu1612Asp	AFUN007633	0.033	0.0377	0.0274	0	0	0.4571	91	53	73	17	36	35	0.123	0.248	0.248	1	1	1.64e-06	0/0	0/0	0/0	0/0	0/0	0/1
AfunF3_3	8371722	G	T	missense_variant	MODERATE	263C>A	Ser88Tyr	AFUN021772	0.033	0.1485	0	0	0	0	91	101	70	30	48	56	0.123	1.74e-05	1	1	1	1	0/0	0/1	0/0	0/0	0/0	0/0
AfunF3_2	8346985	G	A	missense_variant	MODERATE	23C>T	Ser8Phe	AFUN008349	0.033	0.061	0	0	0	0	91	82	90	22	50	46	0.123	0.0294	1	1	1	1	0/0	0/1	0/0	0/0	0/0	0/0
AfunF3_X	8008748	C	T	missense_variant	MODERATE	899C>T	Ala300Val	AFUN021788	0.033	0.0556	0	0	0	0	91	90	82	20	51	32	0.123	0.0295	1	1	1	1	0/0	0/1	0/0	0/0	0/0	0/0
AfunF3_X	8211406	A	C	missense_variant	MODERATE	4024A>C	Thr1342Pro	AFUN007566	0.0326	0	0.0133	0	0	0	92	58	75	17	34	28	0.123	1	0.5	1	1	1	0/0	0/0	0/0	0/0	0/0	0/0
AfunF3_3	8829650	A	C	missense_variant	MODERATE	2846T>G	Met949Arg	AFUN021501	0.0326	0	0	0	0	0	92	73	77	24	44	35	0.123	1	1	1	1	1	0/0	0/0	0/0	0/0	0/0	0/0
AfunF3_2	8229588	C	T	missense_variant	MODERATE	4196C>T	Thr1399Met	AFUN008335	0.0326	0.0164	0	0	0.02	0	92	61	69	15	50	36	0.123	0.5	1	1	0.5	1	0/0	0/0	0/0	0/0	0/0	0/0
AfunF3_3	8587695	G	A	missense_variant	MODERATE	649G>A	Ala217Thr	AFUN008998	0.0326	0.1098	0.039	0	0	0	92	82	77	16	35	35	0.123	0.00155	0.123	1	1	1	0/0	0/1	0/0	0/0	0/0	0/0
AfunF3_3	8073412	C	T	missense_variant	MODERATE	1840G>A	Ala614Thr	AFUN007438	0.0326	0.0909	0.0092	0	0	0	92	66	109	19	43	41	0.123	0.0139	0.5	1	1	1	0/0	0/1	0/0	0/0	0/0	0/0
AfunF3_2	8262385	G	C	missense_variant	MODERATE	694G>C	Val232Leu	AFUN021897	0.0326	0.0143	0.0976	0	0.025	0	92	70	82	19	40	44	0.123	0.5	0.00327	1	0.5	1	0/0	0/0	0/1	0/0	0/0	0/0
AfunF3_2	8265816	T	C	missense_variant	MODERATE	160A>G	Thr54Ala	AFUN008342	0.0319	0.0959	0.0175	0	0	0	94	73	57	22	31	40	0.123	0.00672	0.5	1	1	1	0/0	0/1	0/0	0/0	0/0	0/0
AfunF3_3	8688407	T	G	missense_variant	MODERATE	2724T>G	His908Gln	AFUN020717	0.0319	0.0116	0.0659	0	0	0	94	86	91	24	51	41	0.123	0.5	0.0144	1	1	1	0/0	0/0	0/1	0/0	0/0	0/0
AfunF3_3	8660888	G	T,C	missense_variant	MODERATE	289C>G	Pro97Ala	AFUN004859	0.0316	0.0303	0	0	0	0.1351	95	66	66	25	37	37	0.123	0.248	1	1	1	0.0271	0/0	0/0	0/0	0/0	0/0	0/2
AfunF3_3	8660888	G	T,C	missense_variant	MODERATE	289C>A	Pro97Thr	AFUN004859	0.0316	0.0303	0	0	0	0.1351	95	66	66	25	37	37	0.123	0.248	1	1	1	0.0271	0/0	0/0	0/0	0/0	0/0	0/2
AfunF3_3	8588886	T	A	missense_variant	MODERATE	1417T>A	Ser473Thr	AFUN008998	0.0316	0.0172	0.0735	0	0	0	95	58	68	30	42	46	0.123	0.5	0.029	1	1	1	0/0	0/0	0/1	0/0	0/0	0/0
AfunF3_3	8704480	T	C	missense_variant	MODERATE	344A>G	Glu115Gly	AFUN016428	0.0309	0.0357	0.0103	0	0	0	97	56	97	23	24	26	0.123	0.248	0.5	1	1	1	0/0	0/0	0/0	0/0	0/0	0/0
AfunF3_3	8704480	T	C	missense_variant	MODERATE	173A>G	Glu58Gly	AFUN016428	0.0309	0.0357	0.0103	0	0	0	97	56	97	23	24	26	0.123	0.248	0.5	1	1	1	0/0	0/0	0/0	0/0	0/0	0/0
AfunF3_3	8461363	G	T	missense_variant	MODERATE	131C>A	Pro44Gln	AFUN018644	0.0309	0	0	0	0	0	194	113	205	58	112	203	0.015	1	1	1	1	1	0/1	0/0	0/0	0/0	0/0	0/0
AfunF3_3	8363871	G	A	missense_variant	MODERATE	1232C>T	Ser411Phe	AFUN021768	0.0309	0.0263	0	0	0	0.3404	97	76	73	18	39	47	0.123	0.248	1	1	1	3.28e-06	0/0	0/0	0/0	0/0	0/0	0/1
AfunF3_X	8071131	G	T	missense_variant	MODERATE	543C>A	Phe181Leu	AFUN007577	0.0309	0.0938	0	0	0	0	97	64	63	23	42	52	0.123	0.0138	1	1	1	1	0/0	0/1	0/0	0/0	0/0	0/0
AfunF3_X	8130439	G	A	missense_variant	MODERATE	2477G>A	Gly826Asp	AFUN007571	0.0306	0	0.0118	0	0	0	98	94	85	35	42	41	0.123	1	0.5	1	1	1	0/0	0/0	0/0	0/0	0/0	0/0
AfunF3_X	8002013	G	A	missense_variant	MODERATE	1171G>A	Ala391Thr	AFUN007587	0.0306	0.1489	0	0	0	0	98	47	67	13	38	35	0.123	0.00614	1	1	1	1	0/0	0/1	0/0	0/0	0/0	0/0
AfunF3_3	8958091	G	C	missense_variant	MODERATE	719G>C	Ser240Thr	AFUN015907	0.0306	0.0588	0	0	0	0	98	85	73	15	45	40	0.123	0.0294	1	1	1	1	0/0	0/1	0/0	0/0	0/0	0/0
AfunF3_2	8265809	T	A	missense_variant	MODERATE	167A>T	Asn56Ile	AFUN008342	0.0306	0.0822	0.0167	0	0	0	98	73	60	24	28	40	0.123	0.014	0.5	1	1	1	0/0	0/1	0/0	0/0	0/0	0/0
AfunF3_3	8385276	T	A	missense_variant	MODERATE	135A>T	Arg45Ser	AFUN018587	0.0303	0.0081	0	0	0	0.0056	165	123	177	75	84	180	0.0303	0.5	1	1	1	0.5	0/1	0/0	0/0	0/0	0/0	0/0
AfunF3_3	8385268	G	A	missense_variant	MODERATE	143C>T	Ser48Leu	AFUN018587	0.0303	0.0087	0	0	0	0.0056	165	115	164	70	74	177	0.0303	0.5	1	1	1	0.5	0/1	0/0	0/0	0/0	0/0	0/0
AfunF3_3	8385265	T	C	missense_variant	MODERATE	146A>G	Asn49Ser	AFUN018587	0.0299	0.0087	0.0063	0	0	0	167	115	158	68	74	182	0.0303	0.5	0.5	1	1	1	0/1	0/0	0/0	0/0	0/0	0/0
AfunF3_3	8712073	T	G	missense_variant	MODERATE	902A>C	Glu301Ala	AFUN016427	0.0299	0.1111	0.0533	0	0	0	67	54	75	9	40	39	0.248	0.0135	0.06	1	1	1	0/0	0/1	0/0	0/0	0/0	0/0
AfunF3_2	8701127	A	G	missense_variant	MODERATE	1141A>G	Lys381Glu	AFUN008373	0.0297	0	0.0667	0	0	0	101	53	75	14	45	37	0.123	1	0.0292	1	1	1	0/0	0/0	0/1	0/0	0/0	0/0
AfunF3_3	8686831	T	C	missense_variant	MODERATE	1148T>C	Val383Ala	AFUN020717	0.0297	0.0735	0	0	0	0.02	101	68	75	32	41	50	0.123	0.029	1	1	1	0.5	0/0	0/1	0/0	0/0	0/0	0/0
AfunF3_3	8691648	T	C	missense_variant	MODERATE	1348A>G	Asn450Asp	AFUN016425	0.0294	0.0548	0	0	0	0	102	73	78	25	44	35	0.123	0.0599	1	1	1	1	0/0	0/0	0/0	0/0	0/0	0/0
AfunF3_2	8201439	C	G	missense_variant	MODERATE	205C>G	Pro69Ala	AFUN008331	0.0294	0.2222	0.0312	0	0	0	68	45	64	14	32	39	0.248	0.000558	0.248	1	1	1	0/0	0/1	0/0	0/0	0/0	0/0
AfunF3_3	8853786	T	A	missense_variant	MODERATE	84T>A	His28Gln	AFUN020441	0.0294	0	0.0303	0	0	0	68	55	66	19	35	42	0.248	1	0.248	1	1	1	0/0	0/0	0/0	0/0	0/0	0/0
AfunF3_X	8256358	G	T,A	missense_variant	MODERATE	59C>T	Thr20Ile	AFUN021784	0.0294	0.0952	0.0505	0	0	0	102	84	99	22	45	37	0.123	0.00325	0.0297	1	1	1	0/0	0/1	0/2	0/0	0/0	0/0
AfunF3_X	8256358	G	T,A	missense_variant	MODERATE	59C>A	Thr20Asn	AFUN021784	0.0294	0.0952	0.0505	0	0	0	102	84	99	22	45	37	0.123	0.00325	0.0297	1	1	1	0/0	0/1	0/2	0/0	0/0	0/0
AfunF3_3	8956254	G	C	missense_variant	MODERATE	1483G>C	Val495Leu	AFUN015908	0.0294	0	0.1042	0	0	0	68	53	48	14	33	32	0.248	1	0.028	1	1	1	0/0	0/0	0/1	0/0	0/0	0/0
AfunF3_3	8826359	C	T	missense_variant	MODERATE	904G>A	Ala302Thr	AFUN021502	0.0291	0.1094	0	0	0	0	103	64	81	18	46	41	0.123	0.00657	1	1	1	1	0/0	0/1	0/0	0/0	0/0	0/0
AfunF3_2	8357794	T	A	missense_variant	MODERATE	19A>T	Asn7Tyr	AFUN021906	0.029	0.0411	0	0	0	0	69	73	70	20	50	40	0.248	0.122	1	1	1	1	0/0	0/0	0/0	0/0	0/0	0/0
AfunF3_X	8215420	C	T	missense_variant	MODERATE	995G>A	Arg332Gln	AFUN007565	0.0286	0	0.0568	0	0	0	70	82	88	28	34	37	0.248	1	0.0295	1	1	1	0/0	0/0	0/1	0/0	0/0	0/0
AfunF3_3	8692377	T	C	missense_variant	MODERATE	619A>G	Thr207Ala	AFUN016425	0.0282	0.0179	0.1429	0	0	0	71	56	77	16	28	38	0.248	0.5	0.000331	1	1	1	0/0	0/0	0/1	0/0	0/0	0/0
AfunF3_X	8385963	T	G	missense_variant	MODERATE	499A>C	Thr167Pro	AFUN007545	0.0278	0.1628	0.0896	0	0	0	72	43	67	14	33	29	0.248	0.00596	0.0139	1	1	1	0/0	0/1	0/1	0/0	0/0	0/0
AfunF3_3	8498006	G	A	missense_variant	MODERATE	116G>A	Ser39Asn	AFUN018963	0.0278	0.037	0.0244	0	0.0263	0.3514	72	81	82	18	38	37	0.248	0.123	0.248	1	0.5	3.4e-05	0/0	0/0	0/0	0/0	0/0	0/1
AfunF3_3	8826355	C	G,T	missense_variant	MODERATE	908G>C	Gly303Ala	AFUN021502	0.0278	0.125	0.069	0	0	0	108	64	87	17	45	43	0.123	0.0031	0.0143	1	1	1	0/0	0/1	0/2	0/0	0/0	0/0
AfunF3_3	8826355	C	G,T	missense_variant	MODERATE	908G>A	Gly303Asp	AFUN021502	0.0278	0.125	0.069	0	0	0	108	64	87	17	45	43	0.123	0.0031	0.0143	1	1	1	0/0	0/1	0/2	0/0	0/0	0/0
AfunF3_X	8001272	T	G	missense_variant	MODERATE	430T>G	Ser144Ala	AFUN007587	0.0274	0.1154	0.0128	0	0	0	73	52	78	9	29	26	0.248	0.0134	0.5	1	1	1	0/0	0/1	0/0	0/0	0/0	0/0
AfunF3_X	8385805	C	T	missense_variant	MODERATE	340C>T	Arg114Cys	AFUN007546	0.0274	0.025	0.0758	0	0	0	73	40	66	10	27	27	0.248	0.5	0.0289	1	1	1	0/0	0/0	0/1	0/0	0/0	0/0
AfunF3_3	8686413	C	A	missense_variant	MODERATE	730C>A	Leu244Ile	AFUN020717	0.0274	0.033	0.0549	0	0	0	73	91	91	22	39	56	0.248	0.123	0.0295	1	1	1	0/0	0/0	0/1	0/0	0/0	0/0
AfunF3_2	8255165	A	C	missense_variant	MODERATE	170A>C	Asn57Thr	AFUN021900	0.027	0.0426	0.0568	0	0	0	74	47	88	17	38	35	0.248	0.247	0.0295	1	1	1	0/0	0/0	0/1	0/0	0/0	0/0
AfunF3_2	8153975	A	C	missense_variant	MODERATE	1958T>G	Phe653Cys	AFUN008327	0.027	0	0	0	0	0.24	74	47	85	19	38	25	0.248	1	1	1	1	0.0111	0/0	0/0	0/0	0/0	0/0	0/1
[truncated: 944 more rows]

## Sheet: Table S4
Table S4. Structural variants-based insertions associated to major selective sweeps in An. funestus populations across Cameroon.
chromosome	Position	End	SVTYPE	SVINSLEN	SVLEN	SVINSSEQ	ID	REF	ALT	FILTER	SPLIT_READ	FWD_SPLIT_READS	REV_SPLIT_READS	DISCORDANT_OVERLAP	Algorith	LEFT_ANCHOR	Status_LEFT_ANCHOR	RIGHT_ANCHOR	SCRORES	AVG_STABLE_NM	STABLE_DEPTHS	SPANNING_READS	INFO	FORMAT	Gounougou_2021	Tibati_2021	Elende	Njombe_2021	FANG	FUMOZ
AfunF3_2	8556409	8556411	INS	4326	4324	CCAAATGTACACATCAGTAGCTTCCCACACTCGAATGCGTGCTGACGTGTTTCTCGAGAGCTAATCAAGAATCAGATATAAAAAAGTGCAAATCTCAGTGTCTCTCTCTCTCTCGTGCACCCAAAATGGGTCGCATTAAACGTATGGTGAGCAAGAGGAGGGCAACTTTGCCTCTCACCGCTTTTCAATCCTCGGTAGATGGAAGCTGCAAATCTAAAACAAAAAGGCAGTTGGAACAAGCGAACCAATTTGAACTGCTTCAAACAATAGACGATCAGGAGATCGTTAACAATAATGCTAACTCAACGCAACGAACATCAACAGCCAAAACACCACCACCAATAGTGGTTGATAGCAACAACATCGGAGACATCCACAAAAAAATTATCGCCGCTGGTG…	T_INS_194;T_INS_250;T_INS_240;T_INS_68	T	<INS>	PASS	27,64/4,6	17,40	10,24	74,71	transurveyor	8555934-8556408	PRECISE	8556411-8556869	0.971154,0.978261	4,4	90129	3,3	END=8556411;SVTYPE=INS;SVINSLEN=4326;SVLEN=4324;SVINSSEQ=CCAAATGTACACATCAGTAGCTTCCCACACTCGAATGCGTGCTGACGTGTTTCTCGAGAGCTAATCAAGAATCAGATATAAAAAAGTGCAAATCTCAGTGTCTCTCTCTCTCTCGTGCACCCAAAATGGGTCGCATTAAACGTATGGTGAGCAAGAGGAGGGCAACTTTGCCTCTCACCGCTTTTCAATCCTCGGTAGATGGAAGCTGCAAATCTAAAACAAAAAGGCAGTTGGAACAAGCGAACCAATTTGAACTGCTTCAAACAATAGACGATCAGGAGATCGTTAACAATAATGCTAACTCAACGCAACGAACATCAACAGCCAAAACACCACCACCAA…	GT	1	1	1	1	.	.
AfunF3_X	8338432	8338432	INS	Incomplete_assembly		CAAATTTCGGCTAAAGAGTAGAAAGAGCCCACAAGTTGGTAGGTGGTTCCCAGGTTGGACCATTGCTCCGCCATATTGAAAGTTGTATTGAAAATGAATGCGCGTTGCATAGATACAGGCGTTTTGCCGAAGCGTTGCGAAATGCTTCATTTTTTTTGTTGGAATTTGAATTAATCTCATCCTATGGCGGTTAGAAATGATAAAATATTTTGGTTTTTTAAGATTTAATTAGAATTTCAACGAAAAGGTTGTTAATAAATTATAACGAAAAATAG-ACATATTTTTTTGCAAAAGCGAGACAAACCGAAATAATTATAAATGGTATAAACCGTCGAATATCCAATTATTTGAATTTCCAAGCGTTACAAATTCTAAGCGTTATACGCCGTCAGTGTATG…	A_INS_14710;A_INS_17289;A_INS_16414;A_INS_7922	A	<INS>	PASS	6,13	6,10	0,3	12,28	assembly	8338141-8338431	PRECISE	8338432-8338708	Not Available	8,3	105166	65,65	END=8338432;SVTYPE=INS;INCOMPLETE_ASSEMBLY;SVINSSEQ=CAAATTTCGGCTAAAGAGTAGAAAGAGCCCACAAGTTGGTAGGTGGTTCCCAGGTTGGACCATTGCTCCGCCATATTGAAAGTTGTATTGAAAATGAATGCGCGTTGCATAGATACAGGCGTTTTGCCGAAGCGTTGCGAAATGCTTCATTTTTTTTGTTGGAATTTGAATTAATCTCATCCTATGGCGGTTAGAAATGATAAAATATTTTGGTTTTTTAAGATTTAATTAGAATTTCAACGAAAAGGTTGTTAATAAATTATAACGAAAAATAG-ACATATTTTTTTGCAAAAGCGAGACAAACCGAAATAATTATAAATGGTATAAACCGTCGAATATCCAATTA…	GT	1	1	1	1	.	.
AfunF3_X	13940882	13940882	INS	Incomplete_assembly	1094	TAGATATGTTTCGATAAGTGTTTGAATTCCAATCAATTGCATTGTAAAACGCAATAAAATCTTAAACTTACAACTTACAGATCCGACAAAACTGAATCTTTACGGTGCATTTAACATATCAATTCATGAAATTTATTAAACATATTATGGAACAAAAAAATAAAACATCCAATTTTCAACATGAACACTAAATAGAACAAAATGTTAATAGATTACATTAATAATAATAATAATAGATTACCTAATCATTAATCTCCTCTCCCAATATGCACCTCTCTATGTAGTGGAACATGTTACAAAAGTACCCGTCACAATCTTCCGCCGTGATAAGACTAGCAGCTTGTTCAATAGCTGTCATTAACTCCGTTTCATTTTGTGGATTGGCCCTTCTAACAATGT…	A_INS_15107;A_INS_17809;A_INS_16881;A_INS_8145	T	<INS>	PASS	137111	137111	116,89	386290	assembly	13940534-13940882	PRECISE	13940882-13941301	Not Available	0,0	337292	0,0	END=13940882;SVTYPE=INS;INCOMPLETE_ASSEMBLY;SVINSSEQ=TAGATATGTTTCGATAAGTGTTTGAATTCCAATCAATTGCATTGTAAAACGCAATAAAATCTTAAACTTACAACTTACAGATCCGACAAAACTGAATCTTTACGGTGCATTTAACATATCAATTCATGAAATTTATTAAACATATTATGGAACAAAAAAATAAAACATCCAATTTTCAACATGAACACTAAATAGAACAAAATGTTAATAGATTACATTAATAATAATAATAATAGATTACCTAATCATTAATCTCCTCTCCCAATATGCACCTCTCTATGTAGTGGAACATGTTACAAAAGTACCCGTCACAATCTTCCGCCGTGATAAGACTAGCAGCTTGTTC…	GT	1	1	1	1	.	.
AfunF3_2	26472	26472	INS	750	750	AAGAGCTGCGGGGCCACGACAGTTGAGACTTTCCCTCAAACTTCCTCAGTCACTCAAATCCCTCAAAAAGCGTCTCAAAACCAGTGTTGCCGTGGCCGTTTGAGGTTTTCCTCAAATTTGGTCACACAAACAATCACTCATGCTGCCTCTCTTTTCGTCAAGCGACAACAAACAGTGTTTGACAAATGCTATGTAATTCATGTAATTGTAATCTTTGTTCGAAGGTGTTTTTTGATCAATTCAATGGAAAATATGGTCAATAAAAAGTTGTTTTAAGGAAAAGCAAGTATTTAAACATTTTATCAATCAAAAGAACGAGATTCAAGGATAGTCTTTCGCATAAAAGTTTAGTTTTTAAATTAAAACGTATACATAAATTGTGTCACACACTGTGCAACA…	T_INS_1	T	<INS>	PASS	0,5	0,2	0,3	12,15	transurveyor	25959-26471	IMPRECISE	25959-26471	0.307692,0.425532	Not Available	Not Available	Not Available	END=26472;SVTYPE=INS;SVINSLEN=750;SVLEN=750;SVINSSEQ=AAGAGCTGCGGGGCCACGACAGTTGAGACTTTCCCTCAAACTTCCTCAGTCACTCAAATCCCTCAAAAAGCGTCTCAAAACCAGTGTTGCCGTGGCCGTTTGAGGTTTTCCTCAAATTTGGTCACACAAACAATCACTCATGCTGCCTCTCTTTTCGTCAAGCGACAACAAACAGTGTTTGACAAATGCTATGTAATTCATGTAATTGTAATCTTTGTTCGAAGGTGTTTTTTGATCAATTCAATGGAAAATATGGTCAATAAAAAGTTGTTTTAAGGAAAAGCAAGTATTTAAACATTTTATCAATCAAAAGAACGAGATTCAAGGATAGTCTTTCGCATAAAAG…	GT	.	.	.	.	1	.
AfunF3_2	38176	38176	INS	4483	4483	AAAATACAGGGCTGTTACAGCTGGCGCGTATTTTGCGTTTCGCGCGGATTTTGCGTTTCGCGCGGATTTCGCGCGTTTTTACTCTTCATCGGCGCGGATTTTGCGTAAATGTAAAAAATAACGTCTAAAATTTTCATTATTTTTACTTCAGAGCAAATTTCCTCACAATCAAAATCGAAAAATTGCTCATTTTAACAATTCTGAATGTAATGAACGTAATGAGAAAGCATACTTATTTTGTTTGTAGGACATACGATGCAAAAAAGTGATTACATGTTTTGAACACCTATTTTCATCTTTGCCAGTCACAAACAAGTCTCGCGCTGAAAGTTTTCAATATGGTTGAGTACATCATACAACAAAACAGACCAACTTCTCACTCTGGCACATGTGATTTCA…	T_INS_2	G	<INS>	PASS	7,6	4,1	3,5	11,17	transurveyor	37910-38175	PRECISE	38176-38584	0.473684,0.534884	Not Available	Not Available	Not Available	END=38176;SVTYPE=INS;SVINSLEN=4483;SVLEN=4483;SVINSSEQ=AAAATACAGGGCTGTTACAGCTGGCGCGTATTTTGCGTTTCGCGCGGATTTTGCGTTTCGCGCGGATTTCGCGCGTTTTTACTCTTCATCGGCGCGGATTTTGCGTAAATGTAAAAAATAACGTCTAAAATTTTCATTATTTTTACTTCAGAGCAAATTTCCTCACAATCAAAATCGAAAAATTGCTCATTTTAACAATTCTGAATGTAATGAACGTAATGAGAAAGCATACTTATTTTGTTTGTAGGACATACGATGCAAAAAAGTGATTACATGTTTTGAACACCTATTTTCATCTTTGCCAGTCACAAACAAGTCTCGCGCTGAAAGTTTTCAATATGGTT…	GT	.	.	.	.	1	.
AfunF3_2	66135	66467	INS	Incomplete_assembly		CTTGCGACGGGTAGTGCCGACTATCGGAAAACGACTGTTTCACGGGAAGTGTTTTTTCCTTCGCTTCTTTGCTTCTACTCTGGTTCATACGTTTCTGGGGGCAAAGAAAACGACAATGATCTCAATATGTAGGACGGCCTACATTCGGGCGTTTTTTTGCTTAGTAGCTTGTTTGCGATACATTTTATTGCTTGCTGTGTGCCGTGTTCACTATTGACTCTGTTCGTTAACGCATTTATAG-TTCTGGCTCATCGATGACAAGATTAGGTCACTGTATAACTTTGTATTGTATAAAGTTGAATAAGATATAAAAAATTCTTCAAGCTGTTTTTGATCACAAAATTAACAAAAAAAACCCATCACTTTATTAACTTACAGTTAACATC	A_INS_1	T	<INS>	PASS	0,0/0,0	0,0	0,0	7,0	assembly	66026-66134	PRECISE	66467-66575	Not Available	2,0	Not Available	26,4	END=66467;SVTYPE=INS;INCOMPLETE_ASSEMBLY;SVINSSEQ=CTTGCGACGGGTAGTGCCGACTATCGGAAAACGACTGTTTCACGGGAAGTGTTTTTTCCTTCGCTTCTTTGCTTCTACTCTGGTTCATACGTTTCTGGGGGCAAAGAAAACGACAATGATCTCAATATGTAGGACGGCCTACATTCGGGCGTTTTTTTGCTTAGTAGCTTGTTTGCGATACATTTTATTGCTTGCTGTGTGCCGTGTTCACTATTGACTCTGTTCGTTAACGCATTTATAG-TTCTGGCTCATCGATGACAAGATTAGGTCACTGTATAACTTTGTATTGTATAAAGTTGAATAAGATATAAAAAATTCTTCAAGCTGTTTTTGATCACAAAATTAACA…	GT	.	.	.	1	.	.
AfunF3_2	76694	76732	INS	Incomplete_assembly		TAATTTATTCTAGTTACAATTATATTAAATATCACAATTAACGTGTTTTGAGAATAAACTCAAGGTTGAGATAACATAAAATTGAGATACGACTGCACCTATGATATTAAACTACATCTCATTGTGGCATTATTTCCAATCACATAATGCGTGCTTTTGTAGCAGAGAAACAGTATTTGGAACACCCAACGTTGACTTGGGAGTGTTAGGTACTTGAAGTTCCATAGGATGGATAAACGCAAATTTGCAAAACCATCAATCGGTAGAATTTGCCATTGAGTTGGCACTCAGGAGAGCAGGAGGAACTAAGCAGGTTTGGGTTTGTGTACAAAAATACCAGTTCACCCGCATCAACCAGAGGCACATCGTTGTTGGCAAACATCCCAATGTTCAGATGGG…	A_INS_2	A	<INS>	PASS	0,28/0,15	0,0	0,0	3,8	assembly	76385-76693	PRECISE	76732-76844	Not Available	5,8	Not Available	10,12	END=76732;SVTYPE=INS;INCOMPLETE_ASSEMBLY;SVINSSEQ=TTTTTTTTTCTTGGCTTAACGACCTTACAGGTCACGCCGGCCATTTCTGGCTTACTAGACTTATTTTACCACGTAGCCGGATAGTCAGTCCTTGCTACGGGGGGACGGTCCGGATGGGATTTGAACCCGGTCCGGCCGTGTGGACTGGCGCCGTTTATCAC-CTCACTCCTGTTTTGGCCATACGGACAGCCTAAAGTCACTTGAAAAGCTAAGTTGTCTGGTGTTATTTTAGTGACAATCTCACCAGAGCTTCACGAGGTCAATTCGCAACACAATTGTATTATCTATAGAGTTTTCAGGTTTTGGTGTTGTTAGTCTTCGGGATGCTATGTTCTATACTTAGTCCCG…	GT	.	.	.	1	.	.
AfunF3_2	74842	74842	INS	3429	3429	ATGGGGGGCGGTCCGGTGGTGCATGTGATAAACGGCGCCAGTCCACACGGCCGGACCGGGTTCAAATCCCATACGGACCGTTCCCCCGTAGCAAGGACTGACTATCCGGCTACGTGGTAAAATAAGTCTAGTAAGCCAGAAATGGCCGGCGTGACCTGTAAGGTCGTTAAGCCAAGAAGAAGAAGAAGAAGTACTCAAATAAGCCACATAGATATTGGCTTTATTCAAAATACTCAGGAAAACCTTTTTACCTCAACGCTCAGAATAATTTTTGATCGCTTATTTGTGAAAAGATACTGGAGGAGTCCTAATAATAACGAGTTCTTCTCTCTTTCTCTACGAGTTTTGCAATAAACTCATCTTAGTTCAACGAAGTTTCTTCGAAGAAGGATTGATCAT…	T_INS_5	T	<INS>	PASS	5,0/5,0	0,4	0,4	16,25	transurveyor	74424-74841	PRECISE	74842-75255	0.421053,0.6	Not Available	Not Available	Not Available	END=74842;SVTYPE=INS;SVINSLEN=3429;SVLEN=3429;SVINSSEQ=AATTATAAGCTTCTTCTTCTTCTTTTCTGGCCTGCTCATGGTCGAGCACGTCGCGTAGACATGGCCTGGTCGCCAATCCGTTTCCAGGAAACTCGGTCCAGTGCTGCAGTCCTCCATCCACGGCTGCATCCGATCTCCGACAGGTTTGACTCCACCTGATCCAGCCAACGAGCTCGCTGTGCTCCTCTCCGCCTCGTGCCGAACGGATCGCTGACGAGCACCTTCCTGGTGGGGCATGAGTCCGGCATCCTCATCACGTGCCCCAGCCATCGTATCCTTCCGGCTTTGACCACCGTCAGGATATCTGCACCGCCAAACAGCTCAGCTAGCTCGTGGTTCATTCT…	GT	.	.	.	.	1	.
AfunF3_2	291260	291260	INS	Incomplete_assembly		GTTCATTCACCACAAGGAGTTTTAGCGACTCTTTTTTCACTTACTCACTCATGAGTGTAAGCATGTCGCCGTGGAGAGTCGAGTTCTTTTATTTAAAGCATTATTTGAGTGAAAAGAAACTTATTCCAACCAACTTGCATCAAAATAAATCAATTTAATTTTTTTTTGCAAAATTTCCCCAAAAAAAGCTAAGGCTAACCCCTTAGGAAATTTTCAAGCTTTCAGTTTTTTTTATTTTTTTCTTATTTTTTATGCTTTCTTCTATTTAAAGCATTACTTCAGTGAAAAGAAACTTATTGCAACCAATTGGCAGTAAAATAAATCAATTTAAATTTTTTTGCAAAATTTCTCAAAAAAATGGCAAGGGGTAAGCCTTATGAAATTTTCGAGTGGAAATTT…	A_INS_16	A	<INS>	PASS	6,0/2,0	5,0	0,0	19,13	assembly	290902-291260	PRECISE	291260-291670	Not Available	6,9	Not Available	33,33	END=291260;SVTYPE=INS;INCOMPLETE_ASSEMBLY;SVINSSEQ=ATGGGGGGCGGTCCGGTGGTGCATGTGATAAACGGCGCCAGTCCACACGGCCGGACCGGGTTCAAATCCCATACGGACCGTTCCCCCGTAGCAAGGACTGACTATCCGGCTACGTGGTAAAATAAGTCTAGTAAGCCAGAAATGGCCGGCGTGACCTGTAAGGTCGTTAAGCCAAGAAGAAGAAGAAGAAGTACTCAAATAAGCCACATAGATATTGGCTTTATTCAAAATACTCAGGAAAACCTTTTTACCTCAACGCTCAGAATAATTTTTGATCGCTTATTTGTGAAAAGATACTGGAGGAGTCCTAATAATAACGAGTTCTTCTCTCTTTCTCTACGAGTTTTG…	GT	.	.	1	.	.	.
AfunF3_2	124757	124768	INS	1774	1763	CTAGCACACTAACAAATATCTTACGCCCGTGTGTTTGTTTGCGTAGTAGAGTAGCTTTCTGTCAAATTAGCTCACGCCACGGACGGTGTTTTATTTCAGCAAAACAAAGCAGACGGCCCGCTATGCCTGGCAGGCCAGTGGGAGAAAGTGTTCACCGAATCATTCTCACTTTCATTTACGCCCCATTCTCACGCTCACTAAGCACAGCTCACGGACACTCTTTTCACGATCTTAGCTTCTCATCTGCTCAGCTGCTCATCCCGCAGCATCCATGCACTCAAACGGCACTCATCACATTCGGGAGTTACATACGTACGCCCAAGGATA-TTGCTTTCTTGAACTTTTGCTTATTTTCACTTGGCCAACACACTCTGAAAATCGTACCACTTATACCATTT…	T_INS_6	A	<INS>	PASS	10,5/6,2	2,6	3,1	14,11	transurveyor	124409-124756	IMPRECISE	124409-124756	0.372549,0.375	Not Available	Not Available	Not Available	END=124768;SVTYPE=INS;SVINSLEN=1774;SVLEN=1763;SVINSSEQ=AGTTATTTTTATGTTACAGGGTATCCCGCAATTTTTTGACACTTTCCCAGAGATTTTTGATTTCGTCCCATAATCTTTTGACACTTTCCCAGAGATTTTTGATTTCGTCCCATAATCTTTTGACACTTTCCCAAATATTTTTGATTTCGTCCCATAATCTTTTGACATTTTCCCAGAGATTTTTGATTTCGTCCCATAATCTTTTGACACTTTCCCAAATATTTTTTGATTTCGTCCCATAATCTTTTGACATTTTCCCAGAGATTTTTGATTTCGTCCCATAATCTTTTGACACTTTCCCAATTATTTTTGATTTCGTCCCATAATCTTTTGACACTTTCCC…	GT	.	.	.	.	1	.
AfunF3_2	129784	129784	INS	1315	1315	AGTAACTCCGAAGTAAACTTCGGAGTTATTCCAGAGTAAACTTCGGAGTTAGTCCGGAGTAGACTTCGGAGTGTACTCCGGAGTAAACTTCGGAGTTTACTCCGGAATTTACTCCGGAGTTTTCTCCGGAATAGTTCCGGATTAATCCGGAGTAATTACTTCGGAGTATACTCCGG-TAACATTCGGAATAATATCATTCGGAGTAGTAATTCCGGAGTAAACTTCGGAGTAGTAACTCCGGAGTAAATTTCGGAGTTACTTCGGAGTAGACTTCGGAGTATACTCCGGAGTAAACTTCGGAGTTTACTCCGGAAATTACTCCGGAGTTTTCTCCGGAATAGTTCCGGCTTAATCCGGAGCAATTACTTCGGAGTATACTCCGGTTTATATGTCGGAGT…	T_INS_7	T	<INS>	PASS	0,5/0,4	2,9	2,3	17,20	transurveyor	129259-129783	PRECISE	129784-130129	0.33871,0.438356	Not Available	Not Available	Not Available	END=129784;SVTYPE=INS;SVINSLEN=1315;SVLEN=1315;SVINSSEQ=ACAGGGTGTTCGGGATAATTCTGACAGTTACATTTTTGTTTATAACTCGTGATTGCGTGGGCCTAGGAAAACAAGCAATATGTCATTCGACAGCTAAAAGTGTACGGAACAAGCAGCGAAAACATCCCGTGACAAAAAAATGCCAAAAAAGAGTAAATTGTGGAAGTGGATCACCTGCATCATGATGATCCGCGCCGGACGCGACAACCGCGACATCATGCAGTGCGTGCAGTGTTCGCTGAACACGGTGAAGGCGATCCGGAGTGAGTTGGTAGAAAACAGCGACTACGACGAAGCGGTGGCAGCACGAAAACCACATTCTCAGCGGGCGGCGGGATTGCGT…	GT	.	.	.	.	1	.
AfunF3_2	261714	261717	INS	1230	1227	CCGGATAATCGACGTTCTACTGTATCTTCATTGTACAGCTTTTTCATTTACTGAGGAGTTTCGTTTTAGACATAATAGGAGTAAGTCTATATTTTCTATTTATTTTCAATATAAAGCCCTGTTCAAAACCTAGCATCACAGTCCTGTGCCAGTGCGTATTGTTGCTCTCTGCCCAATTCAACTGTCCTTTGATCCTTTTCTTCAACGCAATGCAATGCGGCCAAAGTCCGGAAATTCAATAGCCTCCTGCAGTGGTCGTTTCCCTCATCGGGACA-GTCGTTTTTATGTTAAAAATGATACAAATATACCGTTTGGTGTCGATTTTAATCATTTTAACCAACCTGACTTTAGTACAAGTGTTCACCACGGTTGAACAGCTGTCAATTTTCGACGTA	T_INS_10	A	<INS>	PASS	0,7/0,1	4,1	2,5	13,23	transurveyor	261441-261713	PRECISE	261717-262159	0.44186,0.537037	Not Available	Not Available	Not Available	END=261717;SVTYPE=INS;SVINSLEN=1230;SVLEN=1227;SVINSSEQ=TATAATAGTATCAATCCTCATACACAAATTGTCTAGACAAGTTGTCAAAAACGGGTGGTTTGGATCATGACAGTCGTGTTTGTGATCTGTTGGAAAAATAAAATTTGACGAAAGGCAAGCTTACAAACAAACTGCCAAGATTGGGATCCTTATACACAAACGGAAAGCCGAAACTGTCAAACAGCTTTCCGTTAGCTTTTTCTCACGGAAAGGCGCCAATTTCAGAGTGTTTGTAATATTTTTGTTATATTTTAGTACAGAAACTATTGGAATAAACAAGTATTTTTGTAAAAACATAAATTTATGAACATTTATGAATGAAAAAAAAAATTAAATATGTTTG…	GT	.	.	.	.	1	.
AfunF3_2	280972	281076	INS	195	91	ATAAAACCGATTCTCCACCCTTAGGGGACACACAATAATAGGATCTGGAAACGGTTAGAATCGTTGCGTGTGTCTTCCGGCAAATTTTGACGAGCCAGAGCTTGTGTTGTGTAGATGAGGTCCATTCAATTTGTGAAGAATTTTAGGTTGACATGTACAGCATAGCTTCCGAGAATCAAGCTAAAGAGAGATTCTTTACAGAAAGAGACATTTGTAGGACTCCATTCATGGTCACCGAATCCCCTCTAATATTTAACTCGTGGACGTTTTTAGAAGTTTATTTGAACCGACGAGTTTGCCAGCAATGTTTTAGACTGATTTGATAGGTTATGTGTCTAGGAAAAGTATTCTGGTGATGAGTCGTATCAATAGCTGTTGGGGAACTTGAATGTTTTACTT…	A_INS_3	G	<INS>	PASS	73,51/31,32	10,11	9,6	32,38	assembly	280778-280971	PRECISE	281076-281577	Not Available	Not Available	42,53	Not Available	END=281076;SVTYPE=INS;SVINSLEN=195;SVLEN=91;SVINSSEQ=TATAAAGGTATAAAGTATAATAAACAACTTAATATAAAATAATAAACGTGACATTTTGCGAGAAAAAAATCAATCCATTATTAGAAGTAATTTTTTATCAGATTTTCGTCTCTGAATAGACGGAGAATTCATTAATTTGAATTATTTCTTTTACCAATTAGAATTAATTTTTGTATTAAATTAAAAAAAGAACTG;SPLIT_READS=19,17;FWD_SPLIT_READS=10,11;REV_SPLIT_READS=9,6;DISCORDANT=32,38;ALGORITHM=assembly;LEFT_ANCHOR=280778-280971;RIGHT_ANCHOR=281076-281577;A…	GT	.	.	.	.	1	.
AfunF3_2	346655	346667	INS	Incomplete_assembly		TGTTAAAAATAATGTATATATATATCATTATGGCAATGTGTCACACCTTAGATTATAGCAGATATAACACCTTAACTGTAAGCACCTCAACTACACAACCAATAAAGATAGTTTAGTTCACATCCATCAGCCACCGCGTGTGTACACGTTTCATCACCGGCTCTAACAGGTTATGGGCCCAGAGCGCTAACGGTCTCAAGAAAAAGTGAAACAAAAAGAAGTGTTCTATAATTCGCGGAAGTGGTGCATAA-TATCATTATGGCAATGTGTCACACCTTAGATTATAGCAGATATAACACCTTAACTGTAAGCACCTCAACTACACAACCAATAAAGATAGTTTAGTTCACATCCATCAGCCACCGCGTGTGTACACGTTTCATCACCGGCTCTAACAG…	A_INS_21	A	<INS>	PASS	5,0/3,0	0,15	0,13	22,43	assembly	346558-346654	PRECISE	346667-346852	Not Available	4,3	Not Available	0,0	END=346667;SVTYPE=INS;INCOMPLETE_ASSEMBLY;SVINSSEQ=TAATTTATTCTAGTTACAATTATATTAAATATCACAATTAACGTGTTTTGAGAATAAACTCAAGGTTGAGATAACATAAAATTGAGATACGACTGCACCTATGATATTAAACTACATCTCATTGTGGCATTATTTCCAATCACATAATGCGTGCTTTTGTAGCAGAGAAACAGTATTTGGAACACCCAACGTTGACTTGGGAGTGTTAGGTACTTGAAGTTCCATAGGATGGATAAACGCAAATTTGCAAAACCATCAATCGGTAGAATTTGCCATTGAGTTGGCACTCAGGAGAGCAGGAGGAACTAAGCAGGTTTGGGTTTGTGTACAAAAATACCAGTTCACCCG…	GT	.	.	1	.	.	.
AfunF3_2	291259	291425	INS	233	67	AACAATTGATTTTATTGTTGTAAAGAATGGCGTACATATTTCGCGTGTAATCTAGAGATGTACAAAGTGAGTAAAAGTGGAATAGTGAGTTGAAACGTTGTATTGAACGAGTTTCGTTAACTTGCCACGAGGAGTTTTAGTGACTCTTTTTTCACTTACTCACTTATGAGTGTAAGCATGTAGCCGTGGTGAGTCGAGTTGCAAAAAGAGTAAATACGTGAGTTGAAACGAAAATATGCGAGTGAGTTGAAACAAAAATGAGTTGAACCGAAACGTTTGATACACATGAGTTGAAACGGAATACATTTGTACAATACCCAAACTAACCAAATAAATATACTTCTCGCTCTGCCTAACTATCAAT-CCTTATTGACAGCCATGGGAAATGGGCGGCCGAT…	A_INS_5	T	<INS>	PASS	49,0/29,0	1,2	7,4	6,11	assembly	290855-291258	PRECISE	291425-291652	Not Available	Not Available	46,49	Not Available	END=291425;SVTYPE=INS;SVINSLEN=233;SVLEN=67;SVINSSEQ=ATTGGGGGGCGGTCCGGTGGTGCATGTGATAAACGGCGCCAGTCCACACGGCCGGACCGGGTTCAAATCCCATACGGACCGTTCCCTCGTAGCAAGGACTGACTATCCGGCTACGTGGTAAAATAAGTCTAGTAAGCCAGAAATGGCCGGCGTGACCTGTAAGGTCGTTAAGCCAAGAAGAAGAAGAAGAAGTACTCAAATAAGCCACATAGATATTGGCTTTATTCAAAATA;SPLIT_READS=8,6;FWD_SPLIT_READS=1,2;REV_SPLIT_READS=7,4;DISCORDANT=6,11;ALGORITHM=assembly;LEFT_ANCHOR=290855-29…	GT	.	.	.	.	1	.
AfunF3_2	358107	358185	INS	Incomplete_assembly		CAGTTATCGGAACAACGCAGAATCATAGATACAGTTATCAAAACTGTTCAACCGTATCAGTCCCAAACCAACACAGCATCGTCATCCGGTCGATCGAGCATCCATACCTGATTCTGCATCCCTTCAACGGTATCAGCCCTAAACCAACACAAGATCGTCATCCGGACGATCACCGTTATCTACGTCCTTTCTCTGTATCCTTCCTTTCATCACCCGATCCCTTTGGAACACGAAACTTATATTTAAATCTGAATAAAGCAAAAGGACGGCACTCTCAGCCTAACCGCCTTAGAAGAAGGAAGCTTTCGTTTCTCTTAACTTCTCTACAATCCGAAGTGATAGTTTCGCTAACTGGCGCCCGAATAGGGACCTTAAGTCAAAGTGTGGTGATTTAAAATA…	A_INS_7	A	<INS>	PASS	0,12/0,6	6,2	4,3	19,22	assembly	357758-358106	PRECISE	358185-358572	Not Available	4,6	Not Available	24,35	END=358185;SVTYPE=INS;INCOMPLETE_ASSEMBLY;SVINSSEQ=CTAGCACACTAACAAATATCTTACGCCCGTGTGTTTGTTTGCGTAGTAGAGTAGCTTTCTGTCAAATTAGCTCACGCCACGGACGGTGTTTTATTTCAGCAAAACAAAGCAGACGGCCCGCTATGCCTGGCAGGCCAGTGGGAGAAAGTGTTCACCGAATCATTCTCACTTTCATTTACGCCCCATTCTCACGCTCACTAAGCACAGCTCACGGACACTCTTTTCACGATCTTAGCTTCTCATCTGCTCAGCTGCTCATCCCGCAGCATCCATGCACTCAAACGGCACTCATCACATTCGGGAGTTACATACGTACGCCCAAGGATA-TTGCTTTCTTGAACTTTTGC…	GT	.	.	.	.	.	1
AfunF3_2	399675	399677	INS	Incomplete_assembly		TTAAATTCCTAGATTAAAAAATGCTTCTTGAAATATATCTGATCGTAACGTATTGTGTATACACGGTCTCATTACCTTAGATGGGCAGCGTGGAAACGAAGGAAGACATTTTGAAATCAATAGATCTTAAATTTATGAG-CAAACAGTTGCTTCTCTCGACGAACTGCTATTTTGAATTTTGTTTATGGTTTTCATCTTGACAGATTGATTGATCCAAGAAAAAAGTCGATGAAGCTTTCATCAACTCCAACGAGCAACCATAATGCAAATTTGATTTCCGTTTGAATTGTGACTTTCCGTTTGTGAAATTTCCGTTTGCGTTTCATAATAGCCCTGATAATTCCTATCAAATTTTAAATTCCTAGATTA	A_INS_10	C	<INS>	PASS	0,7/0,3	0,1	0,6	6,3	assembly	399529-399674	PRECISE	399677-399956	Not Available	3,7	Not Available	7,7	END=399677;SVTYPE=INS;INCOMPLETE_ASSEMBLY;SVINSSEQ=CCGGATAATCGACGTTCTACTGTATCTTCATTGTACAGCTTTTTCATTTACTGAGGAGTTTCGTTTTAGACATAATAGGAGTAAGTCTATATTTTCTATTTATTTTCAATATAAAGCCCTGTTCAAAACCTAGCATCACAGTCCTGTGCCAGTGCGTATTGTTGCTCTCTGCCCAATTCAACTGTCCTTTGATCCTTTTCTTCAACGCAATGCAATGCGGCCAAAGTCCGGAAATTCAATAGCCTCCTGCAGTGGTCGTTTCCCTCATCGGGACA-GTCGTTTTTATGTTAAAAATGATACAAATATACCGTTTGGTGTCGATTTTAATCATTTTAACCAACCTGACT…	GT	.	.	.	1	.	.
AfunF3_2	298458	298624	INS	333	167	GAGGTGGGTGTTTTTTTTTTTTTTTTTTT-TCTTGATTAGGTGTGTGTTTTTTTTTTTTTTTTTTGCTCGGTTAGAACGGCCTGGCCGTATCAAGACTTATTTTACCACGTAGCAGGATAGTCAGTCCATGCTACGGGGGGACGGTCCGGACGGGATTTGAACCCGGTCCCTGCCGTGTGGACGGGCGCCGTTTTTCACATGCACCACCGGGCCGCCCCGAG	A_INS_7	A	<INS>	PASS	0,0/0,0	0,0	0,0	0,11	assembly	298416-298457	PRECISE	298624-298861	Not Available	Not Available	123,48	Not Available	END=298624;SVTYPE=INS;SVINSLEN=333;SVLEN=167;SVINSSEQ=CTAAATTCCTGAGTAACTCCGGAGCAAATTCCGGATTAACTCTAGTCACTCCGGAGTAATCTTCGAAGTCACTCCGGAGTAATCTTCGGAGTCACTCCGTAGTAATTACTCCGGAGTATTCCGGATTTAACTCCGGCGTATCTCCGGAGTAATCTTCGATATTAACTCCAGATTCAACTCCGGAGTAAACTACGGAGTTTCAACACCGGAGTAAACTTCGGAGTAACTTCTGAGTAAATTCCGGAGTAACTCCGGAGTTATCTCCGATATTAACTCCAGATTCAACTCCGGAGTAAACTTCGGTTTAACTCCGGAGTAATAACTCTCGAAACT;SPLIT_READS…	GT	.	.	.	.	1	.
AfunF3_2	305190	305191	INS	262	261	CATGAAAATGCCATTTTCCTTCTGCTTTCTACTGTACAGAAAGCAGAAAGTTTCCCAATTGTAATTTATTATCTTCCAATGACAACCAACACTCTCAGTCTCATCCTCAAAACTCATTCAACATCCACCAGTTGGCTATTTACCTACACCCAGCAAGCACGAGCATTTCGTTTTTAAATGCGAATTATATGCG-TACTCTTTCTTCCATTTAAAGCATTATTTGAGTGAAAAGAAACTTATTTCAACCAATTGGCATTAAAATAAATCAATTTTAAAAATAAATCAATTTTTGCTAAATTACTCAAAATTTTAGCTCACTCGCACATTTTCATTTCAACTCACGTATTACTCTTTTTGTAACTCGATTCACCATGGCTACATGCTTACACTCATGAGTG…	A_INS_8;A_INS_6	T	<INS>	PASS	7,0/6,0	5,4	8,3	39,14	assembly	304717-305189	PRECISE	305191-305985	Not Available	Not Available	37,39	Not Available	END=305191;SVTYPE=INS;SVINSLEN=262;SVLEN=261;SVINSSEQ=ATTTTAATTTTAAAATGCTTTACTAGCTATTCAAATTAAAGCGAAAAGTTGTGAACCATTGAACTGGATTCTTTTCAAGTTGAAGTGGAACAAGAGAATGTAAATGTCAAAAATTTTCAATTTTTTCGAACTTTTTCAAATTGATTCTTTGAAAACCAGTGAAAAGCATAAATATCGGAAGTTCCAATTTAGAATACTTCCAATTCCAATTTGCACAGAATCTTAAAAGTACAGTGGAGCGCCGATTATCCGGGTACCTTTT;SPLIT_READS=13,7;FWD_SPLIT_READS=5,4;REV_SPLIT_READS=8,3;DISCORDANT=39,14;ALGORITH…	GT	.	.	.	.	1	1
AfunF3_2	465620	465620	INS	Incomplete_assembly		TAGGCGCGTCTACACGATACGATTCCTGCTAGATTTTTCACATTCGGCGAATCTTTTTTGTATGTATTGGTGCGTTCGAGCAGAGTTGGGCAATCTTTTTCGCCTAAAAAGATTAACCAACTTTGGTGGATGCTTCGAATCTTGCGTTTGTAATCTTTTGTAATAAACGGTTACTTTGATGGAAGAACATATCTTTTCAGACACTTTTTATTTGTGCTGGAAGTACGAAGAAGAAAGCAGGCCTGGTAAAGATTGGTATCGTGAAAACACGAGAACACCTACCAATCTTTTTGTTACAGGATCCTATGACTGTATGTGTAAAATTGGCGATCAAAGATTGGCATCGTGTAGACGCGCCTATTGCCAATCACCT-AAACAAACCAGACAAACACGACACT…	A_INS_28;A_INS_10	N	<INS>	PASS	3,3/0,1	31,32	42,19	81,28	assembly	465328-465619	PRECISE	465620-466098	Not Available	4,1	Not Available	0,0	END=465620;SVTYPE=INS;INCOMPLETE_ASSEMBLY;SVINSSEQ=ATAAAACCGATTCTCCACCCTTAGGGGACACACAATAATAGGATCTGGAAACGGTTAGAATCGTTGCGTGTGTCTTCCGGCAAATTTTGACGAGCCAGAGCTTGTGTTGTGTAGATGAGGTCCATTCAATTTGTGAAGAATTTTAGGTTGACATGTACAGCATAGCTTCCGAGAATCAAGCTAAAGAGAGATTCTTTACAGAAAGAGACATTTGTAGGACTCCATTCATGGTCACCGAATCCCCTCTAATATTTAACTCGTGGACGTTTTTAGAAGTTTATTTGAACCGACGAGTTTGCCAGCAATGTTTTAGACTGATTTGATAGGTTATGTGTCTAGGAAAAGTAT…	GT	.	.	1	.	.	1
AfunF3_2	780969	781537	INS	Incomplete_assembly		GAAGAAAGAAAAGTCATGGAAAGAGATGAAGATTTCTTCAGGATTTTTTGTTAGAAAATATCAAAAACACTTTCAGCATTACCTTTTGAAATACAAACAGTTCTAGGTCTTGCTATTGTGGCATTCTTTCATTTAGAAACAGAGACTAGGGGCTTTTCTTGCTTTTATAAACAAAAAGTATGATCCGCATCGATTATCTATCAGAACAATTGACCGGACAACCAATCATCAAGAGTAGTGCCATGTTTTCCGAGACGCTTGGT-TGCGCCACACCTACTATATCGCGGAACATAATGTAGCGTGTTTACTCGGTAATTCTGTTTAATCATTTTCTTTATATTCCTTAAATTTATCATACATTACATAAAATATTCCTTACAGTTTATTTCTTAACCATG…	A_INS_38	T	<INS>	PASS	0,0/0,0	0,0	0,0	7,18	assembly	780518-780968	PRECISE	781537-781775	Not Available	4,8	Not Available	9,10	END=781537;SVTYPE=INS;INCOMPLETE_ASSEMBLY;SVINSSEQ=AGAGAGCGGTCGTAGGGTCGTTAAAAGCCAAGAAGAGAGAGAGAGACTTGGGCAACAGGTCACATTTTATAATATATTTCACATTAACTGAATCATCTCCTAATTTCAATAAAGTGTCATGTATCGTTGAAGTTGTTGGGTTTTTTTTTTATAAAACTTTGGCGAGTAACACTTCTTTTCGTTTTTGGTTACCATCTGATAACCCATCTCAATAATCAAGGGGATGTTTAAATAAAACATAGCCGATTAATATCGAAACAAATATATCGCAAAAAGTAACATGAAAAAAATATTGATGCGTCAGATGATTTCCTGGAATTCATTATTTTTTACTCAGCGGCCAGGCAC…	GT	.	.	1	.	.	.
AfunF3_2	367721	367774	INS	Incomplete_assembly		AGTTATCGGAACAACGCAGAATCATAGATACAGTTATCAAAACTGTTCAACGGTATCAGTCCCAAACCAACACAGCATCGTCATCCGGTCGATCGAGCGTCCATACCTGATTCTGCATCCCTTCAACGGTATCAGCCCTAAACCAACACAAGATCGTCATCCGGACGATCACCGTTATCTACGTCCTTTCTCTGTATCCTTCCTTTCATCACCCGATCCCTTTGGAACACGAAAC-AACAAGGGGAGAATAGTGAGAATGATTGTGCGAAGCTACCATCAGAGATATCTCCATCAAGCCGATAACGTGGTGATAGCAGCACTACGGCAAAAGTTCTGGATCATAAATATCAGGAACGTATTAAAAAATGTAAAAGCTGTTGTCAAAGATGCATTATATA…	A_INS_9;A_INS_8	T	<INS>	PASS	12,0/6,0	0,4	0,1	1,13	assembly	367607-367720	PRECISE	367774-367922	Not Available	14,8	Not Available	6,7	END=367774;SVTYPE=INS;INCOMPLETE_ASSEMBLY;SVINSSEQ=AGTAACTCCGAAGTAAACTTCGGAGTTATTCCAGAGTAAACTTCGGAGTTAGTCCGGAGTAGACTTCGGAGTGTACTCCGGAGTAAACTTCGGAGTTTACTCCGGAATTTACTCCGGAGTTTTCTCCGGAATAGTTCCGGATTAATCCGGAGTAATTACTTCGGAGTATACTCCGG-TAACATTCGGAATAATATCATTCGGAGTAGTAATTCCGGAGTAAACTTCGGAGTAGTAACTCCGGAGTAAATTTCGGAGTTACTTCGGAGTAGACTTCGGAGTATACTCCGGAGTAAACTTCGGAGTTTACTCCGGAAATTACTCCGGAGTTTTCTCCGGAATAGTTCCGG…	GT	.	.	.	.	1	1
AfunF3_2	370966	371001	INS	322	287	AATAACAATAACAACATTTACTGTCATTGTGTAGTGATGGGTATATAACGCATAGTATGATTCTCCGCACGTTCGTCGACGAAAGTTTCAAACAGTTGACGAACGGGCGAAAAG-ACACGGACAGCGGTTTTGTAGCATTTTTGCCTCCACAGCCTCGGCACACGTCCGGTGCTAGTTTGCCACCGGTTTCGGTAGCTAGCACGCAATCCATTTAGATTGCGCACTTTATGCAAAGCGTTTTGGTCGGTCCAGAACCAGAAGCGAACTATTTCCTAGTTTTTTAAAGGAATGCACCCAATATTTACATTTACTGTCATTGTGTAGTGATGGGTATATAACGCGGAGTATGATTCTCCGCACGTTCGTCGACGAAAGTTTCAAACAGTCGACGAACGGGC…	T_INS_11	A	<INS>	PASS	22,6/7,2	8,3	3,3	19,11	transurveyor	370586-370965	PRECISE	371001-371337	0.566038,0.459459	Not Available	Not Available	Not Available	END=371001;SVTYPE=INS;SVINSLEN=322;SVLEN=287;SVINSSEQ=TATAGTTATGTGCCTATGACAAGCGACCGTCATACGACACCTAGAACAGTGCAACATTTCCCACGGTTGTCGTCCAGACCGAACCAGACGACAACTCAGCAGTTCTGGACCCCGTACGCCATCCGACACCATCATGCCACGCTGCACCAAACACCATCGGTTAGGCACAACAAGTAGGATTAGCTTAGAATTAAAGTTTTAGTTTGTATCGAGCAACTCAACTGTAAGCAACGAGTCGTCATTAATAAAAAGTTTTGTACTTTAAACTAATGAACACGCGTCGCCTACATAATTATATTTCATGGGAAATCCTATACATTTG;SPLIT_READS=11,6;FWD_S…	GT	.	.	.	.	1	.
AfunF3_2	1178658	1178697	INS	Incomplete_assembly		ATTTTGCGAACATTGCAACATTTAAAAAAAAAATTCTTTAAATTTGGCAATCTCCTAAGGCTAAAGCCTTGGCCTTTATTGGGAAATTAATCTAAATTTATAAATTGATTTATTTTAATGCCAACTGGTTGAAATAAGTTTCTTATCACTCAAATAATGCTTTAAATTAAAAAAAGAATAAAAAATCAGAAAAAAATTTTAAAAAAAATTTTCAACTCGAAAATTTCATAAGGCTTACCCCTTAAGTTTTTTTTGGGAAATTTTGCAAAAAAAATTAAATTGATTTTTTTTAATGCCAATTGGTTCAAATAAGTTTCTTTTCACTCAAATAATGTTTTAAACAAAAAAAGAATAAAAAATT-AAGCTTAGACGTTTTGTGGAACGACGCAACGACGAGC…	A_INS_47;A_INS_53;A_INS_19	A	<INS>	PASS	19,0/10,0	29,0	20,0	61,4	assembly	1178243-1178657	PRECISE	1178697-1179290	Not Available	1,8	Not Available	0,0	END=1178697;SVTYPE=INS;INCOMPLETE_ASSEMBLY;SVINSSEQ=AACAATTGATTTTATTGTTGTAAAGAATGGCGTACATATTTCGCGTGTAATCTAGAGATGTACAAAGTGAGTAAAAGTGGAATAGTGAGTTGAAACGTTGTATTGAACGAGTTTCGTTAACTTGCCACGAGGAGTTTTAGTGACTCTTTTTTCACTTACTCACTTATGAGTGTAAGCATGTAGCCGTGGTGAGTCGAGTTGCAAAAAGAGTAAATACGTGAGTTGAAACGAAAATATGCGAGTGAGTTGAAACAAAAATGAGTTGAACCGAAACGTTTGATACACATGAGTTGAAACGGAATACATTTGTACAATACCCAAACTAACCAAATAAATATACTTCTCGC…	GT	1	.	1	1	.	.
AfunF3_2	1911318	1911332	INS	Incomplete_assembly		TTTCAAAATTTTTTAAAAAAGAAATTGAATATTTCTATACTTACATATCTTCAACTTCTTCTCTTTAAATAACCACATGTTGTAACTTCTTCTACTAACTGACCATTACTGCAGCGACAAGTGTACTGCAGCTGCTTGCCATCCAACCACTTCATCGACAAATCATGCAATATTAAT-TCAGTCCTTGCTTCGGGGGGACGGTACGAATGGGATTTGAACCCGGTCCAGCCGTGTGGACTGGCGCCGTTTATCATATGCACCACCGGGCCACCCCGAACCATTTCAAGAATATTAGTAATATTATTATTAAATAAATATGTACAATTAGTTTTTTGGTTAGTTTTTCAGTTACTCAAAAACAGCGTTTATGAGGCATTGATTTTGAAGTTTTGTGTTTT…	A_INS_31	C	<INS>	PASS	64,47/33,17	2,0	4,0	10,2	assembly	1911074-1911317	PRECISE	1911332-1911390	Not Available	3,2	Not Available	14,18	END=1911332;SVTYPE=INS;INCOMPLETE_ASSEMBLY;SVINSSEQ=GTTCATTCACCACAAGGAGTTTTAGCGACTCTTTTTTCACTTACTCACTCATGAGTGTAAGCATGTCGCCGTGGAGAGTCGAGTTCTTTTATTTAAAGCATTATTTGAGTGAAAAGAAACTTATTCCAACCAACTTGCATCAAAATAAATCAATTTAATTTTTTTTTGCAAAATTTCCCCAAAAAAAGCTAAGGCTAACCCCTTAGGAAATTTTCAAGCTTTCAGTTTTTTTTATTTTTTTCTTATTTTTTATGCTTTCTTCTATTTAAAGCATTACTTCAGTGAAAAGAAACTTATTGCAACCAATTGGCAGTAAAATAAATCAATTTAAATTTTTTTGCAAAATT…	GT	.	.	.	1	.	.
AfunF3_2	411569	411611	INS	207	165	AGCCTGAAATGAAATTTTCGAGTTAAAAGTTTTTTTTTAATTTTTTGCTTATTTTTTATGCTTTCTTCTATTTCAAGCATTATTTGAGTGAAAAGAAACATATTGCAACAATTTCGCATTAAAATAAAACAAATTTTTAAATTTTGCTAAATTGCTCAAAAAAATGGCAAGGGGTAAGCCTTATGAAATTTTCGAGTTAAAAGTTTTTTTAAAATTTTTTGCTTATTTTTTATGCTTTCTTCTATTTCAAGCATTATTTGAGTGAAAAGAAACATATTGCAACAATTTCGCATTAAAATAAAACAAATTTTTAAATTTAGCTAAATTGCTCAAAAAAATGGCAAGGGGTAAGCCTTATGAAATTTTCGAGTTGAAAATTATTTTTTTATTTTTTTGTGA…	A_INS_12	A	<INS>	PASS	0,0/0,0	7,0	10,0	24,16	assembly	411212-411568	PRECISE	411611-411904	Not Available	Not Available	42,48	Not Available	END=411611;SVTYPE=INS;SVINSLEN=207;SVLEN=165;SVINSSEQ=CAGTTATACAAATTCAATTCGAATTTATATATTTTTATTTTATTTTATTTATTTTACATGATCACGGCTTTAGCCGTATTGTCAGCCGCAGAAGGCTGAAGAAATTACAATTTTTTTCAAAAGGCATTTCCTCCTTGTCCTTTACCTTATCCCGGGCATACCTGGTAGTAGATGGGTTTTGTAACGAATTTACATGTACTTAAATAA;SPLIT_READS=17,0;FWD_SPLIT_READS=7,0;REV_SPLIT_READS=10,0;DISCORDANT=24,16;ALGORITHM=assembly;LEFT_ANCHOR=411212-411568;RIGHT_ANCHOR=4116…	GT	.	.	.	.	1	.
AfunF3_2	460493	460493	INS	225	225	ATCTATATATATAAAATTCTCGTGTCGCGGTGTTAGTGTGCAAACTCCTCCGAAACGTTTGAACCAATTTGTATGAAATTTTCGCTGAACGTTCGTTAGGTATGAGAATAGGTTTACCGCTACTTTTCGTTTCGCTAGGTGGCCTCTGGCCAATATTATG-AGTACTGTTTATTTTAAAACTTATTACTATGTAACAGGTCA	T_INS_12	G	<INS>	PASS	0,0/0,0	4,8	4,0	10,10	transurveyor	460097-460492	PRECISE	460493-460963	0.333333,0.333333	Not Available	Not Available	Not Available	END=460493;SVTYPE=INS;SVINSLEN=225;SVLEN=225;SVINSSEQ=GCTGTGTTGGAACCGTGCTTAAATTGCGTGGTGACAGGTCTGTTAAAGGGTTCCGCGCAAGCCACGGGCTGCCAACCTGACAGACCCGAAATAGGGATATATAAAGCGAGCCGGAAGGGACAACGTTCTTTTTCTTGCGTAGTCCACAAACTACATTAAAATTGTGAAAATTGTTCCGAGTTTCAAGCGAGAAATAAAGACAAGATAACGGCTGTGCCGTAACAG;SPLIT_READS=8,8;FWD_SPLIT_READS=4,8;REV_SPLIT_READS=4,0;DISCORDANT=10,10;ALGORITHM=transurveyor;LEFT_ANCHOR=460097-4604…	GT	.	.	.	.	1	.
AfunF3_2	465619	465619	INS	294	294	ATTTTGTTGCGACAAATTCAAGCTTATAGCTTCAATTATAGCTTCAATTTCCACAAATAAAACCGATAAACACGGAAATCCACTACAAGGTTAGCTGAAACAAATAGAAAATGAACACCATCGCTACTGTAGCGTAAGCTGAGGCCAGTACAAACGTTAAGCGAACAATGCGAGCGAGTGTATGAGGCTAAATAAAAGCTCTAATTTCATAAACAAACAGAGTGTAAGTGATACATCTTCTTCCTGTTCCTTTGTGGGCGATTGCGTCGTCTGCACATCCGGCAATAGAAACACATTACTGGGCAGAGCCGAAAAGGGCGACAACAGCCCGAGGCAATGGGAGAAGCGCGATGAAACGAACGGAAACACAGCCGAGTGAAAAATCTCATTGGAATTCTA…	A_INS_33;A_INS_14	A	<INS>	PASS	89,69/44,34	45,0	24,0	59,0	assembly	465122-465618	PRECISE	465619-465725	Not Available	Not Available	109,71	Not Available	END=465619;SVTYPE=INS;SVINSLEN=294;SVLEN=294;SVINSSEQ=GATAAAACCGATTCTCCACCCTTAGGGGACACACAATAATAGGATCTGGAAACGGTTAGAATCGTTGCGTGTGTCTTCCGGCAAATTTTGACGAGCCAGAGCATGTGTTGTGTAGATGAGGTCCATTCAATTTGTGAAGAATTTTAGGTTGACATGTACAGCATAGCTTCCGAGAATCAAGCTTAGGAGAGATTCTTTACATAAAGAGACATTTGTAGGACTCCTTTCATGATCACCGAATCCCCTCTAATATTTAACTCGTGGACGTTTTTCGAAGTTTATTTGAACCGACGA;SPLIT_READS=69,0;FWD_SPLIT_READS=45,0;REV_SPLIT_RE…	GT	.	1	.	.	1	.
AfunF3_2	1928443	1928528	INS	Incomplete_assembly		TGTAGAGCTGTAAAATTTAAATTGATTTCGTTAATTAAAATTTTACGAATTAATTTACATTTTTAATTAATTCCTTACGAAAAAAACTTGAAACAAACTTTGTTGTACATAACAATTATGTGTTTGATAAAACGATCACAATCAGAACATTTAATCAGATACAAACTTATATCCAATAAGCGATATTGATTTTTATTACTTCACTCAGTAATAATATGTTTTACTTTGATATTTATTTTATTCAATAGCCAATAGATTGATTTGTATTATATGTTGTAATGAATTGAAAAATATTATTTGTTGAGGAAATGTTATCGAGGAAATGAAATGAATAGCGCATGGCCGATATGAAGGAGGCGCCTGGTACTTTTTAGTGTTCATTGTTTGGATGCAACT-CT…	A_INS_22	A	<INS>	PASS	0,68/0,26	0,1	4,4	2,21	assembly	1928219-1928442	PRECISE	1928528-1928904	Not Available	3,3	Not Available	19,28	END=1928528;SVTYPE=INS;INCOMPLETE_ASSEMBLY;SVINSSEQ=ACAAATTTTTAAATTTTGCTAAATTGCTCAAAAAATGGCAAGGGGTAAGCCTTATGAAATTTTCGAGTTGAAATTTATTTTTAATTTTTTTG-CGACCACAGGTTAAAGATTGGCGATCCGTTGGATACCGACCGAGTTATAGGCAAAACTTGGTGCAAAAATGAGCCTTATGAAATTTTCAAGTGGAAATTTTTTTAAATTTTTTTTCTGATTTATTATTCTTTTTTTAATTTAAAGCATTATTTGAGTAAAAAGAAACTTATTTCAACCAATTGCCATTAAAATAAATCAATTTAATTTTTTTTGCAAAATTTCTCAAAAAAATGGCAAGGGGTAAGCCTTATAA…	GT	.	.	.	.	.	1
AfunF3_2	468047	468051	INS	208	204	AAACAATAAAACAAATAAAACTATTTCCTTGAACATACCTTGTTCGTATCATCTTGTATTGTACCTTCTTCTCTTAGAAAAAAAACCGTGCATCAGTAGTAAGATGAAGTAAAAAGTATTCTATTTATTCAATCAAGCTCAGTTTCTCTGGCGGTTGAAACACGTGACAATTTTTCACTCATTGACTAACTGC-TAAATTGCATTTTATAATTATTCCAACACTTGCTTTTTACTAATTTATCACTTTACGCTTTAATGAATACAATTGCACAAATAAATCGTCATGTGTACCTACTTTGATTGATATATTTGTTAGAACTTTTTTTTTCAGTACCTAGTGTTCAACATTATTCGTGTTGAAAAAATGGCTATGCCTACTTGATAACTCCCGTAGGAAA…	A_INS_15	A	<INS>	PASS	0,6/0,4	6,1	6,3	12,2	assembly	467930-468046	PRECISE	468051-468365	Not Available	Not Available	66,49	Not Available	END=468051;SVTYPE=INS;SVINSLEN=208;SVLEN=204;SVINSSEQ=TACATTACCGTGGAAATAGACGTAGAGCGACATTTCTCAAAAGTAGCTTAATTTGCAAACTGTGATGAAATAACTCTATGTGTTTCTATAGCAACGACGTTTAGATGCTGTTTTTTTTTATATATAGACTTTTCATCGCATTTCATCGAATATTGACGGCAAGTCAATAGTCGCGGCGAGAAATGTCGCTCTAAGTCTATTTGCACGG;SPLIT_READS=12,4;FWD_SPLIT_READS=6,1;REV_SPLIT_READS=6,3;DISCORDANT=12,2;ALGORITHM=assembly;LEFT_ANCHOR=467930-468046;RIGHT_ANCHOR=46805…	GT	.	.	.	.	1	.
AfunF3_2	473538	473543	INS	1221	1216	ACCCAAGTAGAAATTTCGAGCAGTTTTTTGGCTTTTTTCAATGGACTCGACCGCGCGGCAGCTTATCGGGGGGTCGGATGGCACGCACACAAGAGAAACCATGGCGACACGAACACATTTACACCAACTTGTCAGCCGGCCTTAGCGTAGGCGAAAAAAAAGGTTATGTGTGATCCTTTGCTTGCTTCTAATTCCTTACAACAGCGCGACTGTTGTAGATATCCGATCTATTTTTAGATTTGTGTCTGCGAATGAGATAGGAAGAGAACATATATTTTTTAATTAGAGAAAATTTCTTTACTCACCGAGGCTTT-AATTTTCTCTAATTAAAAAATATATGTTCTCTTCCTATCTCATTCGCAGACACAAATCTAAAAATAGATCGGATATCTACAACA…	T_INS_13	T	<INS>	PASS	6,3/3,3	2,3	2,2	3,13	transurveyor	473142-473537	IMPRECISE	473142-473537	0.212121,0.409091	Not Available	Not Available	Not Available	END=473543;SVTYPE=INS;SVINSLEN=1221;SVLEN=1216;SVINSSEQ=GGCTAAAGTCTGAAACACGACCCCCCCCACTCACGGGCACTCATTTGAGTGGCTTTTACTCGTGCAGGGTGGTTCGAAATCGGTTGCGTGTTTTTTAATTATGTTTCGAGACACAGACACCTGAGGGCATGGTCGTCGAAGAAGAAAATGTAGCAATTGGTGCCATCTATCGACCACAGGTCAAAGATTGGCGATCCGTTGGAGCTTTCGCGAATAGCTCCGGCCACAGACATGGTAGCGATTAGTGGTGCATGGACGAAATGTAGCCACAAGTGCCATCTAGCCATGGCCAGAAGAAAGTGTGGCGATATCTTGGATACCGGCGGAGCTATGGGGCAAAGTT…	GT	.	.	.	.	1	.
AfunF3_2	1993053	1993062	INS	Incomplete_assembly		ATTTAAAACAAACACAAAGTATATTTTCACCATTACTGGTTCAATTTCACCTTTAGTTTTGCCTAAGCTTAGCACAAAGAGCAACTTTAAACATGGACAAGCTATATTTTAGACGGAGCTTATTGACCCATTGCATGCGAGATTTTCCTTTCAGCAAAGTTTGAATACAAGTTCGGAAAATGTATCGTGTTGGTCGGAAAATACTTGCAAGCTCAGAAAAGCGAGCAAAACACAAAGCTTATGAGCAACTGCAGGGGTGAAAAACTTTTTCAAATTATTTGTTATTATAAGGATTTGTATGGTTGAACATGTGATGAACGGCACTGGTTCCATACAGCATGGCCTGGTGTCAACAATAATAATTATAATAAGATAATAATCACATAATGTAGCTTAATA…	A_INS_33	T	<INS>	PASS	26,26/14,14	0,0	0,0	6,0	assembly	1992904-1993052	PRECISE	1993062-1993142	Not Available	2,0	Not Available	17,18	END=1993062;SVTYPE=INS;INCOMPLETE_ASSEMBLY;SVINSSEQ=GAGGTGGGTGTTTTTTTTTTTTTTTTTTT-TCTTGATTAGGTGTGTGTTTTTTTTTTTTTTTTTTGCTCGGTTAGAACGGCCTGGCCGTATCAAGACTTATTTTACCACGTAGCAGGATAGTCAGTCCATGCTACGGGGGGACGGTCCGGACGGGATTTGAACCCGGTCCCTGCCGTGTGGACGGGCGCCGTTTTTCACATGCACCACCGGGCCGCCCCGAG;SPLIT_READS=0,0;FWD_SPLIT_READS=0,0;REV_SPLIT_READS=0,0;DISCORDANT=6,0;ALGORITHM=assembly;LEFT_ANCHOR=1992904-1993052;RIGHT_…	GT	.	.	.	1	.	.
AfunF3_2	2126754	2127064	INS	Incomplete_assembly		ACAAATCGAAAATAAAAATGTATTATTCTTATTCAGTTCTTGGTAAAGGGGTTATATTACTAGATAAATAGGTTACTCTGAAATCAACTTATCGCAATGAGATGTCGCAGTGGTTATAGACGAAAAACAGGAAGTGAAATTTGTTATTGAAGGTTCGCTAAGCATTCAATTCTACAATTACGATGATATTCTTAGAACCATTCTGGTCATTGTAGTATTCCTTCATTGAACGAACGGGGAATCTTTTTCATCT-ATTTATCGCCCGCTAAGCATCTTATGTCATCTTCTGATAAACGACAACATTAAACAGTCCAAAGGCAGCCGCCTGGTCGCAGAATGTCTCATCACACCTCGGGAAAAAAAGAAACAAAAAGTCTCCGTTTTGACTTTTTTCCTTT…	A_INS_35;A_INS_24	G	<INS>	PASS	0,0/0,0	6,0	1,0	11,7	assembly	2126391-2126753	PRECISE	2127064-2127359	Not Available	14,4	Not Available	0,8	END=2127064;SVTYPE=INS;INCOMPLETE_ASSEMBLY;SVINSSEQ=CATGAAAATGCCATTTTCCTTCTGCTTTCTACTGTACAGAAAGCAGAAAGTTTCCCAATTGTAATTTATTATCTTCCAATGACAACCAACACTCTCAGTCTCATCCTCAAAACTCATTCAACATCCACCAGTTGGCTATTTACCTACACCCAGCAAGCACGAGCATTTCGTTTTTAAATGCGAATTATATGCG-TACTCTTTCTTCCATTTAAAGCATTATTTGAGTGAAAAGAAACTTATTTCAACCAATTGGCATTAAAATAAATCAATTTTAAAAATAAATCAATTTTTGCTAAATTACTCAAAATTTTAGCTCACTCGCACATTTTCATTTCAACTCACGTAT…	GT	.	.	.	1	.	1
AfunF3_2	477099	477099	INS	57	57	CCATCAGCATTTTACACCGTTCGATTCTCTGATTGTGTCTCACCAGTGCCCGAGCATGATCGCCTGAACGTACGACATACCGCTTAAGATCAGAACGCACTTCTGATTTGTTTATGCTTTCGCGCGTCGCGCTGTGACCATTTCATCATTTGATTCTCGCCTAACGCTTAAGGGTCTGAACGTGTACTGACTTGTCTTTGTTTATACGTATCGGGCCATGACCTGCTTTACCTTGCTTATGATTACTTAAAGTTCTCACATGCTCATTCTATGATAATATGTCGTGTTCGCAACATACCACCCCTGGTAAAACTACCTGCTAGTTTTACCAAATAACGCGACATTATTTTTCTATCTAATTAATTTCACTCTCATTCAAATGCTACCTGATTTTGACGT…	S_INS_41	A	<INS>	PASS	0,0/0,0	9,3	13,5	91	consensus_overlap	476986-477098	PRECISE	477099-477198	Not Available	Not Available	67,55	Not Available	END=477099;SVTYPE=INS;SVINSLEN=57;SVLEN=57;SVINSSEQ=TATTATTAACATTACCAAATAATTGAAAAGAAGGGACACACTCATAAAGAGAGTAAA;SPLIT_READS=22,8;FWD_SPLIT_READS=9,3;REV_SPLIT_READS=13,5;OVERLAP=91;ALGORITHM=consensus_overlap;LEFT_ANCHOR=476986-477098;RIGHT_ANCHOR=477099-477198;STABLE_DEPTHS=67,55	GT	.	.	.	.	1	.
AfunF3_2	2331751	2331751	INS	Incomplete_assembly		TATCATAGGTCATACAGGGTTTTTCTATTCAGTTTAGACTAGCCGCACACTTTTTCCTGCTCGGCGCATTTGATTTTTAGTTAGCAGTATGTGCTTTTGCCTATCCGAGTCAAAAATCAAGTGCGCAGAACAGGAAAAAGTGTGCGGCTAGTCTAAACTGAATAGAAAAACCCTGTAATAATTCTATCATAATTTTTCTTACATAAAGTTACAGAAACATAAACTTAACAAAAGGTTAAACATAGCAACAACAAAAATTCGGTTAAGGGAGAATCATATTGGTTGGGTGAAGATCATTCGATCGTCACTTCATTTTTTTCTTTGTTTCTATGTCCTAATAGTAATTAATGCGATGGCGCAAAGTTCAATAATAGTGTGTTTAGTTTCACAATTGTGCTA…	A_INS_25	C	<INS>	PASS	8,14/3,4	0,6	0,6	167,12	assembly	2331418-2331751	PRECISE	2331751-2331835	Not Available	7,13	Not Available	102102	END=2331751;SVTYPE=INS;INCOMPLETE_ASSEMBLY;SVINSSEQ=CAGTTATCGGAACAACGCAGAATCATAGATACAGTTATCAAAACTGTTCAACCGTATCAGTCCCAAACCAACACAGCATCGTCATCCGGTCGATCGAGCATCCATACCTGATTCTGCATCCCTTCAACGGTATCAGCCCTAAACCAACACAAGATCGTCATCCGGACGATCACCGTTATCTACGTCCTTTCTCTGTATCCTTCCTTTCATCACCCGATCCCTTTGGAACACGAAACTTATATTTAAATCTGAATAAAGCAAAAGGACGGCACTCTCAGCCTAACCGCCTTAGAAGAAGGAAGCTTTCGTTTCTCTTAACTTCTCTACAATCCGAAGTGATAGTTTCG…	GT	.	.	.	.	.	1
AfunF3_2	492115	492116	INS	221	220	TTTGTGTTTGAAGATTCCCTGCCAAACATAGGATGTCTTTAGCTTTGCCCTCTATTTTGTTTGCTACTGCAGTAACAAAAATATTAAACTGTTGTTCGGGCACCAAATTTTTGAAAATATTTAGGGTATTTTCAGCTGTTTTTTTTTTATTCATAAAAAAACGGCCTGGCCGTATTGCTATATTTTCAGCTGTTGTTAACCACGAATAAAGCTGCTTACGATTACCGTCGTATTTTATTATCGACTTTATTGGGTCTGGGATTTTAAAAAACGAATCTGCCGTAACTACAAGTTGTGTAGCTTCGTTATTCGCACGATTCGATCGCGAACTATCTTCGCAGGCTCGCTGCATAAGTGAGTTCAAAGCTTCTTGTTCCTGGTTTTGCTGAGTTCGCATGC…	A_INS_26;A_INS_37;A_INS_31;A_INS_15;A_INS_17	G	<INS>	PASS	9,0/7,0	16,8	10,19	37,38	assembly	491759-492114	PRECISE	492116-492449	Not Available	Not Available	95105	Not Available	END=492116;SVTYPE=INS;SVINSLEN=221;SVLEN=220;SVINSSEQ=GGTTAGACCAGCTGCAAGAGATGGGGTTTACATACATCGTTAAGGACGTAACATTGCGCGATGTACCTACCAAGTCGAAGCTGGATATCAGATTATTTTGAGCATTAACTTTCAACGATTCCACCGGAACGATAGAAAGATCCAGGGTTGTTAGTTTGTTTTCCGACAGCGATATGTATTTTAAACTCTTTGGATAATGGGGAGTGCTCAGCTCGATCGAT;SPLIT_READS=26,27;FWD_SPLIT_READS=16,8;REV_SPLIT_READS=10,19;DISCORDANT=37,38;ALGORITHM=assembly;LEFT_ANCHOR=491759-492114;…	GT	1	1	1	1	1	.
AfunF3_2	496898	497087	INS	542	353	CAGGTCGTGCTGA-GGCAATATGGCCCAATTATGCGCTGCTGTCGTCAACAGTCTGCTATTAGCTCCTGGCTGCTATATCTCCTGGAAAATGTCCGGTGAGTTGCAAAGACCGAATGATAGTCTTTTAAATCGATAGGTTCCTCTTTATTAGTATTCGTTGTTACACGGTTATTGATCCTCTCGTGGCGACCGTTGGCATCCAACTGCCGCTAATCCTTCATT	T_INS_14	A	<INS>	PASS	0,0/0,0	0,0	3,0	23,8	transurveyor	496322-496897	PRECISE	497087-497482	0.702703,0.888889	Not Available	Not Available	Not Available	END=497087;SVTYPE=INS;SVINSLEN=542;SVLEN=353;SVINSSEQ=TTAATCCTCAAAGATTTCTGAATCCTGAAAGATTCATGAATCCTCAAAGATTGATGATTTTGCGTATTCTTTACGCATCTTCTTCTTCTTCTTCTTCTTTTTCTTGTTCGCTTAGAACGGCCTGGCCGTATCAAGACTTATTTTACCACGTAGCAGGATAGTCAGTCCATGCTACGGGGAGACGGTCCGGATGGGATTTGATCCTCAGGCCTGCCGTGTGGGCCGGCACTGTTTATCACATACACCAAGGCGCAGCTACACTACCGCATAAAGTAATTTGCACTAAACTTTCCCACCGGATAATGCTGCTAACAACCTGGGAAAAATATTCGTAAAAAATGCAAA…	GT	.	.	.	.	1	.
AfunF3_2	508138	508247	INS	175	66	AGTCCGTGCTCGATCTGTACATAAACGAAAGCTTCTCCGCCACATTGGCTTACGAGTAAGTGTAAACATTCTGCTCGCGACTCCATCACCATTTCACTGAAAATAATTTTTGTTTGTATCCAAATTCCAGAAAACTAATCAACGTTGTGCAAACGCACATCCGGAATGCCATCAATAACATTTCAAAGGATCGTGCCATGGCAAATATCTACACGGTGAACGAAAATGACGAGGCGCTCTATCGCACCACAAAGTACCTGCAGTACATCATGAAGTTCATCATCCGCTCGCGGTTACTGTTTGCCGATCTAAACCAGGACAAGGATCGAGAACTGTTCGTGGCCAGCCTCGAGGAGTTGCTCGAGTCATTCTCCGAATTGATCAAGTACCAGAACGATC…	A_INS_18	T	<INS>	PASS	0,58/0,34	0,2	0,1	7,8	assembly	508038-508137	PRECISE	508247-508437	Not Available	Not Available	45,57	Not Available	END=508247;SVTYPE=INS;SVINSLEN=175;SVLEN=66;SVINSSEQ=GAATTGAATCCTTTATCAAGGATTCTGGTTTGATCCAAACTCAGACGAGTTTATCTTCTTGTATCATAATGATATTTTTTGTTTTGAAAATTAGTCCACACGCTAGAAGTCAAATCAATACACAAAAACATGAATACACGAATTCAAGCAGGATTTCATCGTTTAAATCGTTATA;SPLIT_READS=0,3;FWD_SPLIT_READS=0,2;REV_SPLIT_READS=0,1;DISCORDANT=7,8;ALGORITHM=assembly;LEFT_ANCHOR=508038-508137;RIGHT_ANCHOR=508247-508437;AVG_STABLE_NM=0,0;STABLE_DE…	GT	.	.	.	.	1	.
AfunF3_2	2331752	2331861	INS	Incomplete_assembly		CAGGGTTTTTCTATTCAGTTTTTTGTTGCCGCACCAAATTTAGAAATAGGGGCATATTATTTTTTGTTTGGATTAGTTTGTTTTTAATTTAAAAGTAAAAAATAAAATTAAGCAAAAAGGTAAAAATG-CACACTTTTTCCTGCTCGGCGCATTTGATTTTTAGTTAGCAGTATGTGCTTTTGCCTATCCGAGTCAAAAATCAAGTGCGCAGAACAGGAAAAAGAGTGCGGCTAGTCTAAACTGAATAGAAAAACCCTGTAATAATTCTATCATAATTTTTCTTACATAAAGTTACAGAAACATAAACTTAACAAAAGGTTAAACATAGCAACAACAAAAATTC	A_INS_37	A	<INS>	PASS	0,0/0,0	6,0	6,0	17,4	assembly	2331578-2331751	PRECISE	2331861-2331942	Not Available	10,0	Not Available	32,32	END=2331861;SVTYPE=INS;INCOMPLETE_ASSEMBLY;SVINSSEQ=AGTTATCGGAACAACGCAGAATCATAGATACAGTTATCAAAACTGTTCAACGGTATCAGTCCCAAACCAACACAGCATCGTCATCCGGTCGATCGAGCGTCCATACCTGATTCTGCATCCCTTCAACGGTATCAGCCCTAAACCAACACAAGATCGTCATCCGGACGATCACCGTTATCTACGTCCTTTCTCTGTATCCTTCCTTTCATCACCCGATCCCTTTGGAACACGAAAC-AACAAGGGGAGAATAGTGAGAATGATTGTGCGAAGCTACCATCAGAGATATCTCCATCAAGCCGATAACGTGGTGATAGCAGCACTACGGCAAAAGTTCTGGATCATAAAT…	GT	.	.	.	1	.	.
AfunF3_2	2395125	2395607	INS	Incomplete_assembly		TACAGGGTTTTTCAGATGATATTGTAAAATTCATACCATTTCTTGTAAGTACCCCGTATGAAATGGCACGCACACTTGGATGTTATTGTAAATGCTTCGGATGTCTTTGTAGGCCATGACGTTTTATTGCAAAGCCACCATATGAAATGCTGTTTGTAGCCAATGACATTGCACACTGCTTCGGCAGCGCTCGGGAGAGTACGGAACTTAGAGGTATAAACGCAAGTAAGAATTTGACACACAGCCGGTCTTTGAAGCGCAATGTTTTGAACAAATTTGAAAACACATACCGCGCTCATGTAATCTAATCTACCGAAAACCTGAAACACAGTCTTGCTGCATTCTACCTACATTTACCATTTAATTTGATAGATTACGTATAAGTAAGTATTGCG-CAA…	A_INS_94	C	<INS>	PASS	14,16/8,11	7,2	15,4	43,42	assembly	2394898-2395124	PRECISE	2395607-2395991	Not Available	22,7	Not Available	24,15	END=2395607;SVTYPE=INS;INCOMPLETE_ASSEMBLY;SVINSSEQ=AATAACAATAACAACATTTACTGTCATTGTGTAGTGATGGGTATATAACGCATAGTATGATTCTCCGCACGTTCGTCGACGAAAGTTTCAAACAGTTGACGAACGGGCGAAAAG-ACACGGACAGCGGTTTTGTAGCATTTTTGCCTCCACAGCCTCGGCACACGTCCGGTGCTAGTTTGCCACCGGTTTCGGTAGCTAGCACGCAATCCATTTAGATTGCGCACTTTATGCAAAGCGTTTTGGTCGGTCCAGAACCAGAAGCGAACTATTTCCTAGTTTTTTAAAGGAATGCACCCAATATTTACATTTACTGTCATTGTGTAGTGATGGGTATATAACGCGGAGT…	GT	.	.	1	.	.	.
AfunF3_2	2446726	2446728	INS	Incomplete_assembly		ATTAAGCCAGAAATGGCGGGCGTAATGCCCTCAAAGGTCGTTAAGCCAAGAAGAGAGTGAGAGAGAAAATGGATTACTTACTTAGAAAATGGAAACTAACCTTGTCGCTTACCCTTACTATATAAAAAATAAACAAATTAATAATTATTACACTAAGTAATTGCTAAACATCAAAACTTAACAGAAAGTAAAATATATTTAAGTAACAATCGTTTGTCAC-ATTAATCTTTAAAAAAAAGTACTAAGCAGAGTGGTTCGGTGGTGTATGTGATAAACGGCGTCGGTTCCATACGACAGGACCGGGTATCAAGTCTCAGTCGGATCGTCTCCCCGTAGCAAGGACTGACTGCGTGGTAAAATAAGTCTATTAAGCCAGAAATGGCGGACGTTATGCCCTC…	A_INS_41	T	<INS>	PASS	5,4/1,1	0,3	0,4	2,8	assembly	2446593-2446725	PRECISE	2446728-2447038	Not Available	0,6	Not Available	15,17	END=2446728;SVTYPE=INS;INCOMPLETE_ASSEMBLY;SVINSSEQ=TTAAATTCCTAGATTAAAAAATGCTTCTTGAAATATATCTGATCGTAACGTATTGTGTATACACGGTCTCATTACCTTAGATGGGCAGCGTGGAAACGAAGGAAGACATTTTGAAATCAATAGATCTTAAATTTATGAG-CAAACAGTTGCTTCTCTCGACGAACTGCTATTTTGAATTTTGTTTATGGTTTTCATCTTGACAGATTGATTGATCCAAGAAAAAAGTCGATGAAGCTTTCATCAACTCCAACGAGCAACCATAATGCAAATTTGATTTCCGTTTGAATTGTGACTTTCCGTTTGTGAAATTTCCGTTTGCGTTTCATAATAGCCCTGATAATTCCTA…	GT	.	.	.	1	.	.
AfunF3_2	653614	653643	INS	488	459	TGTAGATCTAGTTCGTTTTTGCTTTACGAGACTTCGACTTTGAAACATCGCTAATTGGATATTGATTTCCAGCATTTCATGTTTTTAGCTTTTAGCATTTCATGTTTAAATCTTCAATTTTCCCGGGTATCGGAGTAATCCGACTCCGAGACATTCCAGAGTAACTTCGGAGTAACTACGGAGTAATTACTTCGGAGTAAACCTCGGAGTAAACTTCGGAGTTACTCTGGAATAAATTCTCGAGTACTCCGGAGATTCCGGAGTTAAATCCGGAGTTACTCCGGAGTACTCCGGAGACTCTGGAGTTAAATCCGGAGTTATTCCGGAGTTAAATCAGGAGTTACTCCGGAGCTAAATCCGGATTAATCTGGAACAATTGCCTCGGAGTATACTCCGGTT…	T_INS_18	G	<INS>	PASS	23,0/10,0	0,0	0,0	5,9	transurveyor	653381-653613	IMPRECISE	653381-653613	0.178571,0.310345	Not Available	Not Available	Not Available	END=653643;SVTYPE=INS;SVINSLEN=488;SVLEN=459;SVINSSEQ=GGATTTTTCGCAGCGGATTTGGGATCTCGTGCTGCCGAAATGGGATAGTTCTCATGTTGTTGGGATCACCTTCACTTGAAATGGTCACTTTCTCATTCAAAATGGGCTAGTTTGACAGCGCGTGGATTGTAAACACGTTCAATCGATGTTTTTATGTAAACAAACCAAATTTTAATAAAAGAATTTCCATAATTCACATTCATTAGATGTATTTTATAGTTCAACAAGCAGTGCATTTATAAATTCTATTACTAAAATTTTATTTGTTTTACTTAAAAACATCCATTAAACGCTTGCACTCCACGTGCTGTCAAACTAGCCCATTTTGAATGAGAAAGTGACCAT…	GT	.	.	.	.	1	.
AfunF3_2	2604697	2604697	INS	Incomplete_assembly		GTCCTAGAGAATTAGTACGATAAGCAGATATAATGAGAGGTATAATGAATGATTAATTAAACACTAGAACTACCGGGCTAGTTATTTTCAATTCACATTAATTTTTCAGGTTCCTTATTTATACGCTAGTTGATACATGTCTTTGGAATATTTATTCTTTGATAAGAACTACACAACTAATTTTAATGTAATATTGCTCTTAAATAATTTACGTGCAATATTTTACCGCTTAAAGGGTTTGAAGATTTAACAATAAAACATAAAGTTTACCTTCTAATATGTAAGACAAAAGAAAATGGCGATTTGAAATTTGAAGCCACTCCATTTTTTTATATTTGCGTATTATTATTATTTACTTTATTTACTTGCTTATAATCTAGTTTCAACAATTAAATATTT…	A_INS_42	G	<INS>	PASS	0,9/0,2	0,0	0,0	8,2	assembly	2604672-2604696	PRECISE	2604697-2604894	Not Available	4,3	Not Available	13,13	END=2604697;SVTYPE=INS;INCOMPLETE_ASSEMBLY;SVINSSEQ=AGTTTGAAAATTTCCTAAGGCTCATTTTTCCACCAAGTTTTGACTATAACTCGGTCGGTATCTAACGGATCGCCAAACTTTAACATGTGGTCAATAGATGATACCAATGGCTACATTTTCTTCTTGGACGGTCATGAACTCAGAGGTCTGTGCCAGAAGTTATTCGAGGAATTAAGTTCCTTACCCTGTTTGAGAAAATGTAAAATTTTCCTCATTTTCGCACCAAGTTTTGCCTATAAATCGGTCGGTATCCAACGGATCGCCAAACTTTAACCTGTGGGCGATAGATGGCACCAATGGCTACATTTTCTTCTTGGACAGCCATGCCCTCAGATGTCTGTGCCAGA…	GT	.	.	.	1	.	.
AfunF3_2	3018174	3018892	INS	Incomplete_assembly		ATTTCAACCAATTCGCATTAAAATAAATCAATTTACAAAATTTTGCAAAATTTCTCAGAAAAACTAAGGCTATAGCCCTAGGAAATTTTCAAATTTTTAAATTTTTTTTTATTTTTTTTTATTTTTATTCTTTTTTTTACTTAAAGCATTATTTGAGTTAAAAAAAACTTATTTCAACCAATTTGCATTAAAAAAAATCAATTTAAACTTTTTTGCAAAATTTCTCGAAAAAAACGTAAGGGGTAAGCCTTAGGAAATTTTCGAATTTTCAAATTTTTAGAATTTTGTGTTTTTTTTAATTCTTTTTTTATTTAAAGCATTATTTGAGTAAAAAGAAACTTATTTCAACCAATTATCATTAAAATAAATCAATTTAATTTTTTTTGCAAAATTTCCCAA…	A_INS_107	A	<INS>	PASS	8,0/6,0	0,0	0,0	31,0	assembly	3017724-3018173	PRECISE	3018892-3019128	Not Available	8,0	Not Available	11,10	END=3018892;SVTYPE=INS;INCOMPLETE_ASSEMBLY;SVINSSEQ=AGCCTGAAATGAAATTTTCGAGTTAAAAGTTTTTTTTTAATTTTTTGCTTATTTTTTATGCTTTCTTCTATTTCAAGCATTATTTGAGTGAAAAGAAACATATTGCAACAATTTCGCATTAAAATAAAACAAATTTTTAAATTTTGCTAAATTGCTCAAAAAAATGGCAAGGGGTAAGCCTTATGAAATTTTCGAGTTAAAAGTTTTTTTAAAATTTTTTGCTTATTTTTTATGCTTTCTTCTATTTCAAGCATTATTTGAGTGAAAAGAAACATATTGCAACAATTTCGCATTAAAATAAAACAAATTTTTAAATTTAGCTAAATTGCTCAAAAAAATGGCAAGGG…	GT	.	.	1	.	.	.
AfunF3_2	717527	717532	INS	532	527	ATACAACAGTACTAAAC-AGAAAAAAATAAAAAAATCTGAAAACCCGAAAATTTCTTAAGGGGTTAGCCTTGGTTTTTTTTGGGAAATTTTGCAAAATTTTAAAAATTGATTTATTTTGATGCGAATTGGTTGAAATAAGTTTCTTTTCACTCAAATAATGCTTTAAGTAACAAAAAGAATAAAAAATAAAAAAAATAAAAATTCTAAAAATTTGAAAATTTCCTTCGTTCAATACAACGTTTCAACTCACTATCTCACTCTTACTCACTTTACACATCTCTAATGTACATACAATAGTACTAAACT	T_INS_20	C	<INS>	PASS	0,10/0,8	1,3	3,1	12,6	transurveyor	717052-717526	PRECISE	717532-718091	0.8,0.666667	Not Available	Not Available	Not Available	END=717532;SVTYPE=INS;SVINSLEN=532;SVLEN=527;SVINSSEQ=TTGGTTTTTTTGGGAAATTTAGCAAAATTTTAAAAATTGATTTATTTTGTTGCGAATTGGTTGAAATGAGTTTTGTTTCACTCAAATAATGCTTTAAATAGAAGAAAGCATAAAAAATAAGAAAAAAATAAAAAAAATCTGAAAACCAGAAAATTTCCTAAGGGGTTAGCCTTGGTTTTTTTTGGGGAAATTTAGCAAAATTTTAAAAATTGATTTATTTTGATGCGAGTTGGTTTCAATAAGTTTCTTTTCACTCAAATAATGCTTTAAATAAAAGAAAGCATGAAAAATAAGAAAAAAATAAAAAAAAATCTGAAAACCCGAAAATTTCCTAAGGGGTTAGCC…	GT	.	.	.	.	1	.
AfunF3_2	3211532	3211532	INS	Incomplete_assembly		TGTTGCGAATGGTTTTGCGTCCCTAGCGTGTAAATAATAATGTACGACGATTTTACCGGAAGCGTCACAAAATTAGTGCTTTATTCTAGGTTCGCTTTATTCTATTTATATCCTATTCCTATTCGTTCGCCATCGCGGTCGCTGCCACAATCATGGTGGGCACTGTCCGAATATAATCCTTATCGCAAAACCCTACAACAGTGATAATGCCAATGATTGTGGGGCGCTGCTCTTTGGCCAGCACGATCGTGTTCGGATTCGCAAGGTGTTTATCGAGCAGTAGTAGCACGCCCGCAAAGTTGGCAT-CAACAGAATCCGTCTGTACATGAATAGGACGAGTGTAAGGGAGAATTGGATGCGGCGGGGGACACAGTCGTCATACAGATAAGTGAAGAATA…	A_INS_56	T	<INS>	PASS	17,24/10,12	0,0	0,0	6,4	assembly	3211421-3211531	PRECISE	3211532-3211995	Not Available	4,1	Not Available	9,9	END=3211532;SVTYPE=INS;INCOMPLETE_ASSEMBLY;SVINSSEQ=ATCTATATATATAAAATTCTCGTGTCGCGGTGTTAGTGTGCAAACTCCTCCGAAACGTTTGAACCAATTTGTATGAAATTTTCGCTGAACGTTCGTTAGGTATGAGAATAGGTTTACCGCTACTTTTCGTTTCGCTAGGTGGCCTCTGGCCAATATTATG-AGTACTGTTTATTTTAAAACTTATTACTATGTAACAGGTCA;SPLIT_READS=0,0;FWD_SPLIT_READS=0,0;REV_SPLIT_READS=0,0;DISCORDANT=6,4;ALGORITHM=assembly;LEFT_ANCHOR=3211421-3211531;RIGHT_ANCHOR=3211532-32119…	GT	.	.	.	1	.	.
AfunF3_2	789736	789736	INS	212	212	CAAAGGATCGATATTTTGCTTACAATTGGCAGCGACTTATCCAACTTATCAATATATGCGAGGAATTACTCTGTTCTACTCTTTGAGGCACTACAAGTCATGAAGGTGGTTTAGCGATTCTGGCTTTCCTTGACTTTTAGCTAACTACTCAGATGTAGCTAATGCCCTCAGATGTCTGTGCCAGAAGTTATTCGAGGAACCAAGTTCCTTACCCTGTTTGAGAAAATGTAAAATTTTCCTCATTTTTGAGCAATGTAGCAAAATTTTTAAATGTGATATATTTTAATGGGAATTTGTTGCAATAAGTTTCTTTTCACTCAAATAATGCTTTAAATTAAAAAAAGAATAAAAAATCAGAAAAAAATTTAAAAAAAAATTTCAACTCGAAAATTTCATAAG…	T_INS_21	G	<INS>	PASS	0,8/0,6	6,3	4,1	7,9	transurveyor	789352-789735	PRECISE	789736-790111	0.377778,0.317073	Not Available	Not Available	Not Available	END=789736;SVTYPE=INS;SVINSLEN=212;SVLEN=212;SVINSSEQ=TAGGTGTTACGTTTATTGTTCAACAGGTGTTTTGAGTGTGAGCGGGGTGATGCGAACACTAAAACTCGTCCTGTCTCCTCGGTGGTTGGATGGAAAAGAGGACGATCGCTTGACGCAGCGCACGCACATTTCATTAACCGGATGCGTGTCCTGACGTTTTATCATCCAACGCACAGGCTTACAGGCGTAGGTGCAAGCGTTAGCGCCAACAG;SPLIT_READS=10,4;FWD_SPLIT_READS=6,3;REV_SPLIT_READS=4,1;DISCORDANT=7,9;ALGORITHM=transurveyor;LEFT_ANCHOR=789352-789735;RIGHT_ANCHO…	GT	.	.	.	.	1	.
AfunF3_2	3668363	3668423	INS	Incomplete_assembly		GTTGAAGCGGTTCTCAGAAACAAGGATATCAAATCTAACATAAATGATAATCTAATGAATAGACCAAGTATTATTGGATAGATGATCAAAGTAATAGACCAACAATCACGATAAACTGAAACCAGTGAAAGATGTTATGGATAACTTTTAAGAAAAGAACTCACGCTCGTTATGAGGAACTTAATGTCGATTTAAGATTCAACAAAAATCCGTTTTCGTTATAACAATTTGTAAATGTCGCCACGCGGCGTGCCTCAGACGGCGAGTAAGACAGACGAAGGTAAATT-ACAGAACCGGCTTCTCCGAAACAGGGATATCAAATCTAACATAAATAATAATCTAATGAATAGACCAAGTATTAGTGGATAGATGATCAAAGTAATAGACCAACAATCACG…	A_INS_110	T	<INS>	PASS	0,63/0,48	19,0	18,0	24,10	assembly	3668070-3668362	PRECISE	3668423-3669176	Not Available	11,24	Not Available	38,46	END=3668423;SVTYPE=INS;INCOMPLETE_ASSEMBLY;SVINSSEQ=CGGATGGTTTTGATTGCGTTTATGATTTCATTAGACATTTTTCAATAAACTGGAAGGTCAAACATAAATTAAATTGCTATTTTAATTTAATTATTACCGCTTTTGGTCAACACTTTCCAACTAAATAAGGCATTCTTGTCCGTTATGGTTTGCTACAAACGACTATGAACGATTATTCATGTATGTGAAATTATCTTTTTTTAAGAATAAACGTAATACGGAATAGTATTTGATAAAACGATCTGTTTTCAATTCTTTTTATTAACTTTTTTCTGCTTTTTTTCGGTGCATCATATATTTTTTGCTTGTTTTATTGTTTTCATCTCATTGTTCAAAGAAAAATCTTA…	GT	1	.	.	.	.	.
AfunF3_2	3691085	3691090	INS	Incomplete_assembly		ATCCCAAGCTGCAAAGAATGCACGAACCCAAGCGACAGAGCAAGCGATATACGACGAGTTGAAATGTCATTTGCTCTACGGCTCACACACACATGAACATTTCAAGCGTTTAATCTATGTAGGCTGTTTGGTGCGCTAAGGCGCTGCTCTGGGATTTGTCGTATACGACGAACGACAAATACAAACGTATGGAGCTGTATGAAGGTGCTCTGTCAAATCCTGTAAAACATCATCATACATCTGTCGTTGTACAAATCAATTTGTTTTTTCTATAAACCTCGTAAAACTTGTCGTAGGCACATCTTTCAAAACGTGCATCTTGGTTGTCAAAACAGAACAAATTGTTG-TCAAAAAAAATGCGCGCTCAACCAATACCGGGCAAAGAATATGAGAGAGGA…	A_INS_139	A	<INS>	PASS	12,10/5,6	0,0	0,0	0,20	assembly	3690958-3691084	PRECISE	3691090-3691584	Not Available	0,4	Not Available	14,14	END=3691090;SVTYPE=INS;INCOMPLETE_ASSEMBLY;SVINSSEQ=CCATCAGCATTTTACACCGTTCGATTCTCTGATTGTGTCTCACCAGTGCCCGAGCATGATCGCCTGAACGTACGACATACCGCTTAAGATCAGAACGCACTTCTGATTTGTTTATGCTTTCGCGCGTCGCGCTGTGACCATTTCATCATTTGATTCTCGCCTAACGCTTAAGGGTCTGAACGTGTACTGACTTGTCTTTGTTTATACGTATCGGGCCATGACCTGCTTTACCTTGCTTATGATTACTTAAAGTTCTCACATGCTCATTCTATGATAATATGTCGTGTTCGCAACATACCACCCCTGGTAAAACTACCTGCTAGTTTTACCAAATAACGCGACATTAT…	GT	.	1	.	.	.	.
AfunF3_2	3712469	3712738	INS	Incomplete_assembly		ACAGGGTGGCCACTCAACCGGGAAATCGGGAAAACCGGGAATTAGCCGGGAATTTTTTTAAACCGGGAAAAACCGGGAAAACACCGGGAATTTCTCCGAAAAACCGGGAAAATTTTCGTTCATGTAATACCGAATTAATCGTCAAAGTGTACAATTTGAAGAGTTTTTTTATTCAAACAAAACGGCCTGGCCGTCCATGTACTTACCGGTACATATTTTTTGAGGCGCTTCTATTTTTCCCTCTAATAAATTTGCAACAAATATGATTTTGGCATTTTTGCGGTGATTTTCTAATGTTT-CTAAGTGTAGCGAACCGCCAAAAACCGGGAAATACTTGGAAAAAACCGGGAGAAAACCGGGAAAAAACCGGGAATCTAAAATTCTGATTTGAGTGGCCA…	A_INS_148	T	<INS>	PASS	0,0/0,0	7,0	2,0	4,24	assembly	3712346-3712468	PRECISE	3712738-3712990	Not Available	1,3	Not Available	28,51	END=3712738;SVTYPE=INS;INCOMPLETE_ASSEMBLY;SVINSSEQ=TTTGTGTTTGAAGATTCCCTGCCAAACATAGGATGTCTTTAGCTTTGCCCTCTATTTTGTTTGCTACTGCAGTAACAAAAATATTAAACTGTTGTTCGGGCACCAAATTTTTGAAAATATTTAGGGTATTTTCAGCTGTTTTTTTTTTATTCATAAAAAAACGGCCTGGCCGTATTGCTATATTTTCAGCTGTTGTTAACCACGAATAAAGCTGCTTACGATTACCGTCGTATTTTATTATCGACTTTATTGGGTCTGGGATTTTAAAAAACGAATCTGCCGTAACTACAAGTTGTGTAGCTTCGTTATTCGCACGATTCGATCGCGAACTATCTTCGCAGGCTCGC…	GT	.	.	1	.	.	.
AfunF3_2	873530	873539	INS	189	180	TTAAGGCAGATCATTAACAATAACTTGCTAAAACTTTTTTTATTATGCAAGCCAGAGGTTGTGTGCTTGATCTTTTATAAATGTAAGGTTTAAATAGTAATGCTTATCAACTTCACTTTTCATAGTTTCTTTCATTTGCACGCTCGCGATGTGTGGT-CACACCTGTGGTACCATACGGAGGACGGTTTTGTTGATTTTCTACCACTACCATTCATTCGGGCATAATTTTACCCCAAACCTCTTCTCGCGACAGCCCATTATAACTATTCCGAAAGTGTTATCATACTATAGGAAAACCAGGTAAGCGGTTCATGATATAAACGCTTAACGGTTTACTCTTTTGTCTGGCTAAAGATACTACAATGTTGCTTATGATGCTTTCTGTGCTACTGGATAGT…	A_INS_25	T	<INS>	PASS	22,0/9,0	3,6	4,8	18,7	assembly	873156-873529	PRECISE	873539-873896	Not Available	Not Available	45,48	Not Available	END=873539;SVTYPE=INS;SVINSLEN=189;SVLEN=180;SVINSSEQ=ATAATTGTGCAGTTAATAGAATTTTAAGGGCATGTGGTGGTGCATGTGAAAAACGGCGCCCGTCCACACGGCAGGGACCGGGTTCAAATCCCATCCGGACCGTCTCCCCGTAGCATGGACTGACTATCCTGCTACGTGGTAAAATAAGTCTTGATACGGCCAGGCCGTTCTAACCGTGCAAAAAAAAAA;SPLIT_READS=7,14;FWD_SPLIT_READS=3,6;REV_SPLIT_READS=4,8;DISCORDANT=18,7;ALGORITHM=assembly;LEFT_ANCHOR=873156-873529;RIGHT_ANCHOR=873539-873896;AVG_STABLE…	GT	.	.	.	.	1	.
AfunF3_2	881161	881161	INS	193	193	TGATGGATTTAATCAAAGTGGGTAAAGAGACTAGGTGGGCTTATAGCTTTGACGCGGTAGACATATTGAAAACAAATTTGACGTTTATGGGTTCGATTGCGATACGTATATTTTTACTCACACAACGATATAGCAATTGCGTGACTGTGATGTTTGTTTACTTTTTAAGAGGGTTGTTTTTTACGAGGCTTTTCATTCGCATATCTTTTAAAGTGGGTCAAATATTATAACGAGACCAAGTGACCGTGTAATATTGATCTTTATGGTTGCATTTTCCTGACGCTGGAAATTGTTGGATTACGCTGTGTAGTATGTTTGATCCTCACGAATGATCTGTTGGAGGTACGAGATTGGACCTTAATGAGCATCTCAAAATTTGATCTTTCAAGCGAGTTGCAC…	A_INS_26	G	<INS>	PASS	0,4/0,2	1,2	2,2	9,12	assembly	880904-881160	PRECISE	881161-881535	Not Available	Not Available	55,45	Not Available	END=881161;SVTYPE=INS;SVINSLEN=193;SVLEN=193;SVINSSEQ=TGTTCGATGTTCTTCTTGTTGGCTTTTAACGACCTCTAAGGTCATGCCGGCCATTTCTGGCTTACTAGACTTATTTTACCACGTAGCCGGATAGTCAGTCCTTGCTACGGGGGAACAGTCCGGATGGGATTTGAACCCGGTCCGGCCGTGTGGACTGCCGCCGTTTATTACATACACCACTGGGCCGCCTCTG;SPLIT_READS=3,4;FWD_SPLIT_READS=1,2;REV_SPLIT_READS=2,2;DISCORDANT=9,12;ALGORITHM=assembly;LEFT_ANCHOR=880904-881160;RIGHT_ANCHOR=881161-881535;AVG_STA…	GT	.	.	.	.	1	.
AfunF3_2	905184	905189	INS	100	95	AAACAAACCATTGAAACAAACATTCTTTGGATGAATAGTAAAGTTTACAACACTTTATGCTGTTAATCGGTAAATTGATCAAAACTGGTTGACCACTTATGCCTTCTCGGGTTAAATATAAGTAGTATCTATGTGGGGTGTTGATAACGCCTGAAAGTCTCTCTCTTCTTGGCTTTAACGACCTTACAGGTCACGCCGACCATTTCTGGCTTACTAGACTTATTTTTACCACGTAGCCGGATAGTCAGTCCTTGCTA-TGGGCTCAGTATGGTGGGAAATAGGGTACAGTTACGTGACTTCATCTGCAAAAAGATTTTGTTCGTACAGACATTATTGTCTCTGAACACCCAAAGATGACAGGTTCGACTTTATTTTACATACCTTCAGAGTACATCGGT…	A_INS_52;S_INS_84;S_INS_94	A	<INS>	PASS	0,0/0,0	20,0	12,0	24,0	assembly	904929-905183	PRECISE	905189-905330	Not Available	Not Available	116106	Not Available	END=905189;SVTYPE=INS;SVINSLEN=100;SVLEN=95;SVINSSEQ=ACAGTTGGCTAAATCAGCAACAGAAAGAGCTTTGTTTCATTCCAGCTTGGTCTTTGCAGGTTTGTAGTTTTGACAACTAACAGAATAGTATAAAAGCAGG;SPLIT_READS=32,0;FWD_SPLIT_READS=20,0;REV_SPLIT_READS=12,0;DISCORDANT=24,0;ALGORITHM=assembly;LEFT_ANCHOR=904929-905183;RIGHT_ANCHOR=905189-905330;AVG_STABLE_NM=0,0;STABLE_DEPTHS=116,106;SPANNING_READS=24,24;OVERLAP=102	GT	.	1	1	.	1	.
AfunF3_2	905349	905586	INS	1918	1681	AGTGAGCAAAAGTGAGATAGTGAGTTGAAACGTTGTAGTGAACGAGTTTCGTTCACTCATCACGAGGAGTTTTAACGACTCCTTTTTCACTTACTCACTCGTGAGTGTAAACATGTAGCCGTGATGAGTCGATCCAAACCAGTCAAATAAATATGCTGCTCGCACTGTATAGAAAAAAATTCTATAAATTTGAAAATTTCCTAAGGCTATAGCCTTTTTTTTTTGGAAAATTTTGCAAAAAAATTTAAATTGATTTATTTTAATGCGAAATTGTTGCAATAAGTTTCTTTTCACTCAAATAATGCTTTAAAAGAAAAAAAGAATAAAAAATCACAAAACAATAAAAAAAATATTTTCAACTCGAAAATTTCACAAGGCTTACCCCTTG-ATTTAAAAAA…	T_INS_22	T	<INS>	PASS	0,14/0,6	5,0	3,0	20,2	transurveyor	905060-905348	IMPRECISE	905060-905348	0.848485,0.153846	Not Available	Not Available	Not Available	END=905586;SVTYPE=INS;SVINSLEN=1918;SVLEN=1681;SVINSSEQ=AAGAAAGTAACGCAGTTTATGAAGAAGAAGTTCTTCTTCTTCTTCTTTTCTGGCCTGCTCATGGTCGAGCACGTCGCGTAGACATGGCCTGGTCGCCAATCCGTTTCCAGGAAACTCGGTCCAGTGCTGCAGTCCTCCATCCACGGCTGCATCCGATCTCCGACAGGTTTGACTCCACCTGATCCAGCCAACGAGCTCGCTGTGCTCCTCTCCGCCTCGTGCCGAACGGATCGCTGACGAGCACCTTCCTGGTGGGGCATGAGTCCGGCATCCTCATCACGTGCCCCAGCCATCGTATCCTTCCGGCTTTGACCACCGTCAGGATATCTGCACCGCCAAACAG…	GT	.	.	.	.	1	.
AfunF3_2	920262	920262	INS	4656	4656	TCCAGTAATCGCTCCTACGTGCAGCACTCCGTGAAGTGTGAAACTTCGCTCCTGGGAGCGCATCGCACAATCGCTCCTGTGTGGAGCTACCTCAAGCGCACCGTACACTTTAGAGAGCGAGAGCGGTGCGCTCCGCTCTTGCAAAAGAGCTACTTGACCCAACACTAATGATAGTACTTTTTAGAATGGTTCAACAGTAAGAAAACATAACCGTTCATTCTATAATGCTTGCAATACCATTCATTAAAGCTAATTACTTTGGTACAACTTTCCCAATAATAACTTTCATTATTACAGAAACATGTACACCGCTTTATTACACGACCTTCCCAAAACGACATTCAACCGCCCGTGTTTCACCTTGCTGCGCCAGTCCTTTAGTGAGTGATAAAATATGGA…	T_INS_23	A	<INS>	PASS	0,0/0,0	3,4	0,8	17,20	transurveyor	919822-920261	PRECISE	920262-920806	0.434783,0.551724	Not Available	Not Available	Not Available	END=920262;SVTYPE=INS;SVINSLEN=4656;SVLEN=4656;SVINSSEQ=ACAGTTTAAGTATTTTTTTTTTTTTTTTTTTTTTTTAAGAACAAAAAATGGTGCGATTTATTAATCCAATTATAAAGTTATAAATGTACATGAACATAGTTTGTACTGTATAGGTTTACTACAACTCGGTATTTACGCTATAGTGTGAATTTTAGTTCTTTGAAGTTTTGAAAAATATGAGCTAAAGTAATTTAACGAATAAAGAATTGGTATGAAAACAATTATAAGGTGGAAAGTGAATCTTTCATGATTTGACCTGCGTCAAAATATCAAACCTTAGGACTATCTTACAACTACTTAAAATATTAAATATTATAATTAACCTATTACTAAAAAGAATTAT…	GT	.	.	.	.	1	.
[truncated: 26,668 more rows]

## Sheet: Table S5
Table S5. Structural variants-based duplications and deletions associated to major selective sweeps in An. funestus across Cameroon.
Gounougou_Structural_Variants
[truncated: 331 more rows]
